# Supplementary material for: High confidence proteomic analysis of yeast LDs identifies additional droplet proteins and reveals connections to dolichol synthesis and sterol acetylation
Source: J Lipid Res. 2014 Jul;55(7):1465–77. doi: 10.1194/jlr.M050229 (PMC4076087; doi:10.1194/jlr.M050229)
Supplement: Supplemental Data [file supp_M050229_jlr.M050229-1.xlsx]

## Sheet: proteinGroups
Protein IDs	Gene names	Protein names	Peptides	Unique peptides	Peptide IDs	# of Proteins	Sequence coverage [%]	Mol. weight [kDa]	Sequence length	PEP	Ratio H/L LD	Ratio H/L normalized LD	Ratio H/L variability [%] LD	Ratio H/L count LD	Ratio H/L F2	Ratio H/L normalized F2	Ratio H/L variability [%] F2	Ratio H/L count F2	Ratio H/L F3	Ratio H/L normalized F3	Ratio H/L variability [%] F3	Ratio H/L count F3	Ratio H/L F4	Ratio H/L normalized F4	Ratio H/L variability [%] F4	Ratio H/L count F4	Ratio H/L F5	Ratio H/L normalized F5	Ratio H/L variability [%] F5	Ratio H/L count F5	Ratio H/L F6	Ratio H/L normalized F6	Ratio H/L variability [%] F6	Ratio H/L count F6	Ratio H/L F7	Ratio H/L normalized F7	Ratio H/L variability [%] F7	Ratio H/L count F7	Ratio H/L F8	Ratio H/L normalized F8	Ratio H/L variability [%] F8	Ratio H/L count F8	Ratio H/L F9	Ratio H/L normalized F9	Ratio H/L variability [%] F9	Ratio H/L count F9	Sequence coverage F1 [%]	Sequence coverage F2 [%]	Sequence coverage F3 [%]
P38256		Uncharacterized protein YBR096W	7	7	1357;5470;6482;8437;9456;13107;14607	1	44.3	27.092	230	3.1037e-43	20.977	10.375	58.774	3	2.9126	2.7715	101.78	3				0				0				0				0				1				1				0	29.1	31.3	0
P32332	OAC1	Mitochondrial oxaloacetate transport protein	10	10	4626;4768;5798;6440;9245;9915;10373;14295;14506;15786	1	39.8	35.153	324	5.2831e-125	16.073	8.2604	121.49	5	5.7049	4.2003	27.238	11	1.2205	1.2102	45.376	9	0.48192	0.4831	75.294	5	0.1259	0.11431	1.4003	2	0.14562	0.13139	6.084	2	5.5437	3.5312	50.716	10	7.8317	5.0121	30.401	10	2.8626	2.155	37.711	10	21.6	36.1	22.8
P33754	SEC66	Translocation protein SEC66	8	8	55;56;2653;2778;6290;6488;8055;10042	1	45.1	24.231	206	1.2489e-43	15.374	7.5459	56.362	3	1.5188	1.225	14.726	5	0.2029	0.19083	23.612	7				1	0.13895	0.084284	58.131	2	0.16366	0.12528	7.4946	2	1.0295	0.64916	35.052	4	0.48189	0.33582	37.466	4	0.18368	0.13923	50.997	5	13.1	20.9	36.4
P25340	ERG4	Delta(24(24(1)))-sterol reductase	6	6	280;477;4803;5330;11378;13775	1	14.4	56.039	473	2.8712e-67	14.209	7.0163	1.732	2	3.737	2.8077	39.776	2	0.1767	0.16173	42.817	2				1				1				0	4.4124	3.7287	64.847	3				0	1.4095	1.513	81.356	2	3.2	4.4	3.8
P39540	ELO1	Elongation of fatty acids protein 1	4	4	1498;6633;9954;15504	1	8.4	36.233	310	1.1253e-08	12.761	7.2631	69.982	2	4.9524	3.7964	12.15	2				1				0				1				0	3.6275	2.5535	32.411	3				1				1	3.5	4.5	1.9
P32352	ERG2	C-8 sterol isomerase	2	2	10252;14065	1	9	24.895	222	5.0711e-10	10.798	5.7269	162.21	3				1				1				0				1				1				1				1				0	9	5.4	5.4
P38703	LAG1	Sphingosine N-acyltransferase LAG1	3	3	2035;5615;12757	1	9	48.454	411	1.5291e-14	10.145	5.7586	142.95	3	0.32728	0.26831	103.94	3	0.068138	0.077637	115.6	2				0				1				0	3.2669	1.9763	71.395	3				1				1	7.3	7.3	7.3
Q12466;REV__P40212;REV__Q12690	TCB1	Tricalbin-1	44	44	330;479;513;549;727;821;1304;1471;1563;2020;2021;2810;3535;3692;4365;4635;5002;5003;5724;6626;6976;7136;8498;9160;10060;10069;10236;10237;10933;10940;11215;11522;12179;12830;14073;14907;15155;15262;15278;15736;15895;15898;16077;16574	3	40.8	133.57	1186	0	9.4657	4.7468	73.933	33	4.8626	3.8672	49.764	36	0.36329	0.33502	42.57	26	0.23922	0.15644	86.187	5	0.047931	0.028783	93.253	9	0.075183	0.049779	130.86	6	4.239	2.6968	51.914	17	3.8341	2.5561	49.725	19	0.60579	0.56956	22.386	13	23.2	33	26.4
P38929	PMC1	Calcium-transporting ATPase 2	9	9	10194;10280;10811;12013;12986;12987;12988;13190;15820	1	6.3	130.86	1173	4.7449e-22	9.3926	5.2426	45.937	4	6.551	5.6431	27.277	5				1				1				1				0	1.8795	1.6291	6.7737	2	2.7503	2.6729	38.138	2	1.4975	1.3853	35.928	2	2.5	3.5	1.3
Q08650;Q06834	DGA1	Diacylglycerol O-acyltransferase 1	14	14	2446;6437;6597;6878;7035;9652;9825;10635;12060;12061;12702;14490;16186;16467	2	26.3	47.711	418	8.9164e-178	9.0998	4.1827	36.999	16	1.7143	1.4113	17.549	11	0.059575	0.065656	82.232	7	0.088491	0.057327	130.01	2	0.076882	0.046207	147.12	5	0.062407	0.040426	115.91	5	0.094294	0.061807	130.47	5	0.051464	0.041333	85.251	5	0.053714	0.044124	82.252	7	24.4	18.7	14.4
Q12029	FSF1	Probable mitochondrial transport protein FSF1	7	7	1754;3256;3257;4572;7759;11278;15776	1	21.4	35.414	327	1.5119e-39	9.0224	4.8811	33.162	6	5.3677	4.04	18.221	7	1.6531	1.5837	18.805	6				0				0				0	5.2484	4.4077	8.1489	3	11.543	6.6222	75.96	5	2.4026	2.4439	30.734	2	11	16.5	12.2
P53879	RHO5	GTP-binding protein RHO5	7	7	1308;2304;10133;11402;11488;11794;16398	1	23.9	36.818	331	1.7104e-35	8.9724	5.9389	9.559	2				0	2.333	2.3654	22.144	2	2.5926	2.1605	39.287	2	1.3221	1.1601	59.342	2				1	2.1051	1.243	58.334	3	2.4596	2.1808	61.163	3	1.5444	1.6187	10.435	2	6.3	0	7.3
P53969	SAM50	Sorting assembly machinery 50 kDa subunit	1	1	11954	1	2.5	54.405	484	1.87e-05	8.3779	5.0248	13.54	2				1				0				0				0				0				1				1				0	2.5	2.5	0
P48231	TCB2	Tricalbin-2	8	8	177;2226;9714;10062;12562;13432;13471;15631	1	8.5	132.51	1178	1.1595e-35	8.2365	4.663	13.442	7	3.5748	3.3055	15.474	2				0				0				0				0				0				0				0	7.9	2.7	0
P53954	ALG11	GDP-Man:Man(3)GlcNAc(2)-PP-Dol alpha-1,2-mannosyltransferase	26	26	788;1051;2210;4389;4390;4875;5296;5676;6006;7695;7704;8088;8101;8264;9099;9100;10261;10262;10263;10265;11250;12991;12992;12993;13314;14813	1	43.2	63.142	548	1.2019e-259	7.8296	4.3071	66.708	23	3.7115	2.9668	45.977	21	0.10769	0.10293	52.802	11	0.1543	0.16744	153	7	0.11301	0.09052	146.96	7	0.14225	0.12389	210.9	5	0.40109	0.32185	38.905	9	0.18672	0.17523	38.052	3	0.10314	0.093402	96.81	4	23.5	31.6	21.7
Q08651	ENV9	Probable oxidoreductase ENV9	8	8	442;1206;1305;1914;1915;9532;13625;16125	1	20.6	37.484	330	1.9704e-75	7.6159	4.0061	60.934	9	0.7637	0.5447	35.197	4	0.055074	0.067887	150.6	2				0	0.019328	0.013904	145.52	3				1	0.065697	0.041527	148.75	3				1	0.070093	0.072188	37.564	2	17.3	10.9	7.6
P53220	TIM21	Mitochondrial import inner membrane translocase subunit TIM21	5	5	1174;2612;5520;12325;15944	1	22.2	27.205	239	7.2878e-11	7.5152	4.4809	35.874	4	2.4511	1.9625	64.516	2				0				0				0				0				1				1				0	13.4	8.8	0
Q04458	HFD1	Putative fatty aldehyde dehydrogenase HFD1	30	30	1040;1041;1606;1768;1769;2356;2357;3523;5514;5589;5699;6154;6841;7175;8095;8486;9193;9194;9331;10929;11119;11302;11381;11837;11838;13032;13033;13034;13155;13156	1	55.5	59.978	532	0	7.4991	3.9704	40.31	29	0.57053	0.48277	21.407	22	0.030235	0.035608	74.973	24	0.022171	0.016416	148.84	15	0.026559	0.020275	194.89	17	0.02153	0.011531	123.07	12	0.057042	0.038864	68.795	16	0.039772	0.028737	95.415	15	0.039991	0.024653	112.89	16	41.4	44.5	41.5
P53337	ERV29	ER-derived vesicles protein ERV29	3	3	3490;11535;14384	1	11.6	35.012	310	1.3523e-34	7.4979	3.7082	16.73	2	3.042	2.3825	35.817	2	0.29467	0.26464	10.548	2				1				0				0	3.1259	2.2043	33.149	2	1.7262	1.1702	38.706	2	0.61766	0.54064	26.885	2	2.6	5.2	5.2
P61830	HHT1	Histone H3	7	7	1668;6863;7551;8626;10762;12271;13378	1	41.9	15.356	136	6.9058e-32	7.4927	3.5141	43.405	4	2.2035	1.9036	32.47	4	0.715	0.74657	72.655	4	0.02409	0.012465	53.547	2	0.0075611	0.0032339	33.323	2	0.05017	0.026768	21.307	2	0.5002	0.23953	58.92	3	2.4502	1.2042	13.101	3	0.70852	0.32287	30.766	3	10.3	28.7	28.7
Q06522	YPR147C	Uncharacterized protein YPR147C	7	7	5651;5940;6329;8614;12869;14306;14892	1	24.3	34.842	304	7.4096e-113	7.4226	3.9731	42.269	5	2.7517	2.1403	16.707	13	0.027409	0.034792	81.342	11	0.084539	0.056648	119.72	6	0.071306	0.057788	143.88	8	0.28842	0.24696	192.54	4	0.053441	0.040512	162.67	4	0.033987	0.032824	42.148	5	0.054726	0.038268	53.798	7	13.2	22.4	22.4
Q04228	UBX2	UBX domain-containing protein 2	24	24	87;802;926;1337;1723;5134;5628;6128;6451;6505;7142;7311;7732;8222;8597;9641;11002;11078;12610;12911;13730;14091;15336;16510	1	40.2	66.76	584	0	7.3615	3.7855	43.329	28	1.0554	0.81966	34.879	20	0.089994	0.080399	107.39	23	0.054721	0.042103	76.197	6	0.083165	0.070827	116.08	17	0.14815	0.087927	90.93	11	0.17646	0.11941	60.344	14	0.11406	0.062667	83.882	11	0.087017	0.065444	98.719	15	31.7	29.3	32.7
Q04947	RTN1	Reticulon-like protein 1	17	17	2363;2364;7443;7831;7953;10770;11259;11326;12384;12423;12879;13632;13651;13992;14232;14451;14777	1	52.2	32.916	295	8.8848e-277	7.2977	3.7361	41.03	13	2.5233	2.0599	22.976	15	0.38242	0.39528	52.938	16	0.59099	0.53073	38.282	15	0.052815	0.036638	80.33	11	0.058635	0.032997	75.404	6	2.4712	1.7187	144.06	12	1.1746	0.95185	89.764	10	0.52064	0.36931	58.848	12	33.2	33.2	38
P43603	LSB3	LAS seventeen-binding protein 3	10	7	285;1034;1993;4246;4354;4553;4608;6052;6053;10899	1	24.4	49.343	459	2.2618e-103	7.2302	4.486	23.125	7	4.032	3.1461	74.859	15	1.4415	1.4184	49.45	8	0.45176	0.38276	139.27	11	0.17859	0.15778	145.4	9	0.21014	0.16622	124.23	5	1.2226	0.85895	38.696	7	0.49089	0.43213	78.098	9	0.43975	0.39626	43.886	8	14.4	18.5	17.4
P29704	ERG9	Squalene synthase	12	12	2741;4596;4970;5619;5694;7579;8208;8395;8543;8650;14162;15924	1	29.1	51.719	444	7.8176e-75	7.2283	4.6523	20.082	3	3.7611	2.7606	71.253	12	0.25269	0.28921	22.598	12	0.18594	0.15656	66.91	4	0.12201	0.10301	121.02	4	0.036527	0.021342	145.05	4	3.4201	2.26	29.251	12	1.796	1.2739	48.09	7	0.47375	0.45916	21.669	11	5.6	26.4	26.6
Q03649		Putative esterase YMR210W	3	3	5728;6458;13102	1	12.2	51.437	449	1.7467e-08	7.2092	4.4771	5.5243	2				0				0				0				0				0				0				0				0	6.5	5.8	0
Q03648		Uncharacterized protein YMR209C	5	5	6120;7984;8085;10875;12818	1	15.8	52.245	457	8.0725e-16	7.1534	4.24	18.406	2	3.0232	2.9001	16.357	3				1				0				0				0	2.6845	2.3883	18.955	2				1				0	3.7	13.3	3.3
P21825	SEC62	Translocation protein SEC62	11	11	830;831;1525;11430;11470;11756;12380;12381;12404;12405;13218	1	41.2	31.346	274	1.0074e-187	7.0831	3.2966	67.586	14	1.6968	1.3244	56.119	15	0.11872	0.10872	40.541	9	0.091242	0.066905	37.076	4	0.12897	0.073309	54.738	5	0.089885	0.072501	135.55	5	1.4019	0.99017	23.419	10	0.60913	0.46775	77.151	10	0.22526	0.18254	54.036	11	33.6	32.5	34.3
P05030;P19657	PMA1;PMA2	Plasma membrane ATPase 1;Plasma membrane ATPase 2	27	27	4300;4613;4614;5464;7294;7367;7368;7414;8839;8840;8908;8909;9579;10170;11058;11767;11768;13426;14442;14588;15136;15137;15573;16157;16277;16448;16449	2	32.2	99.618	918	0	7.0572	3.6394	78.406	15	13.664	11.304	54.31	35	0.44849	0.44336	24.349	26	0.8967	0.58758	40.166	14	0.13366	0.09397	120.05	15	0.49795	0.2858	43.58	13	21.637	10.826	45.952	29	41.122	19.271	88.525	30	7.5945	4.9418	81.267	31	18	30	27.8
P11633	NHP6B	Non-histone chromosomal protein 6B	3	3	666;2951;11781	1	59.6	11.476	99	2.3179e-44	7.0455	3.3912	5.597	2				0				1				0				0				0				0				0				0	21.2	8.1	46.5
P13259	PCT1	Choline-phosphate cytidylyltransferase	10	10	238;2328;3909;4692;5266;5267;7196;8067;8068;8926	1	24.8	49.406	424	1.0398e-56	7.037	3.5278	55.109	10	1.8378	1.6003	18.665	8	0.48346	0.45288	53.612	3				0				0				1				1				0	0.30087	0.22799	11.257	2	21.2	16.3	8.5
P35178	RRP1	Ribosomal RNA-processing protein 1	5	5	7165;9085;9411;14313;14314	1	9.7	33.202	278	2.7569e-14	7.0197	3.4302	17.392	4	1.9167	1.5321	76.368	2	0.46943	0.52932	86.528	2				1				0				1				1				1				0	6.8	6.5	6.1
Q06508	LOA1	Lysophosphatidic acid:oleoyl-CoA acyltransferase 1	16	16	1254;2524;3397;3398;3575;6279;6900;6901;8190;9207;13490;13491;13616;13980;14167;16269	1	37	33.816	300	0	6.9739	3.5121	35.012	24	0.56811	0.44926	42.52	8	0.062511	0.064423	84.014	6	0.087274	0.066008	38.318	2	0.080848	0.067275	110.4	5	0.12073	0.064867	17.538	3	0.067014	0.056895	28.599	3	0.072661	0.057426	6.0052	2	0.064422	0.052878	36.532	2	37	23.3	28.7
Q03707	SRC1	Inner nuclear membrane protein SRC1	3	3	7534;11400;12910	1	4.2	95.496	834	2.0738e-09	6.9634	3.9947	20.998	2	1.4473	1.1836	84.183	2	0.19605	0.1848	15.874	2				0				0				0				0				0				0	1	2.2	3
P39109	YCF1	Metal resistance protein YCF1	14	13	318;1324;2022;3369;5268;8362;8660;9269;9549;10620;12481;14586;14887;15719	1	10.4	171.12	1515	5.2055e-40	6.9601	3.9773	47.452	4	6.8291	5.7415	35.126	14	1.7586	1.6949	37.297	10	2.5961	1.9119	32.136	4	0.13336	0.11918	89.674	2				0	4.5307	3.4139	14.97	2	2.0219	1.4311	12.816	4	1.4061	1.2017	19.59	4	1.9	8.1	5.6
P15565;P15565-2	TRM1	tRNA (guanine(26)-N(2))-dimethyltransferase, mitochondrial	26	26	165;166;735;1138;1139;2448;2525;3263;3502;6010;6177;6727;6891;7376;8748;8749;8750;8868;9611;9612;9929;11831;12097;12572;15640;16486	2	46.8	64.052	570	0	6.9344	3.7384	48.619	34	1.5437	1.1446	13.991	20	0.29383	0.29452	26.281	18	0.23044	0.20949	37.966	9	0.076652	0.065892	109.43	11	0.11205	0.083051	65.544	9	0.42972	0.33173	24.331	16	0.46376	0.31189	33.851	10	0.20811	0.19501	65.916	13	42.1	32.5	40.5
P53073	EMC4	ER membrane protein complex subunit 4	8	8	402;1152;4755;5297;8594;9688;10417;11387	1	46.3	21.46	190	3.2768e-68	6.9081	3.3969	66.584	3	2.3172	1.8387	73.482	7	0.32701	0.29191	58.564	5	0.311	0.29381	265.86	3	0.22241	0.15702	137.56	2				1	1.2577	0.88231	20.945	6	0.44604	0.33945	17.338	3	0.23398	0.21257	27.888	4	15.8	35.8	26.3
P35196	RER2	Dehydrodolichyl diphosphate synthase RER2	7	7	3421;5927;9407;9408;11624;12954;16187	1	31.5	32.693	286	7.743e-104	6.7721	4.3284	35.577	3	1.3548	1.0557	12.023	4	0.24716	0.27446	152.93	5	0.099817	0.075928	79.888	2	0.042358	0.02623	157.74	5	0.40334	0.28225	161.68	3	0.07382	0.065664	129.36	4	0.090028	0.068467	171.85	3	0.051982	0.042871	0.73654	2	9.8	22	23.1
Q12144	PER33	Pore and endoplasmic reticulum protein of 33 kDa	2	2	3953;14496	1	9.9	32.637	273	2.6123e-07	6.7589	3.3884	26.993	2	3.9067	2.9415	23.513	2	0.26051	0.24733	19.708	2				1				0				0	6.4691	5.297	89.969	3	2.2013	1.7714	16.369	2				0	5.9	5.9	5.9
P35725		Uncharacterized protein YKL063C	7	7	1814;2752;2753;3002;3960;9647;10209	1	32.9	19.003	167	5.9313e-59	6.6856	3.8857	87.83	6	1.6317	1.2842	8.1355	3	2.5623	2.5463	32.372	2	0.7905	0.68017	82.558	2				0				0	0.93072	0.5567	42.819	3	0.55267	0.45618	26.702	2	0.27325	0.29435	42.496	2	28.7	18	12.6
P40353	ATF1	Alcohol O-acetyltransferase 1	6	6	4936;8621;8885;10407;14968;15277	1	18.1	61.035	525	6.5519e-17	6.6293	3.9428	90.633	2	1.9392	1.4769	20.69	3				0				0				0				0				0				0				0	4.6	6.3	0
Q06169	PEX30	Peroxisomal membrane protein PEX30	5	5	3448;3449;9901;15041;15341	1	11.3	59.461	523	7.2993e-56	6.5785	3.9305	92.276	6				0				1				0				0				0				1				1				0	11.3	0	2.9
P36039	AIM27	ER membrane protein complex subunit 3	4	4	703;1857;9550;11550	1	25.7	28.352	253	5.4788e-46	6.5275	2.9755	52.793	4	2.5471	1.8933	15.665	5	0.37187	0.40936	40.766	3	0.12467	0.086529	85.74	2	0.105	0.06557	222.54	2	0.030941	0.015061	42.571	2	2.4232	1.9595	29.265	4	1.4733	1.1415	30.586	4	0.28516	0.19711	24.618	2	14.6	17.8	7.1
P02293	HTB1	Histone H2B.1	8	1	873;3270;5140;5141;7292;11477;13398;15177	1	51.9	14.252	131	0	6.4544	3.4229	30.353	17	1.6766	1.5132	12.692	6	0.47731	0.50603	25.912	6	0.030946	0.012729	71.146	7	0.015947	0.0081416	98.363	7	0.036121	0.019214	76.378	8	0.24405	0.083689	71.157	7	1.2125	0.5106	40.074	6	0.37625	0.16104	92.502	6	51.9	41.2	41.2
Q06405	ATP17	ATP synthase subunit f, mitochondrial	3	3	757;11820;12981	1	29.7	11.312	101	4.2286e-09	6.448	3.3624	18.622	3	2.1712	1.7446	3.6104	2				1				0				1				0	2.3179	1.2821	22.764	2	4.7019	3.27	18.73	3	1.7588	1.2373	14.836	2	20.8	20.8	10.9
P32784	SCT1	Glycerol-3-phosphate O-acyltransferase 1	5	5	4644;5536;13005;13626;16209	1	7.1	85.693	759	3.2878e-15	6.3583	4.1884	129.83	3	2.0962	1.9321	19.856	3				1				0				1				1				1				1				0	4.3	4.2	1.6
P36059		ATP-dependent (S)-NAD(P)H-hydrate dehydratase	7	7	1895;4817;4864;6299;7689;9528;13565	1	32.3	37.357	337	5.09e-45	6.3476	3.9985	102.15	4	5.1795	3.9155	57.003	3	3.818	3.1265	60.578	6	6.7541	5.6151	14.497	2	3.6456	3.4287	17.549	4				1	4.5827	3.7445	0	2				0				1	13.1	11.3	29.4
Q04562	TMN2	Transmembrane 9 superfamily member 2	4	4	2368;2637;3766;12662	1	6.4	76.346	672	1.3187e-12	6.3363	3.722	3.8035	2				0				1				1				0				0				0				0				0	5.4	0	1
P06780	RHO1	GTP-binding protein RHO1	5	5	9144;13199;13662;13870;14699	1	45.5	23.152	209	2.0557e-159	6.3284	3.0468	19.889	10	2.8493	2.6809	36.024	11	0.77867	1.4554	68.977	8	0.12371	0.043796	53.19	6	0.0089241	0.0055492	164.06	5	0.013069	0.0058459	120.48	3	0.72979	0.47328	50.413	7	0.58583	0.35286	44.805	5	0.1968	0.10307	40.623	5	45.5	45.5	45.5
P40308	TGL3	Lipase 3	24	24	3825;3826;4115;4116;5170;5469;7616;9899;10210;11319;11998;11999;12349;12425;12658;13018;13751;14219;14270;14271;14338;14833;15497;16206	1	37.2	73.612	642	0	6.3246	3.2886	61.474	32	0.80107	0.60997	45.106	21	0.039485	0.04425	115	24	0.10683	0.091611	162.8	11	0.032965	0.03329	162.72	15	0.042167	0.022287	96.066	10	0.040176	0.028185	166.34	9	0.059844	0.04529	111.78	14	0.049706	0.03687	79.07	16	34	33	31.2
Q04472	MGR3	Mitochondrial inner membrane i-AAA protease supercomplex subunit MGR3	2	2	1317;10442	1	4.2	58.003	501	4.3357e-16	6.2845	3.6237	56.926	2				0				1				0				0				0				1				1				1	4.2	2.2	2.2
Q04969	SPC2	Signal peptidase complex subunit SPC2	5	5	6905;9932;14832;15852;15853	1	29.2	20.802	178	1.8755e-43	6.2488	3.4628	8.7223	5	3.4831	2.6296	23.396	4	0.37671	0.37594	19.63	3				0	0.033695	0.025472	146.88	2	0.11708	0.095663	117.72	2	1.8312	1.31	19.811	5	0.88323	0.68579	14.3	7	0.34733	0.2933	41.327	3	22.5	21.9	21.9
P33417	IXR1	Intrastrand cross-link recognition protein	4	4	4642;7158;8964;16450	1	5	67.855	597	7.7428e-14	6.2452	3.1263	20.044	5				1				1				0				1				0				1	2.6509	2.1819	7.9041	3	1.5913	1.471	32.562	2	5	1.7	1.7
Q92316	OST5	Dolichyl-diphosphooligosaccharide--protein glycosyltransferase subunit OST5	4	4	9750;9751;12634;14541	1	31.4	9.517	86	2.0261e-13	6.2229	3.6301	4.306	2	2.7838	2.4245	1.1202	3				1				0				0				0	1.789	1.415	24.427	2				1				1	9.3	24.4	31.4
P40035	PIC2	Mitochondrial phosphate carrier protein 2	7	7	1294;4149;4580;5897;6392;6811;9323	1	21	33.528	300	2.4893e-23	6.1942	4.0524	48.332	2	5.1181	4.8034	62.73	3				0				1				1				1	3.4044	2.9201	132.25	3	6.8741	4.8648	129.13	4				0	4.7	8.3	0
P23641	MIR1	Mitochondrial phosphate carrier protein	14	14	774;2443;3456;3616;3659;3660;3917;4726;6832;8965;11236;13405;13510;14288	1	62.1	32.812	311	0	6.1678	3.8779	44.621	5	4.683	3.4816	23.613	15	1.145	1.2071	26.518	14	0.39583	0.32423	27.921	5	0.60296	0.34784	75.984	2				1	4.4105	2.8446	52.164	13	10.064	5.6572	55.325	14	2.5875	2.3383	57.92	11	21.9	45.3	49.2
P19073	CDC42	Cell division control protein 42	5	5	1084;1315;8733;10552;16526	1	35.1	21.322	191	5.7307e-83	6.1596	3.0513	32.562	10	2.5341	2.0584	27.023	5	0.51336	0.72673	46.576	5				1				1	0.10951	0.058675	54.557	2	0.45101	0.29142	42.925	4	0.38398	0.28732	58.634	4	0.14985	0.12898	39.318	3	35.1	33.5	24.1
P11632	NHP6A	Non-histone chromosomal protein 6A	3	3	669;11598;15876	1	49.5	10.802	93	4.0808e-39	6.0761	3.0419	24.788	4				1	2.5995	2.4727	18.938	2				0				0				0	1.1497	0.68843	2.717	2	2.2258	1.797	54.003	2				1	49.5	33.3	33.3
P46989	ATG27	Autophagy-related protein 27	9	9	1352;3356;4307;7183;7733;9884;11088;12803;12804	1	35.4	30.201	271	6.4593e-97	5.9911	3.6534	30.189	7	3.4114	2.5067	13.066	7	3.497	3.9591	24.996	10	2.4055	1.8034	26.781	5	0.13333	0.12889	24.91	3				1	1.3681	1.0539	20.712	9	0.42644	0.37575	48.644	4	0.45211	0.43295	23.35	4	23.6	21	32.8
Q02776	TIM50	Mitochondrial import inner membrane translocase subunit TIM50	14	14	1634;2181;2182;2259;6431;7663;8728;9197;10190;10639;12669;12790;15004;15005	1	35.3	55.098	476	4.0779e-94	5.9619	3.4288	24.267	5	3.2904	2.7422	17.056	5	1.153	0.99062	27.894	5				0				1				0	2.0655	2.0657	15.138	5	6.612	3.8872	51.508	11	1.6371	1.5149	31.085	6	20.2	13	11.8
Q08448		Putative lipase YOR059C	19	19	2421;2531;3810;6652;6876;7138;7943;8224;8939;9567;9568;9577;12366;12694;15023;15874;15918;16495;16516	1	37.6	51.105	450	2.6457e-184	5.9499	3.3312	38.859	11	1.4095	1.1682	19.179	24	0.0547	0.069017	136.15	15	0.045685	0.040261	161.64	10	0.043949	0.049357	165.07	11	0.049552	0.029345	172.29	11	0.070205	0.042578	105.07	12	0.10874	0.085786	149.05	12	0.045195	0.030948	77.187	10	14.9	35.3	30.2
P36148	GPT2	Glycerol-3-phosphate O-acyltransferase 2	29	29	333;1618;2711;3801;4062;4325;4859;5630;5664;7004;7171;7172;7565;7682;9239;10077;10078;10363;10383;11738;12883;12958;13004;13252;13804;14647;15472;15661;15662	1	44.1	83.644	743	0	5.9112	3.1143	51.368	20	1.636	1.3735	43.219	27	0.15366	0.15633	95.878	28	0.11117	0.10038	71.006	6	0.19028	0.17817	99.897	15	0.3294	0.23057	133.08	8	1.065	0.84437	38.879	25	0.40236	0.31345	61.698	17	0.20863	0.18445	113.25	14	23.4	35.4	36.7
P38988	GGC1	Mitochondrial GTP/GDP carrier protein 1	15	15	1496;3394;6036;6615;8447;9917;9918;10773;11972;12016;12136;14289;15226;15227;16140	1	56	33.215	300	2.9913e-83	5.807	3.4038	117.41	10	4.9357	3.7578	9.9645	12	1.6326	1.6558	55.757	14	0.27714	0.24046	68.058	10	0.15132	0.15232	164.57	7	0.13211	0.10763	179.41	7	3.6117	2.4334	30.796	14	5.7024	3.4181	90.286	16	2.0315	1.8192	29.355	13	43	39.3	40
P32476	ERG1	Squalene monooxygenase	9	9	355;2175;2846;5791;7013;10364;13006;15116;15131	1	27	55.125	496	1.2117e-121	5.7101	2.9737	29.401	11	1.4417	1.1255	11.635	12	0.085725	0.098748	89.456	8	0.046603	0.035487	76.81	4	0.16899	0.14414	145.05	8	0.17285	0.091848	123.5	5	0.1162	0.081472	90.959	7	0.11185	0.094139	148.06	5	0.071403	0.068509	94.042	9	19.4	22.4	22.2
P14906;REV__Q04958	SEC63	Protein translocation protein SEC63	30	30	103;1166;1249;1564;2546;3522;4053;5799;5800;5947;6171;6341;7809;7859;7860;7861;8385;8386;8525;8981;8991;10256;11137;11375;12146;12147;12413;12846;13798;15269	2	49.2	75.344	663	5.7394e-281	5.6768	2.9403	59.653	29	1.7375	1.3863	24.141	18	0.10682	0.1157	36.979	21	0.14474	0.1388	134.24	7	0.096587	0.10015	136.64	13	0.16549	0.13628	142.31	6	1.3433	0.90289	39.24	15	0.72876	0.54572	111.5	16	0.24048	0.19242	65.655	12	39.5	28.4	34.4
P39986	SPF1	Probable cation-transporting ATPase 1	36	36	563;643;1059;1075;1253;1395;1888;2534;2560;3301;3610;3911;3912;4203;4297;4517;4977;5563;7098;7643;7705;7811;7888;7900;8809;9558;9737;10627;11038;11054;11473;11744;12172;12173;12641;12643	1	37.4	135.27	1215	5.5822e-273	5.6623	3.1396	68.337	26	3.9278	2.9264	84.398	40	0.43457	0.46557	67.318	24	0.13841	0.11213	72.044	6	0.13143	0.11144	108.31	18	0.17925	0.093263	126.22	9	2.5231	1.7472	51.252	30	2.2704	1.5095	47.267	24	0.46342	0.45662	35.317	23	18.8	32.3	20
P32657	CHD1	Chromo domain-containing protein 1	3	3	2694;12971;13216	1	3.2	168.24	1468	2.2396e-10	5.6015	3.8624	17.887	2				0				0				0				0				0				0				0				0	2	0	0
P02294	HTB2	Histone H2B.2	8	1	3270;5140;5141;7292;11477;13398;15177;15469	1	51.9	14.237	131	0	5.5637	2.3547	10.141	3				0				0				0				0				0				0				0				0	51.9	41.2	41.2
P14020	DPM1	Dolichol-phosphate mannosyltransferase	11	11	2212;4815;5510;7817;8537;8538;8636;10869;12767;15012;16295	1	65.5	30.362	267	9.0109e-295	5.5506	2.8121	57.561	8	2.9613	2.4116	22.826	17	0.32277	0.33723	30.583	15	0.54885	0.40499	75.275	13	0.070602	0.051504	137.41	10	0.15363	0.11776	140.08	6	2.4004	1.7562	170.46	10	1.3926	1.0079	156.43	12	0.44226	0.39654	160.16	9	22.1	65.2	65.2
P32368	SAC1	Phosphoinositide phosphatase SAC1	22	22	1581;2627;2947;2948;3967;4091;4957;5549;5886;5890;7941;8274;8326;8588;9097;9661;10024;13847;14433;14900;16272;16273	1	52.6	71.124	623	1.0706e-206	5.5385	3.1957	127.23	6	3.989	3.1164	34.093	23	1.1025	1.0417	76.295	21	0.35914	0.34578	17.517	2	0.1206	0.11003	107.93	4	0.075949	0.060488	29.107	2	4.3851	2.7916	62.162	15	4.4501	3.0861	60.653	16	0.71391	0.65365	27.532	12	6.1	37.4	32.1
P16661	ALG1	Chitobiosyldiphosphodolichol beta-mannosyltransferase	13	13	3441;3539;4173;5979;6058;6059;6779;8396;10607;10633;11496;11636;16311	1	38.5	51.928	449	2.6966e-82	5.5069	2.8788	72.623	9	3.6392	2.8877	23.464	15	0.11405	0.12002	45.715	6	0.274	0.23586	134.24	5	0.19592	0.17618	91.568	4				0	0.94716	0.6331	103.3	5	0.46238	0.37771	17.724	3	0.2111	0.17876	38.532	3	22	37.6	18.5
P33333	SLC1	Probable 1-acyl-sn-glycerol-3-phosphate acyltransferase	17	17	1731;2684;4276;4277;5796;6027;6336;9934;10179;10180;10800;11601;11602;12126;15446;15676;16181	1	55.4	33.887	303	0	5.5052	2.7355	19.628	21	0.45729	0.38416	43.757	18	0.02162	0.041763	118.22	14	0.14642	0.068575	153.8	10	0.027277	0.010449	139.56	12	0.043537	0.021777	91.801	12	0.14134	0.070735	58.653	12	0.088827	0.050577	58.487	14	0.060453	0.044958	115.19	13	52.5	45.9	53.5
P32497	NIP1	Eukaryotic translation initiation factor 3 subunit C	18	18	1453;4055;4758;6237;7475;8249;8871;11590;11759;11880;11958;12816;13283;13921;14543;15097;15644;16326	1	23	93.203	812	3.1466e-106	5.3963	3.6923	87.448	8	1.0378	0.88931	41.068	11	0.39181	0.37675	50.897	11	1.3969	1.1633	55.998	15	1.2792	1.1151	67.375	12	1.2924	1.1025	63.237	15	1.1337	0.85606	38.971	10	0.52847	0.46604	44.5	11	1.0162	0.91216	32.348	17	11.3	13.5	13.5
P53723		UPF0674 endoplasmic reticulum membrane protein YNR021W	17	17	412;2544;2760;3224;3362;3927;4047;4111;5763;6916;7084;8364;9814;11016;11785;12228;16252	1	52.7	47.093	404	1.265e-171	5.3741	2.6669	68.188	11	3.7068	3.0289	37.095	17	0.2307	0.22069	29.881	12	0.16206	0.13051	20.647	5	0.063056	0.042777	188.32	5	0.063535	0.034383	104.17	3	4.091	3.1784	41.582	19	2.6092	1.6807	32.487	13	0.64325	0.54355	46.265	10	13.9	45.8	35.9
Q05567	DPL1	Sphingosine-1-phosphate lyase	11	11	84;5083;8172;8517;8791;10268;10523;10946;12547;14069;15509	1	27.2	65.565	589	6.5161e-94	5.3537	3.1682	22.418	4	1.5806	1.3959	72.119	14	0.31601	0.33597	120.3	9	0.097707	0.087567	29.355	2	0.27474	0.25546	84.271	4	0.17889	0.15898	31.938	2	2.1875	1.6917	18.797	8	1.9622	1.5862	20.107	11	0.43144	0.41352	30.793	10	14.6	26.1	17.8
Q12164	POM33	Pore membrane protein of 33 kDa	5	5	6180;9704;13047;13255;13341	1	22.6	32.186	279	7.2099e-51	5.3268	3.166	7.5612	3	3.2132	2.4837	40.876	9	0.65268	0.58128	60.453	7	0.49922	0.40027	37.505	2	0.10772	0.066189	218.94	2	0.079266	0.058413	157.27	2	4.0312	2.8404	44.703	4	1.523	1.1254	23.087	5	0.59949	0.57722	47.536	5	10.4	22.6	22.6
P04911;P04912	HTA1;HTA2	Histone H2A.1;Histone H2A.2	5	5	7319;8311;8312;8313;14285	2	36.4	13.989	132	0	5.3198	2.5766	41.475	12	1.9431	1.6115	17.048	9	0.5434	0.5931	15.361	5	0.030498	0.012541	97.054	4	0.0094839	0.0046573	9.8423	2				0	0.37877	0.21798	30.179	6	1.795	0.88799	25.229	5	0.48658	0.34176	32.538	5	36.4	33.3	33.3
P53868	ALG9	Alpha-1,2-mannosyltransferase ALG9	3	3	2142;6457;7457	1	5.9	63.776	555	4.1242e-25	5.3079	3.027	12.812	3	3.5755	2.9908	12.492	4	0.26989	0.27184	6.1326	3				0				0				0				1	1.6929	1.4276	28.992	4	0.25607	0.17901	36.291	3	4.9	5.9	4.9
P38225;P32901	FAT1	Very long-chain fatty acid transport protein	29	29	3101;4071;4169;4403;4615;4960;6515;7207;7385;8357;9005;9733;9734;9823;10636;10945;11520;11533;12297;12298;12351;12532;12932;13134;13982;14650;15725;15801;16080	2	55.8	77.14	669	0	5.262	2.9567	51.306	23	1.1855	0.98013	18.125	22	0.034007	0.03555	149.28	25	0.15221	0.12462	116.48	10	0.073071	0.046216	178.74	17	0.070688	0.048585	177.17	14	0.092475	0.054703	134	12	0.080313	0.042429	114.74	14	0.052302	0.039047	48.322	18	25.4	37.8	47.8
Q02201	OSH6	Oxysterol-binding protein homolog 6	3	3	7261;11829;14827	1	5.8	51.587	448	6.0239e-14	5.2182	2.6789	10.127	2				1				0				0				0				0				0				0				0	5.8	2.5	0
P52871	SEB2	Protein transport protein SEB2	3	3	74;9320;11485	1	84.1	9.606	88	3.5762e-78	5.187	2.7101	57.045	2	2.763	2.2443	7.4923	2	0.3474	0.37381	80.033	4	0.088029	0.058862	21.143	2	0.085689	0.074831	23.96	3				1	1.373	1.0042	68.019	4	0.88712	0.68234	50.64	2	0.19046	0.14445	32.677	2	15.9	22.7	84.1
P51996	YPT32	GTP-binding protein YPT32/YPT11	7	6	4779;5383;6697;9711;12453;13088;13392	1	48.2	24.52	222	8.1243e-87	5.1332	2.9112	68.916	3	2.3332	2.0586	22.443	6	2.0472	1.8986	155.61	3	0.24778	0.25189	86.104	3	0.15415	0.11544	133.75	6	0.182	0.14049	4.246	2	0.51381	0.42242	16.205	3				1				0	19.4	41.4	24.3
P33322	CBF5	H/ACA ribonucleoprotein complex subunit 4	10	10	1786;2032;2382;3426;8461;8462;11861;13550;16167;16168	1	29.6	54.704	483	5.9622e-99	5.0838	2.683	62.292	7	2.4443	2.0162	49.991	5	0.90748	1.1003	3.2572	3	0.51182	0.47169	14.281	2	0.66833	0.54843	4.7707	2	1.8278	1.2074	19.064	2	8.2585	5.4159	115.35	8	5.5611	2.9762	72.566	6	3.0741	1.9846	5.2227	2	18	11.8	3.9
Q08959	PGC1	Phosphatidylglycerol phospholipase C	16	16	874;910;2387;2702;4161;6938;7585;7586;8485;10291;12182;14757;14758;15790;15793;16283	1	48.9	37.069	321	1.1359e-216	5.0564	2.7967	75.374	15	0.74758	0.53775	89.872	15	0.033548	0.042184	149.74	13	0.07392	0.051817	169.97	9	0.042477	0.031504	180.37	13	0.046227	0.037036	188.57	12	0.21839	0.14467	172.77	9	0.18454	0.14768	114.18	9	0.05014	0.043831	133.3	16	31.8	37.1	34.6
P53304	SLI1	N-acetyltransferase SLI1	7	7	1805;5472;6507;7575;10354;10702;15145	1	20.1	54.473	468	5.5808e-24	5.0315	2.8155	141.96	5	1.2139	1.0011	17.614	2	0.32868	0.30606	20.698	2				0	2.0871	1.745	237.75	2	1.3764	1.0567	369.43	2				0				0				0	10.7	2.1	5.3
P09440	MIS1	C-1-tetrahydrofolate synthase, mitochondrial;Methylenetetrahydrofolate dehydrogenase;Methenyltetrahydrofolate cyclohydrolase;Formyltetrahydrofolate synthetase	21	21	58;721;2133;2411;3423;4142;4309;5370;5709;5967;6518;8612;9125;9856;10939;11019;11172;12712;13439;14263;16538	1	28.9	106.22	975	4.1805e-140	5.0065	3.2581	18.876	3	5.2031	4.2946	99.599	13	2.269	2.2805	29.962	6				0				1				1	2.4055	1.9076	56.768	6	10.077	7.1088	152.44	19	3.5036	3.5462	110.63	8	7.1	18.7	9.9
P28007	GAR1	H/ACA ribonucleoprotein complex subunit 1	7	7	1229;1230;4247;6369;8379;8380;14676	1	30.7	21.48	205	1.3403e-76	4.9874	2.7257	16.048	6	3.1796	2.478	11.392	3	2.168	2.7673	13.8	3				1	0.51923	0.45976	14.177	2	1.1835	0.95069	115.21	3	1.8569	1.2758	125.07	4	1.3465	0.78792	188.42	5	2.234	1.3896	112.32	3	16.6	13.7	13.7
P36112	FCJ1	Formation of crista junctions protein 1	10	10	729;5132;6184;6187;8181;8427;10250;13103;14659;14847	1	22.6	61.081	540	3.431e-84	4.9351	2.6203	46.328	7	2.185	1.9845	57.893	5	1.2275	1.1347	12.642	2				1				0				0	1.0323	0.93812	22.609	2	4.1329	3.1834	93.052	7	1.3178	1.2765	88.167	2	16.9	12.4	6.9
P28496	LAC1	Sphingosine N-acyltransferase LAC1	4	4	5616;12155;13296;13394	1	11	48.991	418	2.7586e-22	4.9263	2.6719	31.025	2	3.5493	2.8544	63.631	3	0.2123	0.21065	25.585	2				0				1				1	4.2255	3.0365	48.205	3	1.3989	1.1087	31.185	3	0.3945	0.33403	11.507	2	8.4	6.7	2.6
P38286	IFA38	3-ketoacyl-CoA reductase	10	10	2505;2811;6046;6454;6675;6708;11770;12619;12812;16011	1	32.6	38.708	347	2.4953e-106	4.917	2.5778	58.234	4	3.3709	2.4815	19.998	11	0.21874	0.22107	64.84	11	0.13459	0.093615	26.227	3	0.029212	0.024864	105.13	5				0	3.5457	3.0098	36.779	9	1.1826	0.89845	27.184	9	0.45113	0.39462	18.359	8	4.9	28.5	28
P11655	SEC12	Guanine nucleotide-exchange factor SEC12	14	14	1789;1910;3567;3880;3881;4220;4377;4541;4576;8635;9068;9241;9513;15350	1	35	51.607	471	1.2023e-46	4.9103	2.8917	42.055	4	3.398	2.7394	29.563	11	0.40356	0.37439	56.681	5	0.36175	0.37605	49.898	2				1				0	3.0764	2.5388	50.366	5	2.3565	1.9641	32.342	5	0.61247	0.55983	0	2	15.1	24.2	11
Q06089	YPR098C	Uncharacterized mitochondrial outer membrane protein YPR098C	4	4	1350;1962;7434;16499	1	18	17.731	161	8.8039e-12	4.8883	2.5705	70.759	3	4.4127	3.588	9.0709	4	0.72068	0.64053	1.2143	4				1	0.34791	0.29795	249.53	2				0	2.3398	1.853	36.807	2				1				1	12.4	11.8	11.8
P53925		Uncharacterized vacuolar membrane protein YNL115C	9	9	3128;3853;4764;6496;6662;6663;11409;12365;16414	1	18.3	74.038	644	2.1833e-138	4.8769	3.5122	44.457	4	3.0361	2.3522	153.08	10	4.6929	4.7049	139.81	13	0.47029	0.36298	194.38	6	0.043575	0.03978	127.79	4	0.56553	0.3073	124.96	2	0.6196	0.47988	62.412	8	0.33264	0.28158	78.673	6	0.23729	0.1654	51.968	6	5.7	16.1	12.9
P49095	GCV2	Glycine dehydrogenase [decarboxylating], mitochondrial	19	19	133;1018;2456;2861;4402;4992;5158;6096;6327;10089;10090;11332;12156;12720;13579;13627;13779;14529;15716	1	23.7	114.45	1034	7.393e-109	4.8724	3.5332	40.416	2	9.5578	7.2023	64.626	13	6.3663	6.0402	56.542	12				0				0				1	4.8156	3.5052	60.837	5	14.973	8.5876	101.8	20	7.2775	5.6058	67.007	14	2.8	15.8	16.8
P21375	OSM1	Osmotic growth protein 1	8	8	72;955;1286;2092;4832;8649;9885;16436	1	20.8	55.064	501	6.9339e-107	4.8638	2.8553	61.53	9	3.0411	2.5242	14.703	7	0.68308	0.65816	41.132	4	0.66008	0.71483	36.407	3				0				0	1.6062	1.4455	33.311	3	1.4565	1.2855	49.797	3	0.54587	0.51559	58.446	2	12.6	12.6	8.2
Q99260	YPT6	GTP-binding protein YPT6	7	7	571;5743;6679;12460;12461;14148;15867	1	26.5	24.412	215	1.4815e-59	4.8619	2.43	67.63	5	1.7579	1.4073	8.3134	3	0.67002	0.61775	34.076	2	0.44182	0.42836	62.841	2				1	0.24041	0.1668	59.357	3				1	0.74256	0.56163	30.212	3	0.43944	0.34048	28.901	2	18.1	14	15.3
P53878		Uncharacterized oxidoreductase YNL181W	11	11	1216;2506;3480;6370;7091;7808;8719;9926;10845;14624;16251	1	27	46.502	407	5.4513e-55	4.8598	2.5861	160.94	2	4.1107	3.2173	93.104	8	0.24849	0.23738	22.938	5				1				1				1	2.5956	2.2863	44.226	9	1.8001	1.3511	45.424	3	0.34203	0.32927	10.247	2	6.9	22.1	14.7
P40360	ARG2	Amino-acid acetyltransferase, mitochondrial	5	5	3921;10378;14109;14620;15249	1	13.9	65.609	574	8.7549e-52	4.8581	3.6688	23.596	2				1				0				0				0				0				0	4.8667	3.6744	114.92	2				0	5.4	2.4	0
P53133	YGL117W	Uncharacterized protein YGL117W	7	7	3808;9654;11325;11852;14190;15483;15784	1	32.1	30.755	265	7.4883e-29	4.8245	3.2149	33.359	5	1.392	1.1466	40.024	2				1	0.14488	0.1242	96.112	2	0.18371	0.12935	111.77	2				1				0				0				1	20.4	7.9	4.9
P38250	IST2	Increased sodium tolerance protein 2	15	15	193;1052;5451;6284;6354;8370;11547;12020;12977;13205;13293;15838;15839;16126;16480	1	20.9	105.85	946	1.3476e-195	4.8175	2.4868	61.17	6	4.4106	3.2305	115.89	9	0.31292	0.29481	88.994	6	7.574	4.9588	146.39	2				1				1	5.809	4.3869	47.971	9	2.4352	2.2482	52.599	7				1	8.9	8.4	8.4
P32386	YBT1	ATP-dependent bile acid permease	21	20	271;1126;1825;2554;3091;3374;5708;5819;6213;6429;8519;8608;10198;10341;10451;11650;13010;13989;14170;15527;16121	1	16.4	189.16	1661	2.3051e-174	4.8147	2.8687	85.85	6	5.281	4.1248	77.915	25	1.5278	1.5595	64.103	21	1.8155	1.6921	53.51	8	1.1581	0.68038	208.42	2				0	3.102	2.4813	69.243	16	1.7715	1.585	69.222	7	1.2773	1.2097	45.537	12	4.9	14	11.5
P39968	VAC8	Vacuolar protein 8	17	17	1289;1973;2036;2518;5273;5278;5555;5913;7058;7543;9201;9333;9867;10452;10876;12859;14733	1	35.6	63.207	578	1.3868e-223	4.7952	2.4651	54.826	18	3.7566	2.887	23.683	23	1.6771	1.8091	61.806	19	0.5409	0.44394	48.756	14	0.031979	0.022048	142.03	8	0.043337	0.020616	79.601	6	0.54639	0.38121	92.417	15	0.65346	0.48025	32.036	14	0.38323	0.31389	56.959	13	26.1	31.5	33.4
P53324	SAY1	Steryl acetyl hydrolase 1	15	15	1239;1279;1280;3409;7182;7342;9045;9339;9681;9778;9779;10574;12732;13123;14956	1	45.5	48.54	424	0	4.7902	2.5311	63.106	12	0.98733	0.78248	15.472	10	0.059799	0.063465	106.27	7	0.095931	0.10059	80.824	5	0.12936	0.10397	130.93	7	0.077443	0.051668	74.662	6	0.14292	0.11398	110.28	6	0.17632	0.14851	71.423	6	0.089915	0.073317	73.363	6	32.8	23.8	32.1
P40970	LCB2	Serine palmitoyltransferase 2	11	11	1272;2135;2392;2990;4789;5204;8129;9081;9625;13417;16468	1	35.1	63.11	561	9.067e-82	4.7813	2.9566	61.204	4	2.9625	2.2899	23.014	11	0.16917	0.1876	32.295	10				1				1				1	2.1296	1.5503	27.633	4	1.5556	0.85826	20.106	6	0.38872	0.34024	14.068	8	8.6	25.1	16.9
P06197	PIS1	CDP-diacylglycerol--inositol 3-phosphatidyltransferase	3	3	11469;11567;15569	1	15.5	24.823	220	2.6409e-37	4.7431	2.2827	13.497	2	3.1233	2.5143	57.891	6	0.59941	0.55463	31.694	4	0.21218	0.17719	62.977	2	0.28661	0.17491	163.99	2	0.36659	0.20943	211.02	3	2.3698	1.7458	120.22	3	0.92937	0.54041	12.939	3	0.36843	0.24113	23.433	3	5.5	15.5	15.5
P38966		Uncharacterized protein YDR089W	6	6	176;5511;8802;8803;10119;10138	1	7.9	98.711	869	1.5644e-17	4.7319	2.5622	59.413	3	0.8028	0.65624	74.288	3	3.181	2.8563	126.56	3				0				0	0.57639	0.24455	479.63	2	0.28841	0.21331	81.67	2	0.28733	0.23829	116.09	2	0.22987	0.20356	89.738	3	2.9	2.6	3.9
P38333	ENP1	Essential nuclear protein 1	7	7	235;1198;6230;7874;10934;12657;14536	1	12.8	55.136	483	2.0953e-19	4.7253	2.1975	13.493	4	1.089	0.82372	56.869	4	0.22392	0.20216	28.885	3	0.44391	0.31386	123.96	2				1				1	0.41355	0.37479	75.341	3				0				1	7.7	7.2	5.4
P31374;Q08217	PSK1	Serine/threonine-protein kinase PSK1	5	5	1899;3889;5294;10312;12962	2	5.4	152.33	1356	1.0305e-34	4.7206	3.1046	122.39	4				0				0				1				1				1				1				1				1	4.4	0.9	0.9
P40098	FMP10	Uncharacterized mitochondrial membrane protein FMP10	3	3	172;718;8179	1	11.9	27.698	244	3.1403e-27	4.713	2.4219	6.0023	3				1				1				0				0				0				1	4.008	2.1791	47.773	2				1	11.9	5.7	5.7
P38737	ECM29	Proteasome component ECM29	26	26	1675;1775;2074;2998;3370;3655;3934;4107;4151;4524;5408;6051;6767;6769;7021;7806;10059;11857;12319;13071;13271;13309;13481;15562;15680;16101	1	17.9	210.43	1868	3.1293e-183	4.6376	2.3218	50.541	19	1.4025	1.1155	66.878	21	0.33284	0.34076	79.267	18	0.13225	0.11272	134.12	12	0.10464	0.06519	133.91	13	0.10424	0.06712	141.08	14	0.062503	0.05328	117.42	12	0.12688	0.093926	181.69	12	0.21372	0.15015	103.96	9	11.2	12.4	9.9
P34163	TGL1	Sterol esterase TGL1	18	18	1325;1841;4030;4640;6094;8586;9319;10266;10267;12628;12834;13336;14183;14703;15230;15516;15745;16481	1	46.2	62.978	548	0	4.6127	2.5471	79.933	9	0.33679	0.27901	15.655	24	0.036943	0.036619	170.91	18	0.10248	0.073688	135.52	12	0.05411	0.035811	170.13	16	0.070608	0.03837	128.84	14	0.068303	0.052929	93.529	17	0.14263	0.082882	100.28	11	0.051426	0.037169	109.24	17	17.9	36.3	31.6
P40471	AYR1	NADPH-dependent 1-acyldihydroxyacetone phosphate reductase	21	21	42;43;1677;1920;2779;2780;3811;5564;6994;7645;7647;9687;10692;10728;10885;11025;12111;12527;12528;12529;15343	1	74.1	32.814	297	0	4.5966	2.3172	76.402	20	0.89928	0.72137	16.719	32	0.04937	0.061468	94.177	28	0.089332	0.077903	207.25	18	0.041969	0.031414	199.99	23	0.092546	0.039032	140.13	22	0.088033	0.066454	140.92	21	0.076601	0.049241	139.78	19	0.088434	0.062384	130.26	32	62.3	70	69.7
Q12250	RPN5	26S proteasome regulatory subunit RPN5	10	10	2254;2454;4357;5239;6651;7088;7796;7868;15282;15829	1	22.5	51.768	445	2.5358e-41	4.5798	2.2967	135.04	3	0.75946	0.61284	29.872	9	0.47272	0.45777	46.27	7	0.78442	0.5206	32.282	10	1.4849	1.0737	64.97	14	1.6919	1.0658	35.381	11	0.7409	0.53916	30.977	5	0.61236	0.44967	40.084	3	0.82869	0.9077	46.141	7	5.8	15.7	11
P38604	ERG7	Lanosterol synthase	26	26	411;585;897;1560;3304;3595;3834;3994;4312;4316;5407;6763;7056;7383;8389;10457;10460;10461;11355;11927;13279;13716;14240;15763;16099;16327	1	38.9	83.459	731	0	4.5781	2.2693	27.494	18	1.254	0.9949	49.714	23	0.033621	0.037785	91.727	21	0.11135	0.081473	81.281	11	0.032489	0.028525	135.56	16	0.070554	0.050437	123.43	12	0.040253	0.032628	200.35	12	0.055846	0.050323	148.65	10	0.048341	0.034861	141.95	16	25.7	30.8	25.7
P16467	PDC5	Pyruvate decarboxylase isozyme 2	18	14	1354;2241;4286;4287;4722;6439;6442;7125;8075;8245;8474;10146;10394;11023;11074;11075;12515;13416	1	42.1	61.911	563	0	4.5613	2.5483	33.241	11	5.0258	3.8853	43.058	15	4.9165	5.7689	50.663	16	18.565	7.2152	91.079	22	21.03	10.31	83.815	23	17.817	8.8298	84.282	24	9.7358	6.9172	47.233	13	8.8006	5.4616	58.463	15	12.657	6.189	76.743	21	22.6	32.1	28.8
P49367	LYS4	Homoaconitase, mitochondrial	10	10	2931;6718;7970;10270;13947;14938;15537;15683;15742;15833	1	18.8	75.15	693	3.4737e-76	4.5301	2.359	30.752	6	3.5168	2.8798	45.455	7	1.9807	2.0478	44.178	4				0				0				1	2.4039	1.9026	121.58	3	8.2493	7.0675	104.06	11	4.1203	3.3345	107.35	6	10.4	10.8	6.1
P25371	ADP1	Probable ATP-dependent permease	14	14	654;1313;1952;2002;4379;5928;6164;9156;10144;13137;13150;14392;15135;15306	1	14.6	117.23	1049	4.7405e-97	4.5284	2.3939	16.302	3	4.6618	3.7802	53.984	9	3.5762	3.5147	42.287	18	0.6656	0.71434	18.427	4				1				0	1.0394	0.89148	14.36	3	0.89147	0.7563	20.801	4	0.47641	0.43635	22.797	6	3.3	6.3	12.9
P32787	MGM101	Mitochondrial genome maintenance protein MGM101	7	7	222;1640;1788;2018;4177;12631;13069	1	34.2	30.09	269	1.0664e-34	4.5248	2.9636	38.176	6	3.282	2.7499	77.072	5	1.7733	1.65	10.825	3				0				0				0	1.7428	1.3564	0	2	6.7382	4.0146	17.089	3	2.2702	1.9305	17.727	2	24.9	15.6	3
P00927	ILV1	Threonine dehydratase, mitochondrial	16	16	1645;1646;3296;3847;5782;5934;6316;7423;7472;7617;8788;10542;11673;12714;15108;16255	1	49	63.83	576	0	4.5167	2.8761	52.471	8	4.6392	3.5422	42.373	16	2.7101	2.5446	25.558	16	0.2211	0.18935	40.361	4	0.142	0.11987	95.422	4	0.16637	0.12589	136.9	5	1.9384	1.4276	47.489	12	10.656	5.9409	101.06	18	2.7579	2.1043	47.843	15	17.5	20.5	27.3
P31755	OCH1	Initiation-specific alpha-1,6-mannosyltransferase	4	4	2138;5335;5336;13533	1	7.9	55.155	480	2.7479e-19	4.5044	2.6105	28.637	2				1				1				1				1				0				1				0				0	2.7	3.3	3.3
Q12043	TGL5	Lipase 5	21	21	459;756;2733;2758;2814;3366;4101;5944;5945;6146;6512;7272;10376;10390;11309;12191;13141;13576;13902;15381;16569	1	32.2	84.715	749	2.1243e-252	4.4956	2.8414	91.105	11	0.49545	0.4051	32.272	16	0.14608	0.12928	170.98	13	0.28756	0.23967	166.36	7	0.11453	0.08894	131.06	14	0.21659	0.17986	136.69	9	0.24275	0.19516	165.08	12	0.080813	0.063995	47.234	4	0.05521	0.060257	105.34	7	17.8	24.3	20.6
P38169	BNA4	Kynurenine 3-monooxygenase	5	5	1970;3187;4845;11739;12795	1	10.7	52.429	460	1.3466e-13	4.4906	3.0766	5.7301	2	2.3935	2.2384	11.263	4	1.0183	0.96084	15.106	3				0				0				0	3.2618	2.4843	28.507	3	4.3106	3.8214	26.982	3				0	3.3	8.9	6.5
P11914	MAS2	Mitochondrial-processing peptidase subunit alpha	12	12	551;1837;4821;6364;6570;8962;9114;9561;13313;14638;16303;16576	1	33.6	53.337	482	1.3487e-74	4.4761	3.552	18.099	3	5.3043	4.4673	49.362	4	2.8226	2.8831	38.515	2				1				0				1	2.386	1.942	29.027	2	9.6425	6.6034	42.01	10	2.7646	2.2725	0.29805	2	6.4	13.1	8.9
Q06510	TAZ1	Lysophosphatidylcholine acyltransferase	16	16	1191;1192;2321;2322;3371;3885;7787;7866;8658;10380;11691;11745;13153;14995;15856;16567	1	58.3	44.187	381	1.3015e-143	4.4632	2.1087	23.109	10	1.3183	1.1165	16.488	17	0.13056	0.14635	48.569	10	0.097107	0.070357	96.25	6	0.061118	0.042588	61.479	7	0.19199	0.067177	60.53	4	0.044725	0.029865	68.572	9	0.12162	0.075814	65.575	8	0.070195	0.064323	99.694	11	33.9	39.4	22.8
P38144	ISW1	ISWI chromatin-remodeling complex ATPase ISW1	11	11	82;262;3138;3794;4059;6402;6894;7305;8984;13873;14017	1	10	131.1	1129	3.6903e-52	4.4407	2.6673	22.043	10	1.9463	1.5291	19.764	5	0.63224	0.58493	52.911	3				0				1	0.69212	0.59148	178.34	3				0	1.3765	0.99598	70.87	5	0.46704	0.38961	59.107	3	6.8	4.2	3.9
P53192	GET1	Golgi to ER traffic protein 1	7	7	239;2551;2552;3477;9392;10353;11295	1	27.2	27.092	235	6.2558e-57	4.4373	2.2437	75.376	6	3.6751	2.8654	33.546	5	0.33405	0.37324	51.189	4				0	0.09828	0.076745	80.049	2	0.1644	0.087493	134.82	2	1.042	0.8955	129.89	2				1				1	15.3	21.7	18.3
Q05892	YLR290C	Uncharacterized protein YLR290C, mitochondrial	15	15	3874;4436;5070;5071;8171;8722;10096;10097;11438;11439;11668;11825;11826;13239;13240	1	49.5	31.524	277	5.4778e-125	4.4321	2.4775	60.811	12	1.82	1.4034	21.764	7	0.50935	0.68076	52.553	5	0.13794	0.078409	64.511	3	0.23423	0.22259	85.069	4	0.21364	0.14821	105.6	2	0.30896	0.23423	79.11	4	1.2695	0.92152	91.614	3	0.42609	0.39138	64.621	6	49.5	24.9	23.5
P40540	KRE27	ER membrane protein complex subunit 5	8	8	1013;5576;5577;5977;8593;8756;11929;11930	1	53.9	15.907	141	8.9463e-114	4.4298	2.3729	46.825	8	2.8604	2.1471	18.782	5	0.476	0.57993	50.152	5	0.1738	0.13621	189	2				1	0.15362	0.074215	32.221	3	1.5027	0.94139	119.6	4	0.83855	0.43178	3.7338	2	0.29911	0.24784	43.972	4	36.2	43.3	51.8
P26370	UGA3	Transcriptional activator protein UGA3	5	5	1319;6008;6127;10227;16520	1	9.7	61.223	528	6.1029e-10	4.4011	2.5323	37.431	2	3.4703	2.7448	70.168	4				1				0				0				0				1				0				1	4	5.5	4.4
P25045	LCB1	Serine palmitoyltransferase 1	11	11	351;3703;3739;3797;5568;8476;8613;9796;11126;11449;14228	1	26	62.206	558	3.4848e-217	4.3932	2.3226	57.034	4	2.5499	2.0069	35.052	12	0.37696	0.40752	37.983	11	0.15862	0.12965	33.627	3	0.21898	0.16425	47.687	3	0.13899	0.1075	127.29	3	1.6505	1.2856	34.188	8	1.355	1.0472	27.383	6	0.24164	0.24305	36.65	7	9.3	23.1	23.1
P52893	ALT1	Probable alanine aminotransferase, mitochondrial	13	13	1099;1945;2517;3532;5058;6175;7389;8287;10908;12968;13446;16007;16179	1	38	66.421	592	4.327e-163	4.3837	2.532	36.265	4	6.0835	4.5565	40.711	8	3.275	3.0459	33.533	8	0.28701	0.25792	5.2583	2	0.32934	0.30383	6.9449	2	0.35753	0.32423	9.8287	2	2.2987	1.7636	10.421	5	12.495	7.6709	35.007	13	3.7216	2.7849	37.844	9	8.6	24.8	19.9
P38694	MSC7	Putative aldehyde dehydrogenase-like protein YHR039C	18	18	1151;1338;3044;3652;4093;4302;5274;6141;6416;10814;11357;12609;12922;13035;13450;13451;13701;16402	1	37	71.32	644	2.3614e-249	4.3769	2.5222	16.716	9	2.4499	2.0592	38.423	19	0.58793	0.57915	40.297	16	0.10234	0.049243	108.3	5	0.35118	0.29824	114.62	3				1	1.1509	0.82954	85.064	12	2.4296	1.6252	125.01	10	0.16211	0.14553	74.243	7	18.9	30.3	33.7
P40053	AIM9	Altered inheritance of mitochondria protein 9, mitochondrial	14	14	2284;2398;5841;6922;8154;8413;10289;10521;10712;10720;12222;15426;15432;16518	1	24.7	72.413	627	1.9896e-85	4.3685	2.9841	50.202	3	6.6045	6.3193	15.931	5	5.7144	5.7611	22.443	2				0				0				0	3.375	3.3099	3.439	3	11.888	9.6287	72.767	8	4.2999	3.9922	134.71	3	5.9	7.5	2.9
P46971	PMT4	Dolichyl-phosphate-mannose--protein mannosyltransferase 4	8	8	1445;2058;2130;3353;7393;9590;14492;15693	1	11.7	87.965	762	1.9596e-31	4.3654	2.5487	122.64	4	4.0305	3.1311	14.372	6	0.1446	0.13472	36.164	3				0	0.80651	0.70957	136.43	2				1	4.5165	3.3507	59.776	5	1.9724	1.731	41.473	3	2.0561	1.5657	120.02	2	5	7.1	3.5
P39107;P53313	MNN9	Mannan polymerase complexes subunit MNN9	7	7	202;419;3038;3119;6579;7085;8015	2	23.3	45.954	395	1.3427e-40	4.353	3.1165	89.375	3	2.2516	1.8733	10.899	4	0.83003	0.75519	53.53	7	1.3528	1.3624	51.258	2	0.54305	0.49417	36.057	3	0.49545	0.44575	1.3437	2	2.0342	1.5183	61.004	3				1				1	10.1	6.6	17.2
P38626	CBR1	NADH-cytochrome b5 reductase 1	17	17	372;373;1709;2645;2806;2807;3671;3754;4733;4777;5792;6751;12083;13559;13937;15534;15535	1	79.6	31.493	284	2.3059e-181	4.3379	2.2161	66.11	15	2.5313	1.9816	52.529	23	1.1813	1.1824	53.813	16	0.15439	0.12586	34.279	8	0.075555	0.068918	140.9	13	0.079623	0.042324	80.791	8	1.1515	0.64436	82.773	14	1.1132	0.64081	82.132	14	0.34379	0.32868	50.121	14	40.8	79.2	42.6
P34248		Probable intramembrane protease YKL100C	8	8	1577;2822;5201;5804;6549;9059;11727;14007	1	14.1	67.524	587	1.5134e-86	4.3285	2.616	14.3	2	3.927	3.0098	16.702	8	0.30502	0.3279	31.9	6				0	0.11699	0.099852	134.75	4				0	3.5755	2.2312	77.676	8	1.2464	0.95563	20.392	4	0.51411	0.44213	74.803	6	3.1	10.9	7.7
P32891	DLD1	D-lactate dehydrogenase [cytochrome] 1, mitochondrial	12	12	1038;3929;5571;5808;6770;6999;7753;8963;11510;11596;11711;14616	1	31.7	65.292	587	9.9392e-89	4.3225	2.4871	32.839	10	2.5128	1.8672	33.635	9	4.6119	4.7687	38.178	11				0				1				0	2.3566	1.6298	51.512	6	6.4207	4.2569	20.392	6	1.638	1.3102	22.004	5	19.1	16.7	25.6
P46985	MNN11	Probable alpha-1,6-mannosyltransferase MNN11	11	11	4323;5942;6232;7053;8838;10584;10871;12001;13617;14378;14558	1	33.2	47.858	422	1.232e-85	4.3188	3.3865	65.06	5	2.2732	1.6765	17.614	11	1.2697	1.3229	35.364	13	1.8327	1.4003	36.013	7				1				1	0.43321	0.35086	93.836	5	0.66622	0.53244	47.999	5	0.23945	0.24398	29.675	4	16.6	22.5	26.3
P47068	BBC1	Myosin tail region-interacting protein MTI1	4	4	4066;8875;9999;12730	1	5	128.29	1157	2.7076e-54	4.2789	2.6664	1.8166	2	1.1264	1.0263	84.422	2				1				0				0				0	9.8818	9.0656	118.77	3	4.9066	2.7198	36.991	2				0	2	3	1
Q04697	GSF2	Glucose-signaling factor 2	19	19	4;943;944;2747;2748;5333;6022;6080;7020;7917;8820;9264;9449;9598;11626;13737;13831;13832;14296	1	54.1	45.869	403	7.6755e-175	4.2786	2.0196	79.668	19	4.1091	3.2173	47.774	16	0.39457	0.3765	113.93	17	0.095876	0.06184	72.277	6	0.021244	0.019497	55.107	5	0.035592	0.020827	90.001	4	2.082	1.22	53.289	12	1.3604	0.8264	78.547	11	0.28207	0.22704	48.343	9	35.2	39.7	45.2
P47912	FAA4	Long-chain-fatty-acid--CoA ligase 4	45	40	1484;1894;3141;3331;3332;3713;3714;4188;4189;4190;4298;4299;4478;4479;4811;5858;5907;6017;6018;6807;6808;7140;7505;7577;7578;7780;8219;9095;9291;10351;10366;10565;10566;10690;10985;11653;11654;11886;12143;12144;12236;13735;14067;14108;15094	1	61.1	77.266	694	0	4.2583	2.0655	81.757	60	1.2192	1.0168	78.027	40	0.069546	0.067735	83.791	38	0.072597	0.043287	184.68	17	0.064619	0.050613	185.38	25	0.048915	0.021701	153.59	17	0.082448	0.047415	137.08	23	0.061053	0.042034	123.18	24	0.048513	0.035628	87.56	30	46.8	44.8	48.7
P38797	PTC7	Protein phosphatase 2C homolog 7, mitochondrial	8	8	1988;3245;4171;5924;7018;9123;14874;16237	1	21.6	37.782	343	1.6864e-26	4.2116	2.201	9.3765	2	2.6017	2.0274	33.137	6	3.1531	3.2202	60.755	7				0				0				1	2.2168	1.6671	18.15	3	2.1534	1.6493	79.184	3	1.1039	0.95789	44.465	3	5.2	19	19.5
P54783	ALO1	D-arabinono-1,4-lactone oxidase	20	20	57;1312;2083;2574;3072;3835;4182;6434;6772;6868;9976;9977;10617;10618;10697;13396;13421;13538;14740;14741	1	34.8	59.493	526	3.4022e-174	4.2101	2.2569	32.842	10	2.1436	1.5792	25.729	23	0.63502	0.63195	31.137	18	0.25863	0.22373	46.769	7	0.056128	0.046879	83.393	9	0.082232	0.051974	37.049	6	1.282	0.97072	62.008	14	1.0453	0.72626	44.619	16	0.36323	0.34268	27.85	11	16.9	34.2	34.2
Q04934	IVY1	Protein IVY1	6	6	3248;6446;8199;8699;14358;14639	1	21	49.975	453	1.981e-134	4.196	2.8812	24.933	4	3.8298	3.4317	69.483	3	13.564	12.548	113.05	7				0				0				0				1	1.0037	0.89141	40.892	2				1	11.5	16.6	20.5
P50085	PHB2	Prohibitin-2	11	11	888;1125;6055;9616;10926;11183;11207;11961;12341;13217;15554	1	48.1	34.406	310	1.1311e-103	4.1924	2.3166	15.07	10	1.7451	1.3891	28.192	8	0.64277	0.76132	18.405	6	0.1884	0.18837	129.18	3	0.097416	0.051016	72.143	2				1	1.2849	0.93183	58.93	6	4.2426	2.988	43.753	14	1.1373	1.0136	31.75	10	30	35.8	25.8
P36775	PIM1	Lon protease homolog, mitochondrial	21	21	60;1131;1292;2880;2966;5372;5713;6306;7706;8037;8971;10476;11684;12346;12748;12966;13160;13856;13925;15232;16564	1	22.9	127.11	1133	1.379e-92	4.185	2.3741	27.617	4	2.782	2.3288	91.587	11	2.0285	2.0902	89.454	8				1				1				1	1.2379	1.0281	39.923	9	5.2512	3.815	55.225	16	2.1306	2.051	49.962	4	3.1	13.2	8.5
P38130	KTR3	Probable mannosyltransferase KTR3	11	11	519;1624;2197;2757;5038;12275;12359;12508;13173;13174;16119	1	28.5	47.482	404	1.1329e-48	4.1824	2.1511	29.818	7	1.8954	1.4407	21.124	9	0.91874	1.0389	22.458	13	2.7434	2.0544	34.846	8	0.107	0.069838	68.135	5	0.076997	0.049137	45.681	2	1.4521	1.0543	38.247	7	0.31937	0.21246	45.951	2	0.38993	0.31769	58.29	4	18.8	13.6	26
P47133	EMC2	ER membrane protein complex subunit 2	11	11	999;1196;1735;3352;5072;5073;6553;6554;8440;9824;10283	1	34.9	33.855	292	7.3767e-163	4.1639	2.3314	24.711	5	2.6705	2.1035	25.072	8	0.58502	0.56645	59.387	7	0.096926	0.082988	62.045	4	0.060702	0.037225	204.14	7	0.18352	0.12084	140.84	5	1.7684	1.2507	43.565	10	1.1698	0.74426	22.083	7	0.27383	0.22521	30.091	5	20.5	24.7	21.6
Q12452	ERG27	3-keto-steroid reductase	20	20	61;1177;1972;3297;3298;6159;6391;7049;7090;7795;8185;11107;11108;12050;14150;14233;14234;16171;16172;16332	1	44.7	39.724	347	0	4.1566	2.1021	55.727	29	1.0396	0.83424	21.766	19	0.022116	0.024322	49.274	17	0.010025	0.0059009	121.82	12	0.012884	0.0060952	121.74	13	0.019624	0.0084194	189.09	12	0.021118	0.01152	144.72	15	0.02046	0.012882	115.36	14	0.020092	0.011347	176.48	16	41.5	36.6	39.5
P38146	YPT10	GTP-binding protein YPT10	8	8	5118;5943;9394;11845;13916;14337;14531;15699	1	49.7	21.834	199	8.3351e-34	4.1448	2.1913	24.609	3	1.1722	0.87704	25.23	4	0.22113	0.27223	44.422	5				1	0.21997	0.20881	114.65	2				0	0.54685	0.38768	22.408	4	0.45325	0.30317	22.129	2				1	16.6	22.1	32.7
P26784	RPL16A	60S ribosomal protein L16-A	21	12	53;646;647;4511;6746;7321;8225;8226;8977;8978;11941;12284;12285;13463;13464;14279;14629;14800;15557;16068;16197	1	83.4	22.201	199	9.9588e-229	4.1207	2.1017	44.141	12	1.7933	1.3913	20.72	19	1.7412	1.754	18.487	17	0.18138	0.18675	71.803	8	0.1492	0.13132	37.509	8	3.5704	1.9738	62.781	18	9.4883	4.2306	89.029	22	3.2368	2.0791	52.769	17	3.817	2.7157	67.513	14	43.7	69.8	50.3
P39002	FAA3	Long-chain-fatty-acid--CoA ligase 3	9	6	62;3713;3714;6428;6476;7786;9501;12561;14067	1	13.1	77.946	694	2.2936e-58	4.1081	2.1465	73.916	3	1.5431	1.4861	54.238	3	0.13745	0.13217	151.71	3				0	0.033054	0.030837	39.385	2				0	1.1794	0.9892	6.8247	3	0.91918	0.71889	27.134	3				1	9.4	6.8	6.8
P38339	RGD1	RHO GTPase-activating protein RGD1	11	11	2186;3075;3495;5403;5627;7351;9483;11466;14686;15198;16502	1	18.3	74.618	666	8.498e-40	4.1036	2.562	58.965	5				1				0				1				0				0	2.4507	1.7821	34.913	5	2.8413	1.9527	112.85	4	0.66756	0.6245	36.539	2	7.4	1.7	0
P32495	NHP2	H/ACA ribonucleoprotein complex subunit 2	5	5	3173;11098;12118;14438;14439	1	34.6	17.122	156	1.0546e-27	4.0872	2.3876	13.087	4	2.7226	2.076	22.259	4	2.4204	2.5893	11.795	5	0.30729	0.27975	1.2543	2				1	1.3991	0.78508	41.205	4	4.451	3.4103	18.931	3	4.6729	3.7082	15.303	2	1.6482	1.4588	19.171	2	34.6	25	25
P07560	SEC4	Ras-related protein SEC4	11	11	2607;2840;5641;6126;9696;9868;12422;12464;12682;13542;14488	1	62.3	23.505	215	1.8557e-146	4.0394	2.5406	19.406	11	2.1416	1.6002	13.835	13	1.0258	1.1198	54.03	14	0.33381	0.2772	36.736	9	0.17973	0.13265	41.385	10	0.14561	0.11216	103.42	8	0.88123	0.62473	48.572	10	0.4322	0.32136	48.405	11	0.30649	0.29454	94.783	9	45.1	48.8	49.3
P53312	LSC2	Succinyl-CoA ligase [ADP-forming] subunit beta, mitochondrial	11	11	2967;4087;5162;6809;6812;6928;7134;7402;11171;11475;14736	1	26.7	46.9	427	6.2083e-55	4.0379	2.0201	178.63	3	4.2643	3.2134	77.861	8	2.7805	2.6926	39.195	7	0.19414	0.17961	215.36	2				0				0	1.6475	1.3248	31.617	2	8.8392	5.0534	59.086	8	2.6389	1.7829	33.38	6	8.4	19.7	19.4
P33775	PMT1	Dolichyl-phosphate-mannose--protein mannosyltransferase 1	11	11	2086;2087;4054;5735;9534;9776;10473;11900;12240;12637;15470	1	17.4	92.674	817	1.0936e-116	4.02	2.1768	22.775	5	2.8243	2.1004	69.456	10	0.25871	0.30437	35.79	4				1	0.59205	0.58943	193.59	2				0	1.1551	0.90729	66.68	6	1.8607	1.4903	24.584	4	0.44855	0.40292	54.086	3	8.4	12	7.3
P39744	NOC2	Nucleolar complex protein 2	8	8	878;2174;8411;8581;12040;12175;12569;14644	1	11.5	81.6	710	1.0425e-41	4.0192	2.4817	22.209	4	1.4894	1.3996	35.812	3				0				0				0	0.50389	0.49183	5.9543	2	2.3374	2.0365	68.107	5	1.6768	1.5983	60.147	3	0.98379	1.1321	67.495	3	5.9	2.5	0
P0CX49;P0CX50	RPL18A;RPL18B	60S ribosomal protein L18-A;60S ribosomal protein L18-B	11	10	287;572;792;4527;4587;4801;6297;9321;12467;14416;14522	2	81.7	20.563	186	3.9248e-151	4.0051	2.2169	91.539	6	2.2698	1.8363	20.832	13	0.89772	0.85306	26.911	11	0.55071	0.40746	48.595	4	0.37679	0.35722	16.356	6	9.2093	5.8168	34.412	13	21.448	13.442	99.811	14	8.2653	5.508	46.444	12	8.9915	6.0982	120.53	14	21.5	52.7	45.7
P53599	SSK2	MAP kinase kinase kinase SSK2	4	4	1149;3950;7394;11713	1	2.5	180.53	1579	1.6515e-06	3.9996	2.6835	2.9856	3				1				0				0				0				0				0				0				0	2	0.5	0
P25605	ILV6	Acetolactate synthase small subunit, mitochondrial	5	5	5169;6483;9116;10969;11143	1	30.7	33.986	309	3.8881e-96	3.9987	1.8291	57.57	6	4.4354	3.4735	4.9818	5	2.759	2.6376	47.643	5	0.17954	0.12871	60.889	6	0.21058	0.16612	88.893	4	0.17586	0.1018	54.974	4	0.9016	0.61932	53.666	4	6.207	3.8749	90.794	5	1.8996	1.3612	28.77	4	30.7	15.9	30.7
P23180	AIM17	Probable oxidoreductase AIM17	14	14	1246;1559;1820;3663;3849;4326;4924;7844;8997;9013;9226;10830;11000;11125	1	42.8	53.134	465	1.6109e-230	3.9953	2.0611	15.283	4	7.3374	5.7887	33.389	11	5.3887	5.1881	27.395	13	0.70543	0.55779	21.319	5	0.48033	0.45014	143.21	4	0.49085	0.45257	70.096	3	3.1495	2.7271	91.722	10	18.141	9.0598	90.068	19	4.6502	3.452	32.334	12	12.3	24.3	28.8
P36165	TGL4	Lipase 4	35	35	1927;1940;2457;2535;2536;2549;2877;3785;4846;5323;6477;6478;6531;6532;7614;7782;7783;8911;10053;10158;10159;10184;10842;11009;11194;11256;11258;12544;13264;13335;13810;14404;15303;15522;16571	1	36.4	102.72	910	0	3.9936	2.1321	74.508	28	0.7427	0.59521	88.196	22	0.020862	0.024269	117.56	21	0.11022	0.11146	144.29	17	0.04508	0.031245	148.93	19	0.036493	0.028519	164.91	14	0.058637	0.045755	144.82	17	0.043295	0.028932	118.26	16	0.059001	0.042853	97.627	17	24.9	17	25.3
P53847	DSL1	Protein transport protein DSL1	10	10	1611;6201;6569;7829;9050;10302;10333;11351;12570;14106	1	14.9	88.071	754	6.0114e-39	3.9863	2.5859	83.727	2	0.6972	0.66293	33.109	3	0.44387	0.38383	69.733	5	0.16387	0.17069	28.415	3	0.046094	0.038447	156.35	3				0	0.58853	0.54279	37.612	3	0.63582	0.5663	16.525	2	0.25165	0.23962	90.208	3	3.4	5.3	7.3
P38885	AIM46	Altered inheritance of mitochondria protein 46, mitochondrial	5	5	777;1452;5326;7397;13488	1	21.3	34.113	310	1.2164e-28	3.9714	2.5419	10.047	2				1	2.8853	3.5355	86.835	2				0				0				0				0	5.6298	3.4515	14.114	2				0	12.3	3.2	6.1
P46992		Cell wall protein YJL171C	5	5	4320;7632;7633;9425;9838	1	17.7	42.957	396	3.1172e-79	3.9665	1.9779	33.638	5	4.6099	3.5692	14.688	7	2.5886	3.181	17.847	7	0.25122	0.24448	35.531	4	0.55264	0.46113	263.94	2	0.19061	0.14487	79.286	2	2.2274	1.4559	38.604	4	3.3475	1.9651	25.535	4	0.5626	0.50691	15.614	4	14.1	17.2	17.2
Q03640	TCB3	Tricalbin-3	45	45	490;1222;1996;1997;2033;2290;2431;3363;3541;3549;3716;4345;4544;5714;6334;6509;6896;7843;7891;7997;7998;7999;8142;8589;8662;8712;8713;8910;9525;10763;10936;11082;12337;12676;12858;13108;14010;14011;14143;14184;15102;15454;15455;16316;16317	1	30	171.07	1545	0	3.9601	2.4003	36.375	33	2.7941	2.2534	31.921	36	2.0876	1.8013	110.92	35	0.26127	0.28594	95.875	11	0.059008	0.049548	145.12	12	0.29653	0.27402	140.86	12	2.187	1.557	74.159	31	2.295	1.6489	46.464	36	0.39739	0.35656	48.928	29	22.7	20.3	20.5
P38555	YPT31	GTP-binding protein YPT31/YPT8	9	8	217;6697;6698;9913;12454;13087;13277;13393;13744	1	48.9	24.469	223	2.2228e-275	3.9557	1.9173	19.793	11	1.1793	0.90025	15.428	7	1.3378	1.1675	48.531	9	0.22187	0.17252	52.599	6	0.23708	0.22246	139.57	6	0.095941	0.052242	193.36	5	0.40642	0.25818	100.65	10	0.32171	0.20255	25.967	6	0.1395	0.12339	29.69	7	41.3	24.7	42.6
Q99287	SEY1	Protein SEY1	23	23	128;1020;1621;1761;1916;2547;2548;4074;4184;4583;4741;5832;6768;7095;7936;9251;10135;10297;10660;13711;15747;16024;16025	1	32.5	89.431	776	5.7766e-120	3.9504	2.6898	32.972	5	3.0596	2.5043	59.319	23	0.4034	0.40482	26.87	17	0.32453	0.35262	116.5	3	0.10493	0.096189	88.52	4	0.27303	0.25176	81.111	5	1.998	1.5212	36.235	15	2.057	1.3017	39.257	17	0.43224	0.34895	33.849	4	5.7	29.9	20.1
P32191	GUT2	Glycerol-3-phosphate dehydrogenase, mitochondrial	17	17	261;826;2303;2904;6037;7269;8637;9484;9713;11515;12138;13552;14489;14991;15109;15283;15667	1	30.2	72.388	649	5.0804e-74	3.9463	2.1557	14.54	10	1.4107	1.1291	23.423	16	0.47938	0.45334	23.491	12	0.083212	0.040522	104.82	9	0.10194	0.092695	89.259	9	0.074828	0.045078	39.521	4	0.75267	0.54379	35.396	17	1.851	1.2025	37.688	15	0.41759	0.36943	34.889	11	12.5	23.6	17.4
P53633	YIP3	Prenylated Rab acceptor 1	5	5	6504;7568;7569;10420;12496	1	36.9	19.411	176	1.6248e-28	3.9426	1.9981	5.1442	3	2.0389	1.5642	32.152	2	0.70397	0.71601	60.451	4	1.7846	1.6644	52.57	4	0.24946	0.21629	2.8204	2				1				1				1	0.63873	0.45762	2.6896	2	13.6	15.9	23.9
P38342	TSC10	3-ketodihydrosphingosine reductase TSC10	8	8	2639;4133;7438;7846;8051;11049;14396;15850	1	36.9	35.972	320	5.2309e-241	3.9294	2.1595	29.103	4	1.027	0.94256	22.34	6	0.0511	0.047128	47.711	4	0.59774	0.58697	51.953	2	0.076341	0.074829	166.58	4	0.4296	0.32663	25.132	3	0.10298	0.084883	186.02	3	0.18543	0.14367	45.564	3	0.04544	0.041884	108.48	4	14.4	22.5	27.2
P42949	PAM16	Mitochondrial import inner membrane translocase subunit TIM16	7	7	210;2756;4494;6145;6291;15799;15836	1	43.6	16.216	149	3.6402e-31	3.9001	2.438	34.193	6	1.3627	1.0595	25.373	3	0.83277	0.78148	18.453	6				1	0.2594	0.23628	106.33	2				1	0.68463	0.57898	9.4759	4	2.6847	1.7014	19.221	7	0.70719	0.60567	1.9131	2	28.9	21.5	32.9
P39727	ERV46	ER-derived vesicles protein ERV46	9	9	1978;4873;6275;6714;10098;11032;12192;14351;14352	1	34.5	46.235	415	3.8449e-159	3.875	2.0873	13.682	7	2.2424	1.7427	19.657	7	1.3525	1.3806	43.625	8	0.84503	0.73362	13.608	4	0.056748	0.030785	83.829	3	0.10374	0.069906	32.734	2	1.4998	1.0717	24.257	6	1.2991	0.93657	19.824	6	0.26467	0.21557	14.241	3	14.9	13.5	24.6
Q03579	LIP1	Ceramide synthase subunit LIP1	4	4	9248;9249;9715;11908	1	40.7	17.206	150	8.4793e-64	3.8724	1.7494	32.859	5	3.4852	3.2652	15.027	3	0.76155	1.1591	60.04	2	0.089857	0.057289	24.417	2	0.015711	0.0097094	120.86	2				1	1.2692	0.76239	25.164	2	0.60751	0.31714	14.265	2	0.20412	0.12601	2.8051	2	10.7	30	7.3
P33767	WBP1	Dolichyl-diphosphooligosaccharide--protein glycosyltransferase subunit WBP1	11	11	1772;2870;3092;3093;4521;5833;10193;12486;13473;13474;15935	1	31.4	49.391	430	7.7996e-222	3.8469	2.2068	33.141	7	3.2972	2.5879	17.354	12	0.63232	0.6395	52.719	11	0.14361	0.15006	133.38	5	2.795	1.1038	189.44	3	0.41998	0.25991	149.93	5	1.8749	1.1882	51.082	10	1.5638	0.81292	67.764	9	0.36221	0.39753	96.717	7	13.5	29.3	21.2
P38812	GEP4	Phosphatidylglycerophosphatase GEP4, mitochondrial	4	4	1906;6765;10944;15494	1	29.2	20.945	185	3.1886e-12	3.8242	2.6906	11.192	2				1				0				0				1				0				0				1				1	14.1	10.8	0
Q06833	YPR091C	Uncharacterized PH domain-containing protein YPR091C	7	7	2422;2788;6040;8992;9881;10494;14200	1	10.5	87.323	770	5.8967e-67	3.8131	2.6559	49.363	4	1.8235	1.4526	78.128	4	0.70533	0.86319	31.648	3	0.29074	0.23786	17.456	2				1				1	1.2565	0.94357	24.573	4	0.91276	0.74862	51.708	2				1	6.4	4.4	4.8
Q12746	PGA3	Plasma membrane-associated coenzyme Q6 reductase PGA3	8	8	1461;4770;7778;10512;14294;15531;16095;16397	1	38.8	35.287	312	2.8625e-83	3.8131	2.09	16.351	3	0.96087	0.69471	49.879	7	0.40828	0.44747	156.66	6	0.17884	0.122	58.892	3	0.12452	0.10033	100.95	3	0.11079	0.078965	0.74692	2	2.0335	1.5239	69.42	6	1.3831	1.0549	45.803	5	0.26212	0.24388	40.604	4	11.5	27.9	27.9
P35191	MDJ1	DnaJ homolog 1, mitochondrial	16	16	1238;1274;1943;2713;3708;6740;7312;7421;8948;8949;10188;11967;13963;14144;14622;16211	1	40.7	55.56	511	3.8458e-154	3.8121	2.2805	37.462	12	2.4024	1.9801	19.074	12	1.7871	1.6352	32.529	9				1				1				1	1.6658	1.3866	10.35	4	5.0093	3.7291	77.64	13	1.1775	1.0145	33.794	6	33.3	21.3	22.1
P53104	ATG1	Serine/threonine-protein kinase ATG1	4	4	102;4105;6269;8466	1	4.1	101.72	897	8.3086e-13	3.7885	2.6858	103.95	4	2.1105	1.5917	13.409	2				1				1				1				0				1				1				1	4.1	1.6	0.8
P07275	PUT2	Delta-1-pyrroline-5-carboxylate dehydrogenase, mitochondrial	12	12	15;289;1500;2166;2208;6406;6865;10732;13175;16002;16426;16451	1	26.3	64.434	575	5.0279e-47	3.782	2.4965	24.245	4	5.595	4.3086	54.69	9	3.8969	3.6118	18.819	6				0				0				0	3.3269	2.499	17.184	5	11.597	8.3106	157.27	9	2.3474	2.1382	28.569	3	7	18.3	11
P53903	PGA2	Processing of GAS1 and ALP protein 2	6	6	1793;1794;7244;9173;11263;12133	1	40.3	15.053	129	4.5787e-57	3.743	2.5424	48.538	5	1.1676	0.92024	12.87	4	0.49423	0.49733	111.72	4				1				1	0.048199	0.032806	169.08	2	0.95448	0.70683	30.481	4				1	0.20827	0.14588	83.807	4	40.3	22.5	22.5
P36090		Uncharacterized protein YKL047W	19	19	1014;2804;3289;3528;3604;4736;4738;6351;6960;7954;8549;9058;10229;10748;10903;11364;12792;12978;14415	1	51.4	58.894	516	2.3353e-163	3.7328	1.8825	43.241	14	0.98125	0.79969	23.213	13	0.19006	0.19802	80.555	10	0.10579	0.10418	116.28	6	0.14305	0.13188	101.22	6	0.15917	0.12654	144.94	4	0.13652	0.11618	81.347	4	0.13126	0.10268	125.9	4	0.065443	0.049807	65.875	5	23.1	28.5	31.4
P21538;Q12457	REB1	DNA-binding protein REB1	8	8	1911;2609;2936;13021;13022;15215;15932;16204	2	9.6	91.873	810	1.1811e-29	3.7315	2.3339	54.187	6	1.351	1.0109	14.655	6	0.2665	0.31115	19.873	2	0.063064	0.047012	8.7171	2	0.015077	0.013007	132.84	3	0.14834	0.080323	196.79	2	0.33542	0.25181	47.672	4	1.4086	0.86082	11.431	7	0.54861	0.38456	22.048	6	5.7	5.2	2.6
P17442	PHO81	Phosphate system positive regulatory protein PHO81	8	8	25;1838;3959;5935;8596;10304;10305;15314	1	5.9	134.03	1178	3.9122e-50	3.7131	2.4359	28.619	5	0.6262	0.53783	33.034	8	0.15419	0.14571	80.029	8	0.04992	0.047459	124.23	4	0.067521	0.043022	214.52	4				1	0.12627	0.079049	158.85	9	0.11265	0.079617	119.88	7	0.038603	0.039394	101.3	6	3.1	4.6	4.6
P32843	YME2	Mitochondrial escape protein 2	13	13	203;259;844;1975;2900;3037;3196;5328;6266;9479;10230;14292;15677	1	22	96.687	850	1.1318e-58	3.7029	2.404	31.16	10	1.961	1.3687	4.6448	2	0.75148	0.73079	0.82583	2				0				1				0	1.7672	1.617	22.033	2	3.7902	2.7637	103.66	8	0.98484	0.81301	36.82	2	13.5	2.4	2.4
P53206	YGR012W	Putative cysteine synthase	9	9	981;2023;2620;3732;4737;7514;14078;14947;15093	1	35.1	42.8	393	3.9189e-24	3.6721	2.4498	157.27	2	3.4354	3.1975	47.677	4	3.0568	2.9498	55.743	5				0				0				0	4.0887	3.3643	74.223	5	3.8386	3.3338	73.226	4	1.2019	1.1504	9.6833	2	11.7	18.8	13.7
P89102	SEC5	Exocyst complex component SEC5	5	5	2478;3030;6153;6671;16162	1	4.6	112.12	971	2.5508e-13	3.6432	1.8899	23.097	3				0				0				0				0				0	1.8295	1.3612	52.609	2				0				1	3	0	0
Q02486	ABF2	ARS-binding factor 2, mitochondrial	18	18	443;1751;3028;5497;5926;7174;7203;9316;10663;11186;12117;12221;13188;15913;15915;15991;15992;16248	1	72.7	21.561	183	6.4235e-219	3.6397	1.8231	77.047	17	2.2858	1.8535	16.374	13	0.9236	1.0724	25.252	13	0.10593	0.072327	102.28	11	0.13097	0.088833	107.21	8	0.096249	0.031394	99.746	7	0.6185	0.4893	31.167	9	3.6109	1.8262	46.618	12	0.98117	0.69648	42.214	14	68.3	55.7	54.6
P38069	MNN2	Alpha-1,2-mannosyltransferase MNN2	15	15	1251;1257;1881;3402;3533;4339;10628;10675;12332;13077;13078;15092;15195;16285;16492	1	23.8	67.773	597	8.7821e-40	3.6291	2.0677	154.71	7	1.4818	1.1942	23.56	6	3.0454	3.2143	83.837	11	1.4584	0.99253	25.519	4	0.65489	0.55385	130.6	2	0.50263	0.32847	41.788	2	1.6056	1.2308	38.717	3				1	0.88518	0.85062	110.75	6	12.1	8.9	15.9
P09368	PUT1	Proline dehydrogenase, mitochondrial	4	4	2244;2675;9471;10456	1	14.5	53.271	476	2.5511e-08	3.6152	2.4452	11.799	2				1				1				0				0				1				0				0				0	7.1	2.3	2.3
P53885	MDG1	Signal transduction protein MDG1	4	4	418;3795;9657;9839	1	12.8	40.278	366	1.852e-12	3.551	1.6741	61.168	2				0				0				1				1				0				0				1				0	9.8	3	0
Q12672	RPL21B	60S ribosomal protein L21-B	13	2	825;1296;4718;4719;5203;6793;9759;12022;12023;12132;13363;13868;14860	1	76.2	18.274	160	6.7124e-116	3.539	1.7443	37.82	17	1.2967	1.0762	28.307	15	0.71469	0.77377	29.586	13	0.10006	0.056213	109.86	9	0.078038	0.046614	100.37	9	3.2194	1.4849	29.814	15	9.8719	3.701	53.001	18	3.3375	1.5258	42.463	17	3.6489	2.0826	35.808	18	76.2	66.2	46.9
P39685	POM152	Nucleoporin POM152	30	30	2070;2514;3455;4033;5227;5334;6020;6412;6450;6560;6561;6705;6792;6859;7592;7858;8647;8877;11444;12164;13109;14092;14156;14348;15216;15507;15508;15577;15584;16079	1	25.1	151.65	1337	1.8301e-149	3.5274	2.2802	43.416	23	2.4459	2.0274	32.851	18	1.0592	1.0689	21.484	17	0.15645	0.15473	59.551	4	0.12663	0.11615	111.72	5	0.3207	0.18739	116.63	3	1.6046	1.1029	67.402	14	1.4023	1.1671	22.818	6	0.39251	0.35563	36.444	7	18.4	12.7	11.8
P17695	GRX2	Glutaredoxin-2, mitochondrial	11	11	1002;1795;3299;5251;5252;7473;9767;10028;11742;14495;14540	1	61.5	15.861	143	6.4548e-179	3.5117	1.5135	100.49	16	1.0604	0.85683	19.127	15	0.72959	0.74215	25.753	14	0.50026	0.28333	33.74	7	0.33436	0.19873	111.51	10	0.33298	0.18407	123.08	9	0.59156	0.39361	31.985	10	1.0232	0.5519	42.048	9	0.35492	0.24217	46.684	12	56.6	55.2	55.2
P38325	OM14	Mitochondrial outer membrane protein OM14	5	5	879;2352;5155;6873;7439	1	42.5	14.609	134	4.5629e-40	3.5115	2.1065	28.4	4	2.515	2.0759	14.079	4	1.362	1.3268	7.3401	4				1				1	0.80544	0.50779	425.45	2	3.415	2.453	80.711	5	4.6713	3.238	59.168	4	1.0585	1.0235	87.234	7	21.6	20.9	20.9
P38264	PHO88	Inorganic phosphate transport protein PHO88	11	11	798;2661;5873;5874;7284;8754;12355;12760;12761;16507;16528	1	53.2	21.137	188	1.3962e-161	3.5023	1.778	34.47	6	2.8092	2.3402	22.574	13	0.51283	0.49488	34.241	11	0.075877	0.049839	84.97	9	0.049549	0.032129	170.15	8	0.046985	0.026372	129.35	8	1.2749	0.94572	96.538	11	0.96263	0.51236	88.762	9	0.20033	0.12692	95.382	11	23.9	40.4	47.9
P52870	SBH1	Protein transport protein SBH1	3	3	7199;13338;14573	1	39	8.7111	82	3.2229e-51	3.4791	1.9606	17.748	5				1	0.042192	0.037589	2.7437	2				1				1				1				1				1				1	39	17.1	17.1
P19882	HSP60	Heat shock protein 60, mitochondrial	36	36	460;771;951;952;1727;2028;2293;2418;2622;2735;2763;3579;3696;4850;4851;4893;4996;6583;6867;6888;7974;8029;8239;8390;8700;10543;10837;11219;11220;12574;13305;14153;14655;14742;14975;14976	1	65	60.751	572	0	3.4749	1.8441	26.614	41	4.0697	3.3371	31.601	32	2.4498	2.614	26.788	32	0.15027	0.11241	72.489	24	0.15018	0.10962	42.729	23	0.19006	0.1191	31.231	19	1.271	0.75873	71.051	30	7.2721	3.4935	76.658	29	1.5418	1.1456	40.391	26	55.6	51	52.3
P36018	YPT52	GTP-binding protein YPT52	15	15	885;2091;2677;3569;9153;9274;10185;11541;11542;12893;13302;13802;14690;14857;15436	1	80.3	26.132	234	9.3444e-181	3.4743	1.7479	44.717	17	0.95732	0.76802	12.88	15	0.35195	0.35995	20.33	13	0.16161	0.12377	44.496	9	0.064782	0.04222	84.834	11	0.069858	0.045478	118.29	13	0.19205	0.13693	71.607	13	0.16169	0.083809	46.02	13	0.086054	0.058207	30.428	10	60.3	74.4	44.4
P47160	ENT3	Epsin-3	5	5	325;591;635;834;7424	1	15.7	45.091	408	5.5481e-16	3.4685	1.7501	76.966	3	0.38316	0.3507	3.3017	2				1				0				0				0				1				1				1	9.6	6.1	2.5
P35723	YET1	Endoplasmic reticulum transmembrane protein 1	8	8	2055;7241;8693;8694;10424;11240;12053;16413	1	25.7	23.459	206	1.5595e-35	3.4631	1.8933	49.28	5				1	0.32	0.47	131.99	3				0	0.16336	0.11255	109.58	2				1	1.6333	1.2888	21.862	4	1.0245	0.52606	39.897	2	0.42807	0.30393	34.246	2	25.7	8.7	12.6
P14904	LAP4	Vacuolar aminopeptidase 1	15	15	3624;4260;4485;4949;5009;5142;5458;7286;8211;10357;10656;12362;12363;13114;15429	1	37.5	57.092	514	4.0779e-126	3.4567	2.3877	30.07	4	21.117	16.061	84.743	13	19.066	21.511	134.18	16	3.313	2.7119	41.624	8	4.4967	3.865	13.199	7	4.9606	4.2164	17.177	8	2.2261	1.8433	30.768	6	5.2975	4.3556	41.239	4	5.7398	4.4317	12.755	5	7.6	32.3	32.9
Q08176	MIM1	Mitochondrial import protein 1	1	1	2729	1	12.4	12.757	113	0.0015727	3.4537	2.5005	23.997	2				1				1				1				0				0				0				0				0	12.4	12.4	12.4
P25372	TRX3	Thioredoxin-3, mitochondrial	4	4	5925;8121;9037;9592	1	33.9	14.432	127	4.4068e-18	3.4521	1.9672	15.389	2	3.5663	2.7617	8.6997	3	3.7047	3.7417	24.256	2	0.59073	0.60337	18.128	2				1				1	0.59553	0.49405	12.926	3	7.233	5.6113	20.198	3	2.5495	2.4047	108.05	4	18.1	33.9	18.1
Q05359	ERP1	Protein ERP1	6	6	988;4589;4874;4953;5572;5797	1	27.4	24.723	219	8.5388e-31	3.4381	2.5078	47.995	7	3.2555	2.7376	12.565	6	0.82938	0.93491	18.164	6	0.19954	0.16398	35.733	5	0.068597	0.062049	112.28	2	0.065673	0.050927	55.53	2	1.6919	1.2631	36.891	3	0.99905	0.69254	74.908	4	0.36803	0.28706	92.11	5	19.2	26.5	26.5
Q99190	TSC13	Enoyl reductase TSC13	8	8	4673;6468;7030;7231;7232;10966;16217;16437	1	17.1	36.767	310	3.1102e-34	3.4337	2.1924	134.2	5	3.6808	3.0796	33.819	8	0.25456	0.25005	14.713	7				0	0.10542	0.10098	86.748	3				0	3.5527	2.6269	54.567	5	2.4373	1.4282	51.472	5	0.48677	0.39273	24.486	6	10	17.1	9.7
P38139	LDH1	Lipid droplet hydrolase 1	19	19	350;1102;1103;1936;1937;2360;3727;3957;5257;5936;5937;6700;8674;9610;11549;13537;15009;15010;15931	1	59.2	43.286	375	1.5873e-248	3.4311	1.6564	37.351	13	1.0426	0.87376	82.201	13	0.10653	0.13264	57.903	14	0.04197	0.033514	94.305	7	0.076188	0.047763	132.13	9	0.047515	0.019069	201.3	10	0.0729	0.050835	44.348	7	0.065683	0.040309	49.73	4	0.03019	0.019421	105.59	7	28	46.4	50.7
P25574	EMC1	ER membrane protein complex subunit 1	17	17	464;1613;3029;4799;7484;7648;7751;8230;8345;8346;9235;9443;10336;11144;11706;13211;14440	1	25.4	87.18	760	3.5506e-123	3.4242	2.1119	49.984	10	2.3376	1.8593	30.088	14	0.50163	0.56397	44.453	19	0.050302	0.040744	163.11	5	0.18841	0.11675	173.87	5	0.35685	0.32384	119.02	5	1.2543	0.865	50.999	14	0.81758	0.54719	56.517	15	0.19297	0.1688	46.906	7	14.7	16.6	23.9
P80428	ARP4	Actin-related protein 4	5	5	2691;3239;3379;5757;12110	1	11.7	54.831	489	1.9099e-16	3.4209	1.8786	85.231	3	1.3476	1.2737	39.281	3	0.55974	0.51131	27.139	2	0.53304	0.5292	36.61	3				1				1				0	1.8995	1.3994	29.694	3	0.4891	0.46608	16.751	2	9.6	6.3	3.9
P28321	YJU3	Monoglyceride lipase	25	25	484;809;810;1186;1743;1744;3702;3775;3886;3887;4557;4880;5064;5281;9293;9304;9305;9920;9921;9931;10968;10986;11536;14837;15420	1	85	35.562	313	0	3.41	1.5972	71.206	39	0.75199	0.60188	16.531	26	0.20044	0.22369	86.448	25	0.098617	0.084824	157.42	14	0.10208	0.083007	183.71	14	0.094213	0.049989	114.78	13	0.071024	0.05804	93.484	18	0.063557	0.039643	109.72	22	0.046369	0.046739	169.88	21	85	74.1	76
Q6Q547	NOP10	H/ACA ribonucleoprotein complex subunit 3	7	7	7258;7369;9464;11733;11919;12348;16478	1	100	6.6356	58	3.1796e-46	3.3971	1.8331	18.688	5	2.0919	1.8891	22.034	6	1.8624	1.9848	13.765	9	0.22953	0.18659	14.216	2	0.34148	0.24412	32.757	4	0.72932	0.49467	15.231	2	3.2475	2.7804	42.015	9	3.9226	2.7384	29.138	6	1.3245	1.122	30.007	8	56.9	65.5	100
Q12450	ERP4	Protein ERP4	7	6	2361;2394;2395;5392;6988;7332;16494	1	30	23.515	207	3.6272e-50	3.3929	1.931	35.209	4	2.9704	2.2093	23.428	7	0.56946	0.61378	65.209	4	0.15407	0.087863	23.876	2	0.030117	0.016024	188.2	3	0.061881	0.045746	129.33	2	0.82718	0.54272	95.051	4	0.83607	0.39017	12.744	3	0.19219	0.11152	28.611	3	17.9	28	21.3
P37292	SHM1	Serine hydroxymethyltransferase, mitochondrial	13	13	1093;5401;6282;7594;7610;7611;11065;12357;12704;13000;15059;15844;16115	1	40.2	53.686	490	1.4805e-71	3.3685	2.1646	28.018	5	7.4694	5.5142	35.928	10	5.149	5.2615	54.802	6	0.561	0.56214	45.643	3	0.50521	0.48008	18.987	2	0.5395	0.50294	15.494	4	3.2946	2.7844	22.594	3	14.444	9.5327	35.374	11	3.6994	3.4946	49.336	8	11.8	29.2	18.4
Q08179	MDM38	Mitochondrial distribution and morphology protein 38	12	12	250;2976;3878;3935;6260;7842;8052;8184;9237;11411;13516;13712	1	27.1	65.004	573	2.2369e-97	3.3673	1.8787	36.573	8	3.3176	2.569	27.198	11	0.92488	0.99186	48.312	9				1				0				1	2.0645	2.0433	45.404	5	6.933	4.2007	60.666	8	1.3706	1.2269	145.99	7	18.2	18.8	15.4
P30624	FAA1	Long-chain-fatty-acid--CoA ligase 1	61	59	63;64;403;404;1137;1415;1416;1674;1747;2063;2064;2686;3163;3331;3333;4547;4548;4645;5068;5406;5774;5775;5830;5907;6803;7011;7101;7327;7509;7785;7922;7925;8005;8006;8094;8217;8563;8564;9096;9426;9909;9910;10174;10292;10352;10493;10877;10984;10996;11921;13777;13778;13796;13797;13990;13991;14111;14139;14627;16235;16236	1	72.9	77.865	700	0	3.363	1.642	52.112	100	1.053	0.88048	19.322	73	0.12976	0.20864	70.548	70	0.029951	0.015692	139.11	56	0.011345	0.0058184	197.7	47	0.019688	0.0094911	185.16	49	0.10001	0.047196	87.881	56	0.10659	0.052568	72.878	56	0.030968	0.017385	110.51	62	65	63.9	63.9
P51401	RPL9B	60S ribosomal protein L9-B	15	2	1458;3745;3746;3841;5247;5426;6447;9678;10241;13039;13232;14642;15330;15679;16249	1	88.5	21.657	191	2.1328e-304	3.3459	1.7191	16.819	2				1				1				0				0				1				1				1				1	53.4	64.4	79.6
P38374	YSY6	Protein YSY6	1	1	1104	1	20	7.3647	65	2.5169e-07	3.3399	1.809	3.1426	2	1.0783	0.80482	6.8434	2	0.069134	0.080748	9.3474	2	0.031222	0.023463	11.118	2	0.042132	0.029726	117.79	2	0.047779	0.020199	163.68	2	1.5007	1.2012	22.804	2	0.77379	0.5901	14.432	3	0.25446	0.21724	17.313	2	20	20	20
P32629	ANP1	Mannan polymerase II complex ANP1 subunit	7	7	5332;6757;8470;10091;11734;12877;14844	1	16.6	58.181	500	6.2422e-39	3.3383	1.7554	32.243	5	1.6966	1.3708	20.139	5	2.5846	2.6191	26.558	6	0.99619	0.7354	22.064	5	0.054379	0.044497	15.813	3	0.47552	0.36754	18.617	2	0.86092	0.72274	41.986	4	0.48768	0.42867	12.567	4	0.16076	0.15356	81.582	4	11.8	7	11.4
Q12404	MPD1	Protein disulfide-isomerase MPD1	10	10	1729;4212;8988;9230;11339;12635;12747;12871;14194;16058	1	37.1	36.408	318	3.3659e-47	3.3379	1.9036	38.167	7	1.6111	1.257	40.307	5	1.4341	1.3138	20.353	5	0.1676	0.12073	125.38	3				1				1				1				1	0.72029	0.76216	199.77	2	25.2	20.8	15.7
P38295	EHT1	Medium-chain fatty acid ethyl ester synthase/esterase 2	31	31	73;369;370;506;985;1918;1919;1923;2223;2224;3097;3098;4004;4075;4076;6623;6923;8937;9268;10002;10085;10384;10388;12567;12568;12612;13140;13423;15902;16545;16546	1	84	51.255	451	0	3.33	1.5799	43.084	45	0.74846	0.6185	17.922	37	0.082084	0.10185	44.436	34	0.025317	0.015193	143.81	17	0.060241	0.025367	180.01	29	0.052478	0.021275	178.9	22	0.035712	0.020839	94.839	31	0.03604	0.018172	84.652	26	0.022325	0.014058	102.31	25	61.2	64.1	71.6
P46679	STB2	Protein STB2	3	3	9573;15275;16010	1	4.1	97.827	850	1.819e-06	3.3052	2.1897	40.562	2				0				0				1				0				0				0				0				0	2	0	0
Q12460	NOP56	Nucleolar protein 56	25	23	422;575;775;1301;1687;1740;3325;3372;4264;4669;4834;7252;8057;8730;9152;9174;9922;10142;10161;10219;11047;11498;13979;15089;16150	1	55.6	56.863	504	2.0738e-237	3.2901	1.9757	34.938	24	1.8685	1.5349	34.363	20	1.4959	1.489	41.83	18	0.2906	0.23745	39.714	17	0.35277	0.30629	35.989	17	0.72309	0.48433	36.059	20	3.6272	2.2159	66.817	20	3.7667	2.3666	54.484	22	1.6333	1.3057	66.092	18	37.7	40.1	27.8
P38789;Q12153	SSF1;SSF2	Ribosome biogenesis protein SSF1;Ribosome biogenesis protein SSF2	4	4	416;12246;13064;15163	2	11.3	51.763	453	4.2758e-13	3.2769	2.6143	67.614	2	3.3391	2.9434	7.998	3				0				1				1				1				1				1				0	9.3	6.6	0
P53008	CWH41	Mannosyl-oligosaccharide glucosidase	16	16	1909;2838;3293;3613;3940;5468;5756;6287;8695;11157;11427;13306;13748;14333;15642;16192	1	23.3	96.506	833	2.551e-120	3.2769	2.1588	106.93	7	4.1843	3.3216	38.202	21	1.2472	1.2189	56.74	14				1	0.17205	0.172	106.09	6	0.696	0.47296	40	2	1.0684	0.81962	50.507	17	1.1711	0.83962	22.031	11	0.29715	0.27567	40.423	7	9.5	21.4	16.4
P53951	COG5	Conserved oligomeric Golgi complex subunit 5	10	10	326;1494;1507;6152;6699;10433;11277;13236;13683;15402	1	31.5	45.604	403	2.0092e-100	3.2694	2.0525	5.9203	5	1.2935	0.9939	42.239	7	0.17765	0.17936	41.885	6	0.14617	0.13943	155.32	7	0.095388	0.075511	43.735	4	0.069217	0.063339	85.723	4	0.11569	0.1007	69.769	3	0.045826	0.038989	10.893	2	0.067149	0.055397	19.693	2	14.9	21.8	15.6
Q04013	YHM2	Mitochondrial DNA replication protein YHM2	10	10	1414;2567;2598;5039;8570;10960;12383;13770;14401;16258	1	37.6	34.184	314	1.498e-71	3.2613	2.4411	26.047	5	4.0379	3.0376	40.244	8	1.059	0.94432	37.752	4				0				1				1	2.6834	1.9671	9.4962	5	6.1514	4.3283	22.798	8	1.5684	1.4545	12.058	5	13.7	28.7	18.2
P18759	SEC18	Vesicular-fusion protein SEC18	20	20	1115;3553;4656;4822;4840;5566;5855;6448;6704;9364;9422;9993;10003;11486;12664;13242;13618;13669;15028;16530	1	35.9	84.055	758	5.9739e-113	3.2585	1.8487	30.718	7	3.1406	2.4267	117.42	11	2.2673	2.0779	88.716	6	0.739	0.68528	68.295	11	0.13449	0.1225	183.67	5	0.2669	0.2722	120.5	5	2.3297	1.9912	88.653	8	2.7527	2.1867	44.105	7	0.83667	0.7736	63.069	4	12.7	24	13.3
P38138	ROT2	Glucosidase 2 subunit alpha	9	9	1209;6340;7967;8173;11491;12145;14666;15811;16445	1	12.9	110.26	954	1.0864e-192	3.2552	1.6227	19.929	3	2.3623	1.934	16.427	10	1.244	1.1543	22.928	11	0.074275	0.057783	97.438	3	0.077406	0.071644	189.41	4	0.031589	0.025035	104.01	3	0.57666	0.4537	44.48	11	0.65689	0.39654	27.259	7	0.081335	0.081867	39.97	5	4.2	8.7	9.1
P01123	YPT1	GTP-binding protein YPT1	12	12	1746;2504;3190;3191;6041;8340;8454;8455;9618;9626;9777;12281	1	55.8	23.214	206	0	3.2544	1.6476	44.221	18	1.811	1.5625	72.864	10	1.5337	1.7355	51.653	10	0.26051	0.15439	36.47	7	0.095368	0.069242	91.246	8	0.066677	0.038765	133.66	6	0.29422	0.20648	100.73	8	0.13742	0.071736	37.15	5	0.12942	0.093057	43.496	7	55.8	32.5	32
P47045	TIM54	Mitochondrial import inner membrane translocase subunit TIM54	3	3	5258;5259;15506	1	8.6	54.182	478	7.412e-24	3.2271	2.3708	27.951	2				1	0.97318	0.73644	0	2				0				0				0	0.99232	0.75554	0	2				1				0	8.6	2.1	2.1
P31382	PMT2	Dolichyl-phosphate-mannose--protein mannosyltransferase 2	8	8	1931;1932;5815;8018;10406;10760;13390;14259	1	15.8	86.869	759	1.2376e-77	3.2268	2.4364	30.655	3	4.0059	3.4073	25.349	9	0.22856	0.2181	20.156	6	0.15832	0.12231	11.451	2				1	0.043899	0.025856	43.879	3	2.0904	1.2785	50.505	7	1.1894	0.91933	174.62	5	0.28942	0.2776	160.32	6	6.1	12.1	7.9
P27476	NSR1	Nuclear localization sequence-binding protein	5	5	2657;2658;4423;4424;5206	1	14	44.535	414	1.6175e-76	3.2218	2.1982	51.185	6	1.4288	1.1279	64.771	3	1.4545	1.4345	57.437	3				0				0				0	1.2762	1.1727	5.3639	2	2.8208	1.7809	44.159	2	2.0697	1.7897	26.228	2	14	11.6	11.6
P36114	YKR018C	Mitochondrial outer membrane protein YKR018C	8	8	38;1822;3632;4838;6007;6822;7738;9578	1	14.9	81.753	725	9.2134e-105	3.2151	2.1526	36.017	4	1.3816	1.1852	10.517	8	0.23484	0.26637	25.869	4	0.44204	0.38763	40.747	4	0.35564	0.3088	15.185	5	0.32261	0.28443	9.866	3	0.32356	0.25832	9.9217	5	0.27783	0.22018	17.101	4	0.28681	0.25861	17.296	4	9.9	13.1	11
P53199	ERG26	Sterol-4-alpha-carboxylate 3-dehydrogenase, decarboxylating	18	18	368;728;761;3048;3715;4025;4348;4965;4966;5432;6640;7121;7961;8320;9542;11159;12119;14004	1	62.2	38.706	349	2.3877e-184	3.2018	1.9116	48.634	15	2.1134	1.6269	21.438	19	0.89783	0.91897	22.978	18	0.055709	0.032196	102.19	10	0.10875	0.10128	149.01	9	0.070553	0.043514	130.97	9	0.51976	0.36214	106.08	11	0.3849	0.26671	90.379	12	0.13167	0.12253	58	11	50.4	55.6	58.2
P47075	VTC4	Vacuolar transporter chaperone 4	12	12	1631;3121;3752;4110;5307;5395;6441;6525;8745;13724;13886;16562	1	20.7	83.154	721	1.1253e-50	3.1933	1.4695	27.648	2	2.2258	1.7778	148.27	8	6.1371	5.719	127.15	14	0.96529	0.96241	6.7263	3				1	0.04521	0.014281	168.41	3	3.2881	2.0179	146.56	9	1.6301	1.2124	10.744	4	0.98756	0.86206	167.39	4	1.4	10.8	19.4
Q00245	RHO3	GTP-binding protein RHO3	8	8	5040;5780;7012;9161;9692;10239;12613;15952	1	38.1	25.312	231	8.5488e-47	3.1916	1.674	32.87	5	1.8392	1.449	47.015	7	0.62956	0.56686	40.007	5	0.52211	0.42683	24.564	2	0.035513	0.031395	274.86	2	0.1119	0.097039	40.492	2	1.9743	1.1421	28.151	5	2.1975	1.5165	68.688	4	0.43568	0.39673	10.571	3	32	37.2	19
Q04958;REV__P03881	NTE1	Lysophospholipase NTE1	39	39	497;498;1488;2222;2343;2468;2703;2982;3620;4630;4971;5726;5727;6681;6858;6974;8127;8128;8347;8372;8373;8431;9080;9181;9288;9468;9642;10032;10534;10540;10980;12046;12139;12427;12642;12839;13290;15347;16403	2	25	187.13	1679	0	3.1637	2.0178	63.275	32	0.36669	0.28064	64.77	30	0.058978	0.063646	110.38	28	0.098654	0.0793	131.64	18	0.077056	0.063856	181.6	20	0.071352	0.041295	135.97	18	0.13896	0.11487	91.463	21	0.1082	0.069041	117.2	20	0.11198	0.10498	120.7	27	13.9	15.5	19.5
P11491	PHO8	Repressible alkaline phosphatase;Soluble alkaline phosphatase	9	8	1585;3413;5171;5684;9086;9958;11934;13555;14608	1	15.5	63.003	566	1.0972e-45	3.1555	1.7926	15.932	2	5.1228	3.6203	26.17	9	6.8975	7.3263	99.936	9	0.59869	0.47514	7.8423	2				0				0	0.84828	0.57335	59.391	4	0.99001	0.87402	60.332	5	0.64441	0.55803	29.454	3	5.1	13.1	10.2
Q01532;Q01532-2	LAP3	Cysteine proteinase 1, mitochondrial	10	10	1068;1578;1879;2556;7413;7667;8771;10642;13418;15899	2	24.2	55.482	483	7.4261e-43	3.1483	2.1825	61.994	3	6.0396	4.5251	86.919	8	3.6972	3.3491	82.082	7	3.8326	3.6935	89.424	8	5.0958	4.1229	95.758	7	1.9447	1.679	99.836	6	0.72258	0.73551	107.71	5	1.1783	0.92312	41.122	4	2.8912	2.5772	114.61	4	6	17	19
Q12692	HTZ1	Histone H2A.Z	2	2	2040;11907	1	44.8	14.282	134	8.1355e-13	3.1443	1.808	55.245	3	2.4673	2.149	1.8303	2				0				0				0				0				0				1				0	44.8	44.8	0
P36017	VPS21	Vacuolar protein sorting-associated protein 21	13	13	1662;1663;2844;3061;4654;5624;5625;9154;9619;13303;13304;13808;13809	1	58.6	23.081	210	2.3693e-215	3.1367	1.5367	35.326	16	0.79121	0.62123	29.255	13	0.43351	0.48508	31.945	14	0.15794	0.13245	105.68	11	0.064464	0.040719	122.09	10	0.069856	0.045403	121.93	10	0.17443	0.12614	94.554	12	0.1583	0.11007	62.296	9	0.079302	0.079986	27.478	11	58.6	49	49
P39517	DHH1	ATP-dependent RNA helicase DHH1	7	7	5693;6373;6562;9571;10947;13573;14818	1	21.5	57.543	506	5.257e-99	3.1209	1.5583	16.689	4	0.56841	0.47271	35.655	6	0.27075	0.29909	163.12	6	1.5367	1.5747	115.73	5	0.88333	0.90664	135.84	3	0.37613	0.18838	82.334	5	0.60921	0.42366	91.137	5	0.28922	0.22301	101.5	4	0.43289	0.32968	72.417	7	7.1	17	13.8
P16387	PDA1	Pyruvate dehydrogenase E1 component subunit alpha, mitochondrial	17	17	1000;1085;1900;2207;4496;4943;6430;7679;8891;9259;9463;9887;11788;12378;15308;16161;16523	1	62.1	46.343	420	6.0153e-171	3.0895	1.8791	41.263	11	3.4403	2.7821	49.379	21	2.2899	2.3457	73.957	21	0.23379	0.19628	52.525	13	0.13852	0.13538	64.868	8	0.14307	0.096937	28.748	7	1.1243	0.85948	47.508	14	5.6069	3.4573	39.282	21	1.9103	1.3446	71.172	21	37.6	53.8	53.1
P18239;P18238	PET9	ADP,ATP carrier protein 2	16	16	697;698;4457;4458;6009;6632;6951;8333;11188;13323;13324;13578;14211;14212;15978;16026	2	32.1	34.426	318	4.4045e-91	3.0768	1.5124	51.957	12	3.4684	2.8559	33.605	18	0.75821	0.72994	42.744	16	0.22415	0.16825	51.971	12	0.016479	0.0071122	97.531	8	0.035257	0.019615	104.04	10	2.1511	1.7438	50.897	16	3.4956	1.7893	51.128	14	1.4867	0.92802	61.514	17	27	27	27
P36139	PET10	Protein PET10	30	30	467;948;2576;2619;2681;2682;2773;7623;8182;8526;8738;8739;9689;10828;10961;11530;11531;12549;12550;12551;12552;12733;12734;13115;13983;15098;15575;15975;16018;16019	1	98.6	31.246	283	0	3.0742	1.4992	44.595	42	0.5409	0.489	29.056	35	0.014423	0.028005	118.76	21	0.014363	0.006082	241.97	22	0.014153	0.0087615	177.99	18	0.013307	0.0069141	155.4	15	0.019934	0.012361	180.59	20	0.013693	0.0082678	223.21	21	0.0065021	0.0034497	161.09	22	73.9	92.9	81.3
P42846	KRI1	Protein KRI1	11	11	893;3387;3607;7031;7129;7512;9004;11445;11940;14248;15300	1	16.4	68.653	591	7.8691e-57	3.074	1.8968	15.606	6	0.78091	0.65637	73.716	4	0.48253	0.53231	45.248	3	0.42742	0.44452	107.42	4	0.12997	0.13169	176.71	2	0.30008	0.24517	86.004	4				1	0.59538	0.41163	45.152	5	0.50862	0.46516	44.649	5	9.8	9.5	5.2
Q04728	ARG7	Arginine biosynthesis bifunctional protein ArgJ, mitochondrial;Glutamate N-acetyltransferase;Amino-acid acetyltransferase;Arginine biosynthesis bifunctional protein ArgJ alpha chain;Arginine biosynthesis bifunctional protein ArgJ beta chain	22	22	1371;3686;4227;4414;4415;5723;5895;6305;6541;7190;8661;8753;9224;9225;9819;10044;10122;10506;12752;13246;13629;15989	1	56.2	47.848	441	0	3.0549	1.6389	23.625	15	9.2023	7.0742	99.693	27	5.9025	5.9232	95.842	27	1.2732	0.9007	49.638	13	0.79381	0.7145	44.636	17	0.78462	0.67014	38.174	17	3.0288	1.7638	105.99	16	16.558	9.5474	86.691	30	4.8768	3.4002	98.845	20	39.5	49.7	46
P04840	POR1	Mitochondrial outer membrane protein porin 1	24	24	502;517;518;1005;1539;1540;1582;2252;7730;7731;7981;8513;8514;8648;8862;8863;9928;11315;11377;11476;12407;13148;13157;15502	1	99.6	30.428	283	0	3.038	1.4006	42.291	38	1.6542	1.3738	45.048	20	2.1747	2.2707	68.809	24	0.087707	0.035149	86.742	15	0.01549	0.010665	147.51	16	0.031424	0.01542	116.1	12	0.6603	0.27251	197.84	16	1.3948	0.84106	185.79	18	0.31249	0.18852	128.85	17	73.9	62.9	88.7
P0CX41;P0CX42	RPL23A;RPL23B	60S ribosomal protein L23-A;60S ribosomal protein L23-B	5	5	2351;4052;4888;7354;15286	2	59.9	14.473	137	3.5874e-40	3.0327	1.5057	20.966	5	0.60747	0.46476	20.229	7	0.39259	0.51304	26.823	3	0.075966	0.049888	58.151	4	0.052215	0.026476	87.797	4	2.8308	1.5124	36.774	6	7.5164	3.0707	47.275	6	2.5102	1.536	13.92	4	2.661	1.7038	31.097	4	21.2	25.5	24.8
P15424	MSS116	ATP-dependent RNA helicase MSS116, mitochondrial	10	10	408;1083;2615;3346;3472;5866;6367;7942;8808;13929	1	19.9	76.268	664	1.2979e-32	3.0298	1.678	2.7455	3	3.6525	2.8311	43.93	3	1.499	1.443	30.718	2				0				0				1				0	7.6068	4.6487	21.039	9	2.3439	1.8027	39.231	3	3.8	9	3.5
P38878	YHR192W	Uncharacterized membrane protein YHR192W	7	7	3107;5982;5983;9434;9435;16410;16491	1	30.6	32.062	278	1.9551e-56	3.0197	1.9232	42.705	4				1	0.47417	0.46495	29.018	3				1				1				1	1.7228	1.4058	53.781	3	1.0076	0.89515	5.9536	4				1	20.5	2.9	12.6
P09232	PRB1	Cerevisin	12	12	461;2389;4931;5963;7113;9833;11593;11762;13679;13943;15238;16351	1	26.9	69.621	635	1.0445e-196	3.0097	1.7098	17.442	7	6.978	4.9174	68.428	17	13.347	12.999	68.743	20	2.8162	2.1931	13.565	6	1.6844	1.1328	33.594	9	1.4772	0.84934	24.764	7	0.97074	0.79473	28.166	8	2.068	1.029	73.3	8	2.4078	1.8732	102.66	11	8.8	24.4	26.9
P43561	FET5	Iron transport multicopper oxidase FET5	7	7	11;4666;7557;8523;12071;15383;15783	1	17.5	70.879	622	4.8876e-102	3.0045	1.7652	29.609	6	3.3176	2.3782	34.582	5	3.7362	4.2923	32.226	9	0.53782	0.41263	41.596	3				0				1	0.78236	0.59603	41.874	7	0.39627	0.31174	32.494	7	0.34419	0.31667	28.397	4	15.6	12.9	14.5
Q02795	SWP1	Dolichyl-diphosphooligosaccharide--protein glycosyltransferase subunit SWP1	8	8	996;997;1913;7604;10207;10730;13259;16435	1	26.9	31.653	286	6.777e-111	3.0042	1.6617	11.034	5	3.5395	2.6847	27.11	6	0.2931	0.35497	49.29	8	0.10538	0.10345	26.567	3	0.048829	0.04237	16.61	3	0.053668	0.046437	14.698	2	0.5028	0.39257	34.93	3	0.58374	0.47011	66.39	4	0.40539	0.36573	59.418	3	19.9	17.5	23.8
P42940	CIR1	Probable electron transfer flavoprotein subunit beta	10	10	816;1523;2999;4089;4531;6729;6971;11397;12278;14107	1	42.5	28.758	261	1.3939e-41	3.0016	1.515	13.082	2	3.9785	3.2366	6.9915	4	2.9276	3.1846	55.389	6				1				1				1				1	10.198	5.5944	68.609	9	3.197	2.6265	42.954	4	6.9	12.6	19.9
P40535;P39970	CST6	ATF/CREB activator 2	7	7	1474;5875;7135;9943;11616;13198;14625	2	11.4	65.263	587	6.1505e-21	2.9948	1.4806	22.932	5	0.81438	0.77958	62.977	3	0.31608	0.28028	14.034	3	0.79597	0.66589	228.88	2				1				1	0.27081	0.20487	41.631	2	0.92937	0.67514	76.24	3				1	6.3	5.5	5.1
P05756	RPS13	40S ribosomal protein S13	10	10	1116;1117;4571;4690;6255;6256;6843;8959;13080;13081	1	63.6	17.029	151	2.3546e-144	2.9936	1.4958	85.84	9	0.62163	0.42309	63.739	7	0.1241	0.13146	41.083	7	0.02851	0.019966	29.075	5	0.067088	0.050303	47.719	5	1.2753	0.70333	25.33	7	3.239	1.6256	55.409	8	0.78932	0.51902	32.342	9	1.1594	0.74282	20.59	7	63.6	53	53
P32558	SPT16	FACT complex subunit SPT16	14	13	379;521;1521;1549;2059;2738;2739;3938;10228;11832;13204;13332;14460;15006	1	17.2	118.63	1035	4.6578e-67	2.9899	2.4028	36.179	2	5.9491	4.8452	31.041	11	2.3781	2.008	68.501	5				1	0.28875	0.28994	113.6	2				1	1.7311	1.2992	81.038	8	2.7238	2.1956	86.974	8	1.8865	1.7008	67.712	7	3.5	11.6	3.7
Q12232	SLP1	Uncharacterized protein SLP1	1	1	9950	1	1.9	67.451	587	4.1655e-06	2.9872	2.0669	9.9186	2				0				1				0				0				0				0				0				0	1.9	0	1.9
P14164	ABF1	ARS-binding factor 1	7	7	3536;3764;5199;5692;6166;11393;12012	1	10.9	81.752	731	9.0536e-13	2.9829	1.5191	104.29	4	1.3256	1.0564	54.107	3				0				0				0				0				1	1.3518	1.0271	60.935	3	0.8383	0.68363	82.369	2	6.6	4.1	0
Q12166	LEU9	2-isopropylmalate synthase 2, mitochondrial	16	14	794;1658;1685;3268;8108;8569;8821;8986;9798;10318;11073;11622;11917;12231;15705;16422	1	44.2	67.199	604	2.7036e-209	2.974	1.6043	8.5872	2	6.7116	5.2482	30.218	9	4.5904	4.526	13.561	9	0.94874	0.68014	6.3942	3				0	0.37808	0.34722	40.859	3	2.5936	1.892	40.736	4	10.467	6.6916	69.425	9	4.5993	3.9897	43.676	6	3.3	29.6	19.5
P33416	HSP78	Heat shock protein 78, mitochondrial	40	40	381;742;917;1864;2007;2211;3158;3159;3221;4797;5090;5424;5425;5621;5917;6382;6383;6753;7549;7668;7674;8348;9232;9736;9869;10186;10348;10667;11012;12072;12109;12197;13624;13674;15062;15132;15236;15321;16429;16430	1	67.6	91.335	811	0	2.9679	1.6046	26.054	33	6.1803	4.9288	37.269	50	4.7312	4.9308	29.846	45	0.45378	0.40786	44.935	14	0.33157	0.3173	63.579	19	0.3111	0.25012	37.793	21	2.4928	1.7662	83.774	33	14.356	7.5724	57.211	47	3.7959	3.0201	42.486	43	42.9	54.4	48.3
P33892	GCN1	Translational activator GCN1	53	53	302;430;578;609;680;1179;1954;2285;2477;2630;3162;3294;3295;3355;3453;3515;3617;3910;4230;4270;4685;5787;5973;6112;6345;6479;6687;7115;7328;7573;8027;8072;8109;8119;8341;8363;9104;9179;10216;11077;11261;11453;11730;11777;11823;12183;12655;13012;14477;14866;15191;15322;16014	1	24	296.69	2672	0	2.9677	1.6896	49.488	38	0.88344	0.73091	67.112	51	0.23415	0.24072	74.898	40	0.22682	0.17322	98.13	35	0.12265	0.097979	126.07	40	0.1106	0.069585	128.86	36	0.2126	0.15646	108.49	38	0.12914	0.091898	82.873	32	0.16178	0.14459	100.27	41	16	18.4	14.6
P18544	ARG8	Acetylornithine aminotransferase, mitochondrial	18	18	245;586;864;2359;4659;4660;5574;6854;7276;8740;8741;9135;9247;9272;12033;12034;14587;16447	1	53	46.681	423	3.0543e-214	2.9623	1.7949	84.929	9	7.2178	5.6543	83.384	18	6.8201	6.5313	57.192	17	1.7012	1.1161	65.158	2	0.40164	0.389	21.604	4	0.92716	0.60631	207.71	2	3.414	2.8928	77.665	14	10.256	5.6338	80.064	22	4.7345	4.2679	42.254	16	26.2	44	32.6
P32319;P53751;REV__P47061	PEP1	Vacuolar protein sorting/targeting protein VPS10	26	24	819;2512;4008;4581;4683;4895;4896;4956;6343;6380;7609;8616;9159;10631;10855;11085;12666;12895;13070;13310;13456;13673;13898;14161;15704;16404	3	21.9	177.78	1579	3.9207e-193	2.9441	1.6696	41.539	14	1.8884	1.645	73.663	23	2.5421	2.4655	60.711	22	2.8614	2.2889	73.661	15	0.082967	0.071508	117.85	5	0.056573	0.037963	136.86	2	1.0954	0.87499	88.298	14	0.21531	0.15924	91.876	6	0.25969	0.2145	59.639	7	8.1	14	14.8
P05738	RPL9A	60S ribosomal protein L9-A	15	2	1458;3745;3746;3841;5247;5426;6447;9678;10241;13039;13232;14643;15330;15679;16250	1	88.5	21.569	191	0	2.9156	1.6297	91.831	18	1.6346	1.4655	40.454	21	1.2547	1.3983	21.272	18	0.17956	0.13571	37.334	12	0.13733	0.084807	49.943	13	4.3424	2.0142	58.25	19	11.015	4.1007	80.701	22	3.1878	1.9081	28.825	14	4.3052	2.4955	66.216	17	53.4	64.4	79.6
Q03790	NUP53	Nucleoporin NUP53	5	5	1590;5884;10386;10507;13717	1	9.9	52.618	475	1.6873e-16	2.9011	1.4902	31.926	4	0.1906	0.17753	125.63	3	0.062983	0.065708	178.7	3	0.053277	0.040974	178.45	2	0.035428	0.021551	89.74	2	0.060966	0.034765	303.45	3	0.44223	0.30998	104.31	4	0.31169	0.27298	180	3	0.083425	0.050877	292.05	3	9.9	7.2	7.2
P32461	DPH2	Diphthamide biosynthesis protein 2	3	3	2066;5316;9412	1	7.5	59.775	534	1.3176e-09	2.9007	1.854	63.275	2				0				0				0				1				1				0				0				0	5.2	0	1.9
P39743	RVS167	Reduced viability upon starvation protein 167	13	13	487;814;1114;3813;4750;5989;6738;6961;7070;9447;9691;12320;13058	1	31.7	52.774	482	4.6302e-161	2.9002	1.5676	64.046	7	0.7747	0.60713	113.94	9	1.0969	1.2689	74.83	12	0.24113	0.16531	98.476	10	0.049036	0.032833	117.78	10	0.16821	0.1454	85.663	9	0.90334	0.51872	58.966	12	0.69394	0.43478	94.589	10	0.31821	0.26508	93.152	12	14.1	14.5	18.5
P32939	YPT7	GTP-binding protein YPT7	8	8	989;3351;5579;12925;13536;14345;15007;15008	1	44.2	23.042	208	1.6222e-219	2.8934	1.3469	27.114	10	1.6181	1.4484	23.542	14	2.4538	2.8231	41.907	13	0.12455	0.058017	66.178	7	0.0242	0.017438	152.01	6	0.02105	0.011142	62.684	6	0.25586	0.16531	58.661	10	0.21995	0.1073	20.863	9	0.11677	0.075883	31.435	9	34.1	34.1	38
P09624	LPD1	Dihydrolipoyl dehydrogenase, mitochondrial	29	29	68;152;612;613;2316;2390;3981;5821;5826;6304;6462;6732;7913;10112;10608;11120;11180;11340;11341;11774;11778;11790;11791;12045;12710;13824;14181;15638;15675	1	69.9	54.009	499	0	2.8929	1.528	23.088	25	5.3348	4.2115	19.284	31	3.3841	3.5605	20.968	31	0.28878	0.21148	53.676	16	0.15748	0.11838	105.93	16	0.19001	0.15194	93.137	14	1.7997	1.1629	59.204	30	9.1072	4.682	60.447	36	2.0503	1.4712	61.003	29	53.7	57.9	59.5
P39925	AFG3	Mitochondrial respiratory chain complexes assembly protein AFG3	5	5	2295;5862;7372;12832;13641	1	10	84.543	761	6.354e-14	2.8844	2.035	45.976	2				0				0				0				0				0				0	5.9238	4.5943	6.1739	2				1	3.4	0	0
P16603	NCP1	NADPH--cytochrome P450 reductase	20	20	1464;1961;2044;2765;2873;5062;5265;5314;7066;7067;7801;7896;9034;10641;12829;13219;14329;15361;16112;16483	1	38.5	76.771	691	5.7753e-181	2.8836	1.5399	30.527	8	2.1394	1.6568	13.747	20	2.2336	2.0804	40.846	18	0.13791	0.098763	55.552	10	0.029299	0.025818	122.19	7	0.068382	0.044608	161.46	8	0.93726	0.72673	34.416	14	1.5274	0.823	38.574	14	0.25187	0.2019	27.239	11	10.4	27.5	33.9
P05755	RPS9B	40S ribosomal protein S9-B	14	3	149;5246;6452;6453;7076;7490;10181;11249;11682;11971;12120;13475;14562;14732	1	91.8	22.298	195	5.2001e-178	2.8808	1.564	48.548	10	0.71497	0.55573	36.904	18	0.53729	0.58735	35.387	17	0.08419	0.052756	42.887	10	0.14258	0.09734	47.346	14	2.1859	1.2382	34.582	18	5.6263	3.4002	34.869	15	1.6398	0.80665	39.893	18	2.0994	1.4581	27.619	21	56.9	78.5	78.5
P40328	YTA6	Probable 26S protease subunit YTA6	3	3	9188;9289;10203	1	5.4	85.299	754	5.2248e-14	2.8709	1.9393	19.557	2				0				0	0.232	0.22646	165.25	2	0.081328	0.077762	16.662	2				1				1				1				0	2	0	0
P19658	EXO70	Exocyst complex component EXO70	3	3	4554;10775;12510	1	7.1	71.293	623	1.2771e-17	2.8595	1.7934	9.9269	2				1				1				0				0				0				1				0	0.3902	0.36436	39.402	2	4.3	3	3
P12683	HMG1	3-hydroxy-3-methylglutaryl-coenzyme A reductase 1	10	8	434;655;6760;7029;7096;7202;8642;13519;15919;16238	1	12.6	115.62	1054	1.0568e-145	2.8381	1.4791	112.25	5	1.4258	1.0213	46.442	9	0.75173	0.71313	12.033	9	0.66479	0.68664	0	2				1				0	3.668	2.425	52.703	8	3.8792	2.3845	24.405	6	0.82644	0.77188	5.2178	3	7.6	8.4	7.9
P21954;P53982	IDP1	Isocitrate dehydrogenase [NADP], mitochondrial	28	28	975;1211;1652;1755;2550;3469;3583;4370;4465;4889;6606;6607;7114;7130;7400;7416;8098;8553;10793;11380;11769;12853;13142;13755;13756;15096;16182;16566	2	80.1	48.19	428	0	2.8379	1.6385	23.57	14	6.7005	5.3543	47.262	32	4.9133	5.2672	32.882	28	0.65352	0.48887	56.157	13	0.42672	0.36363	24.794	18	0.43948	0.31735	68.074	13	3.129	2.6687	64.17	23	14.511	7.5499	99.907	37	5.1645	3.5022	51.697	25	31.1	62.9	53
P39079	CCT6	T-complex protein 1 subunit zeta	14	14	196;1379;3838;4157;4450;4529;4698;4932;5350;9581;9946;12429;14177;15346	1	31.1	59.923	546	1.344e-129	2.8329	1.7267	70.203	8	1.1293	0.96165	61.341	7	1.784	1.7142	43.434	8	0.55706	0.50141	41.58	9	1.3682	1.0102	39.02	12	1.6616	1.1603	52.819	13	0.81505	0.58298	56.138	6	1.1423	0.71612	49.176	4	1.2696	1.0185	36.119	8	18.5	17.2	18.5
P36520	MRPL10	54S ribosomal protein L10, mitochondrial	5	5	7944;11793;11804;11982;12142	1	15.5	36.347	322	2.936e-17	2.8196	1.419	113.6	3				1	2.8555	2.5929	6.3074	3				0				0				0	0.51942	0.39897	124.68	2	8.6206	5.0951	41.558	4	2.5066	2.7809	17.878	3	10.2	3.7	6.5
Q12462	PEX11	Peroxisomal membrane protein PMP27	7	7	3843;3893;6410;7556;10844;14656;15037	1	33.5	26.875	236	1.106e-55	2.8187	1.5729	3.845	2	0.96953	0.80349	35.42	8	0.18965	0.20104	36.806	6	0.5915	0.39609	36.233	6	0.21298	0.15153	258.15	2				1	1.9782	1.3355	30.724	5	0.30682	0.18729	34.6	4	0.18108	0.13941	11.587	2	11	33.5	30.9
Q08822	CIR2	Probable electron transfer flavoprotein-ubiquinone oxidoreductase, mitochondrial	12	12	793;2783;2833;4605;4852;4856;9344;10401;12449;12680;13159;13366	1	21.7	69.633	631	2.6258e-105	2.8152	1.4778	24.649	7	1.3087	1.2001	7.1407	5	0.4764	0.41398	6.9143	3				1				1				1				1	1.7031	1.2653	19.365	5	0.31414	0.3113	101.38	3	11.9	8.6	4.6
Q02753	RPL21A	60S ribosomal protein L21-A	13	2	825;1296;4718;4719;5202;9759;12022;12023;12132;13363;13868;14860;15787	1	76.2	18.242	160	6.3294e-107	2.8095	1.4028	25.637	3				1	0.58893	0.56088	0.19318	2				0	0.088045	0.05121	71.314	2	3.3929	1.7547	11.23	2	9.0182	4.515	47.844	2	3.7422	1.7157	23.88	2	4.2038	2.5898	25.12	2	76.2	66.2	46.9
Q07914	PAM18	Mitochondrial import inner membrane translocase subunit TIM14	6	6	2306;2307;4497;6242;6243;13435	1	24.4	17.91	168	4.204e-44	2.8041	1.5522	17.166	3	1.6416	1.1827	16.848	3	0.68784	0.68448	88.622	6				1	0.11827	0.10047	78.131	4				1	0.61522	0.42933	127.82	4	2.0955	1.0445	38.587	3	0.55515	0.44087	47.078	3	24.4	18.5	23.8
P23644	TOM40	Mitochondrial import receptor subunit TOM40	12	12	249;3339;4734;11298;11452;12375;14074;14575;15212;15213;15325;16093	1	50.6	42.038	387	0	2.7919	1.435	30.986	16	1.83	1.4974	9.6432	11	2.3001	2.6823	27.587	14	0.062045	0.057134	120.49	7	0.07565	0.057049	132.26	9	0.10991	0.063323	165.43	5	0.53276	0.30983	42.622	8	1.9915	1.0763	21.336	13	0.31047	0.2807	29.419	9	44.4	30.7	37
P00729	PRC1	Carboxypeptidase Y	11	11	1155;1156;1503;2161;2341;3669;4790;5183;9863;11022;16021	1	29.3	59.801	532	0	2.7873	1.8285	36.498	5	10.818	7.9162	90.322	8	17.139	21.107	87.679	10	2.7078	2.3607	78.789	6	2.0074	1.8957	52.485	5	2.204	1.8976	67.865	5	0.94579	0.77324	82.878	3	1.0946	0.90347	63.957	4	2.5233	2.1604	69.824	6	10	20.9	24.6
P36013	MAE1	NAD-dependent malic enzyme, mitochondrial	13	13	832;2106;5354;7517;7545;9845;9872;11035;11273;11543;15271;15399;15796	1	28.4	74.375	669	5.8639e-202	2.7857	1.9714	75.615	3	4.1331	3.3125	34.452	12	1.8836	1.9122	32.907	7				1				1				1	1.8272	1.4271	50.426	5	9.1225	6.4997	51.571	12	2.761	2.642	29.525	6	7.8	22.4	7.9
P12695	LAT1	Dihydrolipoyllysine-residue acetyltransferase component of pyruvate dehydrogenase complex, mitochondrial	16	16	108;136;1510;1690;2147;3816;4686;6214;7278;8814;8893;10548;10782;12259;12474;16268	1	32.2	51.817	482	5.0651e-257	2.7676	1.4697	14.831	19	2.2253	1.7419	13.847	17	1.2211	1.2407	22.093	17	0.10096	0.080589	72.731	11	0.082211	0.064614	203.84	9	0.087307	0.046531	131.92	8	0.81631	0.58164	68.551	16	3.026	1.6668	56.484	19	0.71356	0.56117	26.991	16	26.3	31.3	27.4
Q06839	YPR097W	PX domain-containing protein YPR097W	37	37	468;1288;1335;1535;1813;1877;2417;2823;2989;3657;4196;4197;5240;5478;5491;6302;6846;7374;7862;8024;8338;8490;8518;8824;8906;9500;9806;10118;10637;10638;11320;11459;11686;12583;12876;12948;15425	1	38.1	123.08	1073	1.871e-304	2.7666	1.533	88.545	28	1.1311	0.95794	78.801	24	0.15429	0.16898	74.772	20	0.11772	0.087449	117.45	10	0.088975	0.060501	173.45	14	0.040825	0.023808	156.83	11	0.075564	0.060011	72.379	15	0.13776	0.10456	95.425	9	0.062801	0.064232	72.75	22	25.1	23.4	19.2
P07267	PEP4	Saccharopepsin	16	16	1203;2089;3345;3520;3807;4342;5175;6791;11089;11714;11715;15015;15713;16027;16338;16586	1	45.2	44.498	405	0	2.7501	1.3229	28.326	20	1.5671	1.2772	24.169	21	2.1001	2.2806	20.882	22	0.30996	0.18179	67.713	17	0.18913	0.12576	40.118	19	0.16011	0.083018	39.814	17	0.30608	0.21809	40.826	21	0.54537	0.31685	55.236	18	0.43515	0.31987	56.35	22	39.5	39	41
P05737	RPL7A	60S ribosomal protein L7-A	16	2	35;993;3382;4552;5187;6203;6204;8059;8921;9124;11067;11436;11588;13594;13595;15221	1	76.6	27.638	244	6.951e-285	2.745	1.3924	67.159	10	1.8709	1.5361	29.481	19	0.78443	0.74774	34.282	16	0.30658	0.23542	52.255	11	0.32786	0.26222	47.932	17	9.6688	4.5876	47.607	21	18.326	9.7638	60.013	24	4.8501	3.041	43.97	19	6.9966	4.4763	53.922	21	25.8	57.4	61.1
P37302	APE3	Aminopeptidase Y	15	15	2221;2602;3651;5422;5423;8022;9110;10306;10771;11203;11204;11342;12847;14251;15124	1	30	60.137	537	5.1192e-164	2.7385	1.5812	29.272	15	9.6954	7.6338	108.73	15	10.366	10.946	108.8	20	1.7426	1.3421	36.222	14	1.0277	0.52839	47.426	13	0.99844	0.41989	58.449	11	1.1466	0.86572	75.296	10	1.8412	1.2347	55.316	13	1.9026	1.512	85.015	19	18.8	17.1	26.1
Q05543	RTT103	Regulator of Ty1 transposition protein 103	14	14	3140;5964;7155;8310;8602;8954;9462;9627;11532;11698;14568;14569;14590;15885	1	34.5	46.488	409	1.589e-117	2.7326	1.5145	33.515	16	0.66232	0.55265	37.628	10	0.32971	0.28737	20.377	8	0.08707	0.076549	91.535	6	0.12799	0.10651	73.488	5	0.13034	0.10965	38.897	4	0.27479	0.23736	59.869	7	0.18596	0.16013	46.416	7	0.121	0.11451	43.507	7	25.2	18.6	18.3
P32463	ACP1	Acyl carrier protein, mitochondrial	4	4	1981;4064;11242;14578	1	68	13.943	125	1.7337e-48	2.7322	1.4199	2.3776	4	3.2476	2.6146	8.6642	4	1.9117	2.1051	12.676	4	0.18038	0.12438	92.146	4	0.18206	0.093455	145.06	4	0.14363	0.084306	23.862	4	0.14919	0.11419	22.484	2	0.8989	0.55935	9.1418	3	0.311	0.21807	133.85	3	35.2	17.6	35.2
P40215	NDE1	External NADH-ubiquinone oxidoreductase 1, mitochondrial	17	17	367;1178;1434;2721;4290;5634;6259;7324;7724;8721;9491;10335;14254;14623;15774;15893;16343	1	27.5	62.773	560	1.8949e-98	2.7225	1.4782	13.269	12	1.2102	0.92062	34.299	13	0.47792	0.50958	34.198	13	0.093782	0.069614	61.993	6	0.077362	0.07601	208.41	7	0.053896	0.048105	39.298	3	1.2513	0.82435	34.652	12	4.0743	2.5735	48.301	14	0.85877	0.65819	43.637	10	16.6	20.5	20.4
P41805	RPL10	60S ribosomal protein L10	11	11	894;2205;2206;4903;6433;7392;9566;10769;13265;15854;16366	1	67.4	25.361	221	3.3535e-116	2.7159	1.4961	18.09	9	1.2012	0.97674	45.138	15	1.1091	1.1136	52.44	17	0.19348	0.17421	77.482	8	0.17003	0.13907	69.884	11	4.7101	2.503	37.316	19	11.617	6.9955	47.584	17	4.6317	2.577	45.858	15	4.673	3.1052	33.353	18	41.2	44.3	35.3
P35844	KES1	Protein KES1	24	24	687;1158;1436;1497;2405;2631;2648;4573;7216;7217;7554;7890;8714;9841;10187;10816;11138;12969;13213;13214;13725;13994;15088;15848	1	61.3	49.491	434	1.7156e-259	2.714	1.4672	23.754	16	2.8962	2.3208	14.057	28	1.6104	1.6154	23.384	25	1.2219	0.87121	42.842	22	0.20056	0.14701	83.019	20	0.20157	0.15029	56.026	20	0.66045	0.44519	49.574	26	0.52271	0.33135	36.981	26	0.33565	0.2776	38.308	22	29.7	50.9	52.3
P11938	RAP1	DNA-binding protein RAP1	3	3	921;9190;11970	1	4.6	92.412	827	1.6159e-14	2.7107	1.6838	36.83	2	1.5972	1.314	27.183	2	1.4644	1.7987	38.49	2				0				0				0				1	1.5191	1.2689	4.7314	4				0	2.5	3.4	3.4
P40047	ALD5	Aldehyde dehydrogenase 5, mitochondrial	31	29	332;573;691;692;2256;2408;2495;4117;5094;5377;5494;5837;6075;6625;6785;6992;7370;7371;8187;10072;10971;11255;12497;12920;13143;13506;13507;13750;14864;15927;16329	1	64.2	56.692	520	0	2.6884	1.4123	21.609	32	4.5417	3.6301	15.31	35	3.2336	3.172	29.227	36	0.25698	0.16505	62.024	17	0.20158	0.16007	77.017	22	0.22234	0.13222	65.738	22	1.8491	1.2217	57.573	27	10.59	5.1425	86.918	34	2.8427	2.0641	76.448	32	53.5	51.2	53.3
P38891	BAT1	Branched-chain-amino-acid aminotransferase, mitochondrial	22	22	1108;1190;2625;2683;2943;4637;5324;6610;7093;7094;7665;7886;8060;8196;9019;10311;10928;11169;11493;11805;12330;13818	1	79.6	43.596	393	0	2.6816	1.5041	40.358	24	10.303	8.1213	35.146	31	6.5341	7.4823	78.496	32	1.0204	0.75624	41.729	19	0.62991	0.46197	27.999	22	0.67788	0.4449	31.715	15	4.0838	2.806	77.252	29	19.957	9.6211	60.184	37	7.4164	5.036	54.139	33	62.8	73.8	73.8
P40318	SSM4	ERAD-associated E3 ubiquitin-protein ligase DOA10	7	7	1215;6325;8337;8800;9803;10088;13972	1	5.8	151.45	1319	1.1169e-14	2.6795	1.3219	16.236	2	2.8614	2.5023	73.614	5				1				0				0				0	1.9439	1.6994	102.1	2				0				1	0.9	5.2	1.6
P32473	PDB1	Pyruvate dehydrogenase E1 component subunit beta, mitochondrial	8	8	1290;2809;3317;4652;7417;13888;15264;16189	1	36.9	40.053	366	2.8528e-212	2.6737	1.3591	14.716	6	2.7789	2.1255	5.3135	7	1.6497	1.9565	24.297	8	0.25789	0.23943	123.36	5	0.10336	0.08758	48.254	6	0.12447	0.087687	43.719	4	0.69277	0.58485	26.332	9	4.3072	2.4954	26.634	9	1.1128	0.92732	29.992	8	32.5	24.9	32.5
P48365	GYP7	GTPase-activating protein GYP7	4	4	1506;7212;13179;13414	1	7.4	87.305	746	5.2929e-38	2.6726	1.4714	43.458	4				1				1				1				0				1	0.40246	0.37287	263.62	2				1	0.14604	0.13072	141.43	3	5.8	2.3	1.3
P53163	MNP1	54S ribosomal protein L12, mitochondrial	6	6	1442;4655;6940;13002;14016;14456	1	29.4	20.65	194	1.476e-17	2.6669	1.4237	14.155	4	1.8292	1.3656	82.944	4	1.0012	0.91939	42.252	4				0	0.1505	0.097585	153.58	3	0.069125	0.045635	72.207	2	0.55469	0.48244	13.708	4	3.0274	1.9461	43.77	4	0.68176	0.63186	17.731	5	12.9	12.9	12.9
P40094	COG3	Conserved oligomeric Golgi complex subunit 3	15	15	590;1320;3273;6414;6524;7814;7870;11158;11483;12441;12946;13345;14001;15708;16572	1	23.2	92.543	801	3.95e-75	2.6524	1.8651	35.117	7	0.52945	0.47345	59.5	10	0.2078	0.18512	75.821	9	0.11848	0.11662	41.115	4	0.14469	0.14864	116.7	5	0.21378	0.18547	37.377	3	0.17552	0.14723	41.148	4	0.11549	0.085357	140.9	3	0.12976	0.10985	143.57	5	8	14.2	13.9
P16451	PDX1	Pyruvate dehydrogenase complex protein X component, mitochondrial	16	16	12;504;750;2348;2652;4122;4475;7224;8653;8865;9938;11740;12763;13780;15581;16097	1	53.2	45.361	410	0	2.6485	1.4952	26.187	14	1.7719	1.5482	37.118	12	0.99898	1.2419	26.672	9	0.23546	0.18641	73.577	7	0.085669	0.065529	47.752	5	0.25086	0.17197	72.412	3	0.58905	0.4323	41.812	7	2.5532	1.6416	148.38	10	0.73344	0.64044	53.311	5	44.9	32.7	24.6
P28625	YIM1	Protein YIM1	32	32	141;299;435;436;437;496;2139;2140;2173;2289;3526;3527;4983;6975;7104;7105;7119;7431;7982;7983;8214;10140;10479;10632;11464;12439;14560;14561;15257;15309;16392;16393	1	69	41.637	365	0	2.6404	1.3327	31.566	44	0.64946	0.53068	10.04	30	0.13856	0.15292	48.492	27	0.039622	0.02445	161.52	24	0.056141	0.046047	192.26	20	0.062682	0.034261	175.4	24	0.056966	0.035353	90.973	22	0.071	0.037417	122.35	24	0.042577	0.031408	172.97	19	53.2	54.2	49.3
P13586	PMR1	Calcium-transporting ATPase 1	15	15	991;1858;4275;6150;8545;8605;8847;8982;9035;10948;12206;13284;13862;14213;15393	1	22.1	104.57	950	4.7727e-89	2.6396	1.5078	29.755	6	0.50094	0.36472	100.49	5	1.3412	1.597	92.363	9	3.2703	2.1946	80.8	12	0.12148	0.10927	42.145	5				1	1.6125	1.2892	71.58	6	0.23487	0.1677	67.904	5	0.20848	0.22875	51.795	3	9.7	5.1	11.3
P17076	RPL8A	60S ribosomal protein L8-A	23	7	773;877;4588;5454;6182;6183;6990;7181;9209;9458;9967;11086;12090;12875;13085;14299;14319;14621;15376;15906;16152;16153;16442	1	73.4	28.124	256	0	2.6123	1.8321	50.937	5	1.9926	1.7204	18.892	5	2.3134	2.0948	74.042	5				1	0.23166	0.21869	64.329	3	6.3684	3.7645	20.682	6	9.2182	6.9368	139.43	11	6.441	4.2429	43.741	4	7.2162	5.9186	25.931	8	60.5	56.6	61.7
Q05881	YLR287C	Uncharacterized protein YLR287C	4	4	319;7563;7820;8464	1	9.9	40.927	355	1.9645e-12	2.6019	1.9154	1.7386	3	1.0275	0.91474	102.3	3	0.63173	0.64049	185.07	2	0.4895	0.43365	27.609	2				0				1	0.37148	0.28179	13.085	2				1				1	4.8	6.5	4.2
P32366	VMA6	V-type proton ATPase subunit d	4	4	9287;9860;12458;12850	1	22.6	39.79	345	3.1612e-280	2.6004	1.5458	32.937	2	4.4465	3.64	22.069	4	7.3383	6.6123	18.731	5	1.1836	0.85389	43.981	2	0.057333	0.044257	25.67	2	0.076058	0.052418	64.788	2	1.4669	0.77982	15.842	5	0.8952	0.64508	24.125	3	0.48456	0.40983	17.573	4	14.2	11	13.6
P07253	CBP6	Cytochrome B pre-mRNA-processing protein 6	7	7	4057;4125;7168;7225;9294;12783;13349	1	58.6	18.678	162	8.7416e-83	2.5909	1.4171	34.818	6	0.96901	0.86067	9.8945	4	0.6012	0.59757	21.254	2				1				1				1				1	2.6504	2.2124	23.631	2				1	41.4	32.7	19.1
P0CS90;P39987	SSC1	Heat shock protein SSC1, mitochondrial	33	33	124;1342;1343;2065;2584;2585;2934;3215;3216;3822;4109;5046;5405;5918;7289;7816;8069;9509;9510;9858;11517;11997;12124;12230;12921;13165;13182;13415;13715;13739;13993;15398;15444	2	70.2	70.627	654	0	2.5822	1.3076	17.889	44	2.4965	1.9948	30.111	44	1.7974	1.8391	27.673	41	0.14645	0.095485	90.667	23	0.10411	0.067464	70.894	27	0.095059	0.05407	50.726	25	0.72501	0.40451	98.032	28	3.752	2.03	73.058	40	0.92914	0.61906	101.01	31	57.5	56.9	47.9
P40008	FMP52	Protein FMP52, mitochondrial	22	22	1672;1748;1749;2755;4318;4374;5255;5603;9515;9516;9607;10036;11446;11552;14913;14914;14915;15395;15396;15641;15758;15928	1	98.7	25.086	231	0	2.582	1.3177	28.248	37	0.744	0.62992	14.26	28	0.20668	0.22431	43.339	21	0.012692	0.0081616	185.29	19	0.023636	0.013221	204.92	18	0.046232	0.018518	126.15	19	0.051875	0.031412	104.51	21	0.08348	0.045181	84.795	23	0.021598	0.01592	128.28	21	85.7	95.7	66.2
P43555	EMP47	Protein EMP47	14	13	1519;1736;1737;4906;4968;6048;6049;6600;8157;8958;11350;14660;15409;15423	1	33.3	50.33	445	2.0745e-75	2.5758	1.3662	65.434	9	1.1571	0.84865	46.646	6	1.3936	1.4593	61.916	10	1.491	1.2615	38.266	4				1				1	0.4719	0.45198	32.391	5	0.31835	0.236	114.47	2	0.27276	0.21975	77.223	4	18.4	14.2	25.4
P16622	HEM15	Ferrochelatase, mitochondrial	20	20	248;541;1032;1851;3815;3819;6840;7143;8696;9574;10400;10866;11006;11041;11558;11638;12185;12721;13666;15923	1	66.4	44.596	393	0	2.5741	1.4537	120.38	14	1.162	0.92066	29.874	19	0.50969	0.50214	14.493	12	0.065715	0.04971	106.65	8	0.28845	0.16363	77.6	11	0.098108	0.053791	120.36	9	0.24637	0.19458	41.46	13	0.97043	0.61999	57.683	17	0.27909	0.22283	36.937	14	48.3	54.7	36.6
P00128	QCR7	Cytochrome b-c1 complex subunit 7	5	5	2749;7600;7601;10913;10914	1	40.2	14.565	127	1.8106e-84	2.5624	1.5304	42.014	3	0.84588	0.70867	20.655	4	0.66691	0.73914	37.368	3				1	0.14542	0.09856	148.93	2	0.056492	0.040733	2.6868	2	0.49455	0.43752	10.7	2				1	0.41621	0.31662	28.712	2	30.7	34.6	25.2
P38353	SSH1	Sec sixty-one protein homolog	6	6	1965;6405;8622;9933;15034;15909	1	17.8	53.311	490	8.8887e-73	2.5596	1.8239	28.388	2	3.4786	2.9624	8.1823	4	0.49473	0.4839	52.675	4				0				1				1	5.6079	3.6431	21.931	5	1.7787	1.2537	28.346	4	1.2482	0.99804	51.773	3	5.3	8.6	11.6
Q12402	YOP1	Protein YOP1	4	4	1457;6638;12571;16462	1	29.4	20.269	180	2.7879e-52	2.5572	1.2729	36.842	4	0.70199	0.5633	112.3	5	0.1187	0.15021	150.53	4	0.23627	0.14959	57.426	5	0.040182	0.025596	116.97	3	0.031448	0.015397	41.647	3	1.1453	0.69892	62.19	5	0.651	0.33737	43.054	5	0.27704	0.20663	44.325	6	29.4	22.8	22.8
P53730	ALG12	Dol-P-Man:Man(7)GlcNAc(2)-PP-Dol alpha-1,6-mannosyltransferase	5	5	2926;9440;9677;9997;14223	1	12.2	62.672	551	4.051e-19	2.5571	1.8255	20.475	3	3.4069	2.6728	12.371	5	0.28219	0.29948	13.358	4				1	0.16912	0.12792	147.97	2	0.12141	0.10658	88.82	2	2.8965	2.0938	67.213	3	2.6933	1.9392	34.461	4	0.38464	0.33123	20.209	4	6.4	7.6	7.6
P40961	PHB1	Prohibitin-1	12	12	182;414;415;1627;2925;4498;7709;8042;11206;11410;12831;14859	1	66.2	31.427	287	8.4604e-205	2.5466	1.4009	37.619	19	0.87104	0.69088	12.12	14	0.74507	0.82581	35.328	13	0.079602	0.067286	112.09	9	0.26295	0.26444	218.92	10	0.064485	0.048045	117.44	8	0.3718	0.28744	67.628	13	1.6069	1.1063	33.244	19	0.32591	0.28069	22.058	13	66.2	57.8	51.9
P41896	TFG2	Transcription initiation factor IIF subunit beta	5	5	2695;3152;6672;7802;16505	1	12.2	46.605	400	4.8301e-16	2.5086	1.8463	83.741	4				0	0.33989	0.33143	66.18	3	0.56216	0.54382	137.94	2				1	0.7078	0.4934	168.87	2				1	0.33978	0.29807	127.59	2	0.23192	0.1995	20.316	3	7.5	0	7.2
P32565	RPN2	26S proteasome regulatory subunit RPN2	15	15	1994;2981;3062;3063;4031;4063;4668;4744;8573;9053;9980;13169;14637;15276;15813	1	17.7	104.23	945	3.4682e-46	2.5042	1.2897	55.038	2	1.2117	0.9699	11.62	3	1.1349	1.0976	27.813	2	2.5455	2.7451	25.378	2	4.9774	4.2282	61.57	9	5.5348	4.3174	79.867	9	2.4696	2.1778	82.552	4				1	3.9045	2.5066	22.025	5	2.9	3.1	3.4
Q04636	POB3	FACT complex subunit POB3	9	9	2481;4688;8716;10413;12887;13057;13375;13882;16047	1	19	62.993	552	1.3101e-58	2.4988	1.2977	35.481	6	4.7551	3.6241	58.555	13	1.6696	1.7181	37.801	6	0.31776	0.21145	13.673	2	0.25702	0.23304	39.42	3	0.23166	0.17765	11.804	2	0.83355	0.67282	25.166	7	1.4815	1.0748	46.616	8	0.74437	0.77855	32.133	9	12.7	19	11.2
P27697	COQ8	Probable serine/threonine-protein kinase COQ8, mitochondrial	5	5	2945;8449;12942;13352;13895	1	17.6	56.741	501	1.2578e-32	2.4961	1.6493	64.171	5				1				0				0	0.2611	0.25354	48.747	2				1				0	5.2783	4.4985	39.879	2	0.89741	0.78421	94.046	3	15.4	3	0
P36022;P33760	DYN1	Dynein heavy chain, cytoplasmic	4	4	1800;4689;8054;9025	2	1.3	471.34	4092	1.4278e-07	2.4954	1.3936	61.495	2				0				1	0.41864	0.1788	100.55	2	15.157	13.714	11.808	2	2.433	1.6544	204.53	2				1				1	1.4762	1.2722	178.2	2	0.3	0	0.1
P32802	EMP70	Transmembrane 9 superfamily member 1;Protein p24a	6	6	2992;10010;11640;14182;14470;14759	1	16.5	75.962	667	5.5822e-66	2.4953	1.2251	137.45	2	1.7179	1.437	57.129	2	6.2497	5.5388	102.38	5	4.8931	4.183	148.3	2	0.1699	0.12789	63.998	2				0				0				0				0	9.4	4.9	8.1
Q12133	SPC3	Signal peptidase complex subunit SPC3	5	5	1399;6613;12845;14041;16469	1	28.3	21.349	184	1.4228e-28	2.493	1.2615	11.691	3	1.9812	1.609	22.641	4	0.70188	0.6863	1.9024	4	0.14852	0.14938	30.024	2				1				1	0.83345	0.66109	19.894	4	0.63975	0.4656	16.938	4	0.13727	0.16852	122.13	3	22.8	8.2	13.6
Q00873	CYT2	Cytochrome c1 heme lyase	2	2	8590;15740	1	13.8	26.076	224	9.7373e-05	2.4923	1.8832	8.6009	2				0				1				0				0				0				0				1				1	13.8	0	8
Q03941	CAB5	Dephospho-CoA kinase CAB5	15	15	1733;1734;2403;2685;5544;6347;8633;8830;9583;9584;9585;13444;15949;15950;16267	1	56.4	27.339	241	0	2.4815	1.1223	48.776	17	0.30194	0.23304	19.174	19	0.046335	0.054218	29.613	15	0.014276	0.011897	55.963	8	0.010289	0.007705	126.43	13	0.015057	0.0063933	115.34	12	0.022597	0.013854	98.908	14	0.021493	0.011956	143.02	12	0.023881	0.016171	140.46	14	45.2	56.4	52.3
P0CX84;P0CX85	RPL35A;RPL35B	60S ribosomal protein L35-A;60S ribosomal protein L35-B	15	15	1165;1836;2777;3087;3548;7240;7318;8953;11202;11422;12743;12744;12851;14265;15401	2	82.5	13.909	120	2.2534e-175	2.479	1.3264	55.144	26	0.87658	0.71497	47.649	13	0.31257	0.3189	49.005	9	0.058686	0.041005	55.148	5	0.050444	0.039855	134.6	9	2.3017	1.251	36.206	9	6.8681	4.803	127.26	11	2.287	1.2113	76.811	7	2.3696	1.4587	33.95	10	82.5	62.5	43.3
P40582	GTT1	Glutathione S-transferase 1	20	20	854;2039;2746;3435;5877;5878;6521;6522;7015;8873;10337;10410;11644;11645;12979;13961;13962;14582;14945;15077	1	73.9	26.794	234	0	2.478	1.3157	40.368	28	0.70127	0.64044	22.414	24	0.1438	0.21666	54.819	25	0.015209	0.0067064	176.45	20	0.020632	0.011183	223.38	21	0.014881	0.0073404	226.85	20	0.038993	0.015637	121.34	19	0.032737	0.013467	160.68	18	0.013444	0.0075452	160.82	18	61.1	53	67.1
P38756	YHR003C	Uncharacterized protein YHR003C	4	4	2726;4241;5533;11859	1	9.1	48.883	429	4.2427e-15	2.4528	1.3773	104.19	2	3.5342	2.9691	35.336	2	3.4944	3.3249	3.6631	2				1				0				0				1	3.0494	2.3437	11.683	2				1	3.7	4.4	5.4
P32599	SAC6	Fimbrin	17	17	553;784;1547;1574;3985;4042;4445;5990;8105;8732;11068;11385;12101;14103;15287;15821;16337	1	35.7	71.772	642	1.715e-156	2.4508	1.6665	127.53	5	1.0933	0.93985	87.873	9	0.42225	0.46069	51.772	6	2.9835	2.1421	69.83	11	1.8229	1.5602	42.58	7	1.7845	0.98223	37.947	11	0.78744	0.5991	46.258	7	1.4838	0.98426	32.389	6	1.6257	1.3386	37.766	7	11.8	19.5	13.4
P53044	UFD1	Ubiquitin fusion degradation protein 1	6	6	4185;5741;6090;7761;8915;13282	1	20.8	39.81	361	4.3456e-30	2.4463	1.4461	20.762	4	2.7793	2.3968	80.468	6	2.1099	2.0395	53.816	5				0				1				0				1				1				1	11.4	16.6	13.6
P32855	SEC8	Exocyst complex component SEC8	5	5	2452;8668;12321;13382;14446	1	4.7	122.22	1065	3.8976e-11	2.4387	1.2828	42.708	2	0.95673	0.82094	49.1	2				1				1				1				1				1				1				1	2.2	1.8	1.2
P09457	ATP5	ATP synthase subunit 5, mitochondrial	13	13	5;653;2014;4484;4980;5546;7757;7914;10201;10501;12611;14437;15242	1	78.8	22.814	212	5.6086e-226	2.4345	1.2299	25.809	18	0.93284	0.71447	9.5692	16	0.50651	0.54975	20.442	16	0.034728	0.023071	79.185	10	0.15855	0.10328	159.58	7	0.021785	0.017737	152.88	7	0.35612	0.25754	59.696	16	1.9657	1.1059	47.59	18	0.41567	0.30474	24.355	15	68.9	65.1	65.1
P39522	ILV3	Dihydroxy-acid dehydratase, mitochondrial	29	29	710;736;2278;2380;2761;2957;4791;4792;4818;4819;4820;5620;6572;6833;6834;7222;7467;7468;8927;8928;10324;10915;10952;11465;14130;14521;16354;16490;16539	1	65.5	62.86	585	0	2.4288	1.3154	38.305	25	6.9567	5.4777	56.143	37	4.7714	4.7087	63.988	31	0.48081	0.34735	37.926	23	0.3304	0.26197	25.14	18	0.36219	0.22623	39.589	23	2.541	1.7346	45.443	27	15.456	8.1703	138.69	40	4.5922	3.3212	63.333	34	40.7	60.9	49.2
P40495	LYS12	Homoisocitrate dehydrogenase, mitochondrial	10	10	628;963;1047;3071;4598;11509;11890;12030;13029;14752	1	41.2	40.068	371	6.567e-122	2.4187	1.2745	39.119	5	6.3982	4.8804	134.56	12	4.198	4.0857	55.161	10	0.60469	0.42955	34.522	6	0.33904	0.2812	41.608	7	0.45183	0.33094	36.065	2	1.7941	1.511	59.616	5	8.0231	4.5424	68.826	12	2.7746	2.0921	97.038	9	17.8	30.7	37.5
Q00711;P47052	SDH1	Succinate dehydrogenase [ubiquinone] flavoprotein subunit, mitochondrial	15	15	1753;2118;2190;2365;3052;3177;3197;4879;5417;6802;8801;12779;15863;15897;16446	2	35.5	70.229	640	3.442e-136	2.4173	1.201	14.274	11	1.0846	0.91805	11.437	12	0.74003	0.77355	21.503	13	0.13071	0.096285	162.62	2	0.23806	0.15026	39.246	5	0.092064	0.060873	138.1	6	0.60779	0.46281	37.404	13	3.269	1.7075	30.253	17	0.60083	0.49597	45.141	14	21.7	22.3	20.6
P0CX43;P0CX44	RPL1A;RPL1B	60S ribosomal protein L1-A;60S ribosomal protein L1-B	15	15	300;4001;6620;7266;7428;8644;10624;11516;12085;12418;12419;12864;13321;15580;16368	2	63.6	24.485	217	5.6559e-156	2.4135	1.4074	28.142	10	2.789	2.1033	16.24	11	1.3752	1.3472	19.811	13	0.5176	0.47743	25.763	8	0.32614	0.26193	28.663	7	10.131	5.3336	45.839	14	14.777	8.5002	56.165	16	6.2248	3.737	42.163	12	9.2258	5.9935	35.164	11	30.9	43.3	38.2
Q12063	NUS1	Probable undecaprenyl pyrophosphate synthase	6	6	1121;1921;5302;5505;8792;16107	1	33.1	42.557	375	4.1788e-111	2.4121	1.4396	23.298	4	0.86882	0.68561	21.896	6	0.19212	0.17403	79.784	6	0.1566	0.15386	64.68	3	0.043508	0.028948	131.36	4	0.12708	0.086516	40.69	2				1	0.10817	0.072628	70.19	3	0.05869	0.055298	85.619	3	9.1	23.2	23.5
P39531	RCY1	Recyclin-1	9	9	425;1516;3722;4099;4948;6118;7631;8134;13688	1	10.6	97.47	840	1.0313e-26	2.4068	1.6327	15.79	4	0.38428	0.36946	55.018	2	0.10069	0.1062	56.325	3	0.30478	0.29314	53.3	4	0.30281	0.26781	7.6642	3				1	0.24603	0.24199	29.193	3	0.11877	0.097453	43.818	3	0.097029	0.10321	30.876	2	5	2.6	5.8
P46367	ALD4	Potassium-activated aldehyde dehydrogenase, mitochondrial	20	18	455;685;2151;2408;2451;3737;5092;5530;5601;6683;7370;8646;9914;12334;13144;13145;13596;14598;16247;16524	1	52.2	56.723	519	9.0475e-271	2.4048	1.225	14.373	13	5.244	4.2205	59.324	26	4.1892	4.4559	22.472	21	0.43248	0.34853	60.647	13	0.38687	0.34413	52.915	16	0.35688	0.26316	73.03	9	1.292	0.95586	51.313	22	11.184	6.6514	88.656	27	3.8218	3.113	56.808	25	32	48.6	41.2
Q12504	RKM4	Ribosomal N-lysine methyltransferase 4	4	4	2963;6352;9754;14372	1	8.7	57.288	494	2.6531e-07	2.3978	1.4122	40.332	2				0				1				0				0				1				0				1				1	5.1	0	2
P35172	NTH2	Probable trehalase	3	3	5807;10349;16367	1	3.8	89.678	780	4.8225e-08	2.3888	1.5717	136.73	2				0				0				0				0				0				0				0				0	1.8	0	0
P38077	ATP3	ATP synthase subunit gamma, mitochondrial	16	16	1109;1368;2862;3290;4611;6026;6500;6501;6639;7176;8434;8894;9650;10204;10787;13915	1	51.1	34.35	311	4.6804e-148	2.3718	1.1888	24.849	22	1.0287	0.81387	19.488	23	0.56316	0.55495	37.609	24	0.045679	0.034157	87.518	11	0.027238	0.021298	113.93	14	0.061374	0.02523	134.72	13	0.47016	0.34047	37.933	20	2.2117	1.1803	48.694	21	0.5215	0.42944	39.588	21	51.1	50.5	50.5
P0CX25;P0CX26	RPL43A;RPL43B	60S ribosomal protein L43-A;60S ribosomal protein L43-B	7	7	7082;7340;11760;11761;14429;14474;16188	2	92.4	10.091	92	1.9006e-94	2.3705	1.3877	26.97	7	1.6582	1.2653	29.688	6	0.82022	0.75949	21.901	5	0.092647	0.080946	129.34	3	0.070658	0.045006	42.594	5	3.4056	1.6432	16.451	4	8.7689	5.3274	32.032	6	3.1911	2.2052	27.468	7	3.3543	1.9874	20.215	6	59.8	47.8	80.4
Q07844	RIX7	Ribosome biogenesis ATPase RIX7	7	7	681;1850;3631;5594;6650;9041;11840	1	9.4	93.068	837	1.5454e-23	2.3663	1.3847	41.887	4	0.66752	0.58876	103.06	3	0.49921	0.45902	114.8	4				1				1				1				0				1				1	5.4	3.8	4.8
Q08816	YOR352W	Uncharacterized protein YOR352W	4	4	3789;4208;5479;10061	1	14.6	39.274	343	9.3876e-16	2.3661	1.3073	18.685	4				0	0.17137	0.15556	115.13	2				1				1				1				1				1	0.19465	0.17874	28.694	2	11.4	0	8.5
P38708	YHR020W	Putative proline--tRNA ligase YHR020W	22	22	534;1947;2830;2831;3882;4108;4555;4696;5253;6851;8064;8585;9427;10435;10436;10560;10999;12894;13041;14884;15649;15959	1	38.1	77.385	688	1.2775e-172	2.3552	1.6438	79.75	11	1.1782	0.99369	86.438	16	0.65532	0.60016	99.826	14	2.3478	1.7883	69.823	26	1.7593	1.5766	59.394	24	1.6072	1.2463	65.097	27	0.97872	0.74083	44.223	15	0.89473	0.69325	23.428	16	1.3511	1.1147	35.695	23	20.5	20.9	18.5
P05739	RPL6B	60S ribosomal protein L6-B	15	8	601;602;603;2315;3969;5288;7316;8763;11555;12286;13738;15313;15563;15965;15966	1	77.8	19.986	176	6.0426e-98	2.35	1.4302	48.819	8	1.972	1.7207	26.751	15	1.9185	1.7886	20.844	15	0.35783	0.28835	111.03	6	0.2971	0.24758	136.01	8	7.4515	3.9118	34.767	13	16.579	8.7772	105.09	17	5.5395	3.7505	87.918	14	6.4417	4.9598	42.787	18	36.9	64.8	61.9
P36046	MIA40	Mitochondrial intermembrane space import and assembly protein 40	7	7	4021;4022;6889;9870;12343;15100;15337	1	18.4	44.536	403	3.8296e-48	2.3339	1.5105	86.256	5	2.4027	1.8367	46.492	3	7.4691	9.3629	98.091	7				1				0	0.22058	0.15378	265.59	2	1.313	0.75565	106.11	5	3.2902	2.6028	139.51	4	0.62607	0.57812	49.335	4	14.9	9.4	15.4
P06168	ILV5	Ketol-acid reductoisomerase, mitochondrial	25	25	39;40;1545;1763;1764;1860;2610;2802;2803;3330;4602;4887;8259;9820;9821;9896;9897;10215;10982;11232;11796;11797;12181;14124;16160	1	66.6	44.368	395	0	2.3304	1.1084	57.052	36	6.9393	5.9746	21.155	38	4.6064	5.8064	52.002	37	0.42574	0.30777	48.302	29	0.30966	0.16734	80.213	34	0.2937	0.13443	44.155	33	2.0958	1.1275	86.039	37	12.877	5.8685	95.207	43	3.4453	1.7093	91.051	39	61.3	59.7	59.7
P0CX27;P0CX28	RPL42A;RPL42B	60S ribosomal protein L42-A;60S ribosomal protein L42-B	8	8	934;1255;4786;5181;5182;7381;14266;15702	2	40.6	12.211	106	1.5059e-51	2.3283	1.2514	43.271	7	2.4277	1.952	64.604	7	1.6379	1.5758	14.124	5	0.17114	0.13789	21.016	5	0.13972	0.10512	35.627	4	7.347	3.63	14.396	6	10.663	4.7032	97.34	8	5.2299	4.6361	58.442	7	5.786	3.7172	31.018	6	26.4	25.5	24.5
P40340	YTA7	Tat-binding homolog 7	5	5	6025;6309;12633;14797;15951	1	4.3	157.41	1379	4.1444e-13	2.3262	1.7446	67.515	5				1				0				0				1				1				0				0				0	4.3	0.7	0
P31412	VMA5	V-type proton ATPase subunit C	14	14	2632;3770;3771;5850;5901;6912;6913;7200;10588;12525;13544;13799;14168;14702	1	39.5	44.188	392	0	2.322	1.2169	59.952	11	0.43629	0.4211	41.369	9	0.19856	0.20355	53.037	11	0.36171	0.26428	51.871	9	0.27959	0.22936	65.722	12	0.27961	0.1264	51.388	10	0.14209	0.1017	109.69	11	0.10191	0.067125	59.257	7	0.1965	0.14191	47.179	11	22.2	30.1	21.4
P25087	ERG6	Sterol 24-C-methyltransferase	37	37	293;1329;3343;3344;4336;4391;5565;7302;7303;7429;7430;7739;7864;7929;7930;9360;9419;9420;10746;10747;12121;12122;12123;12555;12556;12557;13837;13838;15175;15176;15756;15757;16022;16023;16328;16383;16547	1	84.9	43.43	383	0	2.3211	1.1287	62.5	70	0.52027	0.44313	83.621	54	0.050045	0.075189	95.879	56	0.027462	0.017126	225.36	50	0.032576	0.020085	253.91	49	0.039008	0.025769	204.34	36	0.014052	0.0082204	201.03	39	0.020671	0.014307	190.36	46	0.02656	0.016979	182.56	54	63.2	62.7	72.6
P40531	GVP36	Protein GVP36	23	23	811;2148;2149;2540;2541;2542;5534;5535;7144;8177;8697;9011;9012;9429;9693;10276;12625;12626;14076;14235;14611;16241;16242	1	83.1	36.67	326	0	2.3151	1.0656	28.416	36	1.4364	1.26	27.866	37	0.55598	0.71175	39.843	35	0.048183	0.018331	106	29	0.010256	0.0058851	127.21	25	0.009931	0.0054882	173.87	23	0.017658	0.0073753	151.93	25	0.016497	0.0075723	106.63	23	0.01548	0.0078026	171.59	27	76.4	79.8	72.4
P40185	MMF1	Protein MMF1, mitochondrial	6	6	187;749;7533;9951;10113;15344	1	58.6	15.908	145	7.0644e-112	2.3144	1.167	18.173	5	7.8846	6.5292	27.333	10	5.2546	5.2199	42.868	8	0.49064	0.304	43.92	6	0.22503	0.15785	43.698	5	0.24192	0.12942	37.909	6	0.99315	0.47822	123.99	5	7.1777	3.2304	92.669	7	2.7379	1.7452	54.288	6	48.3	58.6	58.6
Q12449	AHA1	Hsp90 co-chaperone AHA1	17	17	1803;3251;4604;6038;6630;8811;9121;9132;9861;10832;11257;11420;13285;13511;15048;15709;15936	1	49.7	39.435	350	7.1533e-279	2.3143	1.1039	37.443	19	0.75192	0.62739	46.582	14	0.19959	0.19822	80.691	14	0.32156	0.16343	128.4	17	0.23438	0.11136	112.52	15	0.12221	0.051873	137	14	0.12142	0.064797	81.276	11	0.11629	0.068636	95.719	12	0.24925	0.1451	99.535	16	32.3	34.6	33.1
P38523	MGE1	GrpE protein homolog, mitochondrial	14	14	476;1487;1808;2005;2006;2722;3019;3049;5161;7089;7664;9663;12848;12849	1	72.4	26.066	228	3.4161e-163	2.3029	1.2204	22.33	7	2.9905	2.3984	71.657	8	1.7381	1.5969	26.707	7	0.086207	0.072942	33.897	4	0.070298	0.05682	56.644	5	0.061996	0.036742	56.712	3	0.67637	0.54712	67.759	6	4.3946	2.5586	20.025	7	1.0118	0.99705	31.162	6	34.6	36.4	41.2
P26785	RPL16B	60S ribosomal protein L16-B	18	9	53;1614;5715;6745;7364;8225;8226;8977;8978;12284;12285;13196;13197;14280;15481;15558;16068;16197	1	75.3	22.249	198	4.3333e-144	2.2951	1.19	43.206	9	1.639	1.3396	28.722	10	1.5002	1.512	25.629	9	0.1325	0.10653	46.862	6	0.13183	0.079328	64.458	7	3.8578	1.4348	62.18	9	5.7945	3.7858	122.92	10	3.2265	1.8198	121.2	11	3.2927	2.4196	76.768	11	44.9	51.5	52.5
Q07878	VPS13	Vacuolar protein sorting-associated protein 13	10	10	776;4579;5260;5906;6123;10238;13607;14452;14979;16484	1	4.5	357.85	3144	2.0801e-33	2.2838	1.166	91.493	3	1.6417	1.4575	33.474	3	1.6964	1.6199	17.698	2	0.95319	1.0375	31.708	3				1				1	0.61595	0.60875	44.44	3	0.93644	0.8408	32.156	2	0.40832	0.37901	70.184	2	1	2	0.6
P29453	RPL8B	60S ribosomal protein L8-B	24	8	495;773;877;2264;4588;5454;6182;6183;6990;7180;9209;9457;9967;10377;11086;12090;12875;14319;14621;15376;15905;16154;16155;16442	1	75.8	28.111	256	0	2.2783	1.1988	26.411	21	1.7652	1.3569	23.708	19	1.7344	1.607	30.026	24	0.25731	0.20264	65.979	16	0.2388	0.18911	52.18	13	5.4754	2.8369	50.537	23	15.08	5.7378	100.22	24	5.2499	2.9901	91.988	24	5.773	4.2235	102.5	21	64.8	60.2	58.2
P41697	BUD6	Bud site selection protein 6	10	10	564;2975;4974;5299;6425;7722;10327;10502;12204;14671	1	15.4	88.816	788	5.1033e-46	2.2744	1.2173	95.365	7	0.36507	0.32415	54.448	4	0.17867	0.15933	205.01	5	0.37225	0.31214	220.96	4				1	0.16465	0.11074	211.25	5	0.15933	0.12151	82.801	4	0.86533	0.6493	248.03	2	0.08389	0.058023	257.18	3	9.1	5.8	9.8
Q03940	RVB1	RuvB-like protein 1	13	13	2740;3025;3359;4632;7297;8297;8810;9697;13619;13952;14097;14606;15359	1	40	50.452	463	5.5277e-95	2.2714	1.2696	22.837	10	0.91933	0.77847	12.023	12	0.59139	0.58282	55.416	12	0.27789	0.18498	36.93	6	0.21644	0.18286	76.997	12	0.1785	0.11884	27.885	6	0.33229	0.2701	34.364	9	0.92859	0.57716	48.155	12	0.45986	0.37256	28.328	14	22.7	20.1	28.7
P11075	SEC7	Protein transport protein SEC7	11	11	3447;3949;5235;5345;6839;8426;8907;9757;13281;13710;14391	1	6.4	226.88	2009	6.6534e-53	2.2611	1.2248	38.437	5	0.56707	0.44777	62.234	7	0.068771	0.070719	147.4	5				0	0.24689	0.20714	54.51	3	0.43185	0.34432	77.403	4	0.42318	0.41518	56.271	7	0.34069	0.2239	17.847	3	0.27525	0.24639	27.235	3	2.5	3.9	2.8
P25580	PBN1	Protein PBN1	5	5	1144;6240;11167;14344;15555	1	12	47.923	416	4.5864e-25	2.2451	1.237	30.018	5	2.5737	1.9322	35.942	7	1.0623	0.95498	33.338	5				0				1				1	1.0043	0.85077	51.104	4	0.91825	0.72749	25.728	4	0.15762	0.13993	13.287	4	12	12	9.9
P06208;P06208-2	LEU4	2-isopropylmalate synthase	21	19	990;1658;2347;3691;4434;4435;4455;6365;6366;6838;6950;7253;8924;9168;10317;11614;12231;12232;15903;15904;16270	2	40.1	68.408	619	0	2.2397	1.237	51.093	14	5.1615	4.2728	24.913	23	4.1093	4.3448	60.356	16	1.0897	0.64737	54.565	13	1.1724	0.7087	30.161	13	1.0363	0.57942	29.352	13	1.9599	1.4388	35.301	17	13.563	6.85	87.094	26	4.6607	2.6365	38.928	16	20.2	26	24.7
P38248	ECM33	Cell wall protein ECM33	3	3	8736;14904;14969	1	8.6	43.768	429	6.1693e-28	2.2385	1.4109	30.181	2	8.526	7.3143	54.516	2	12.233	12.801	23.4	3				1	1.4174	1.2058	3.9381	2	1.6021	0.74287	37.281	3	2.9794	2.0593	22.212	2				0	1.7253	1.3089	21.987	2	5.1	7	8.6
P00498	HIS1	ATP phosphoribosyltransferase	12	12	5067;5582;7206;8619;8751;9371;11973;12936;13231;13970;15617;16094	1	49.2	32.266	297	1.9797e-96	2.2219	1.5328	6.2311	2	7.579	5.4792	38.696	7	15.002	16.018	25.648	6	25.241	7.8488	80.059	7	23.825	11.204	77.599	8	23.596	10.447	30.462	6	7.3765	6.7866	107.32	5	11.081	8.3694	48.767	8	14.162	9.7342	39.846	8	6.7	14.5	25.3
P38753	HSE1	Class E vacuolar protein-sorting machinery protein HSE1	8	8	807;1118;1428;5352;6034;6315;9996;11333	1	24.3	51.16	452	2.9911e-78	2.2208	1.2699	29.426	4				1	0.11309	0.095552	88.333	2	0.27139	0.25519	66.737	2				1	0.23441	0.17129	116.04	2				0				0				0	7.3	8.8	9.3
P40513	MAM33	Mitochondrial acidic protein MAM33	4	4	3020;3246;4095;16262	1	15	30.132	266	1.8504e-24	2.2036	1.2723	25.815	2	2.6077	2.041	30.501	2	1.4802	1.3942	24.628	2				0				1				0				0	1.1789	0.94506	58.666	2				0	10.9	10.2	10.2
Q99316	MPD2	Protein disulfide isomerase MPD2	13	13	2085;3146;3430;3710;7694;9283;10873;10930;13020;14003;14530;16417;16587	1	53.1	32.401	277	5.3635e-81	2.1958	1.0977	13.776	14	1.1861	0.95959	16.717	15	0.88809	1.0193	28.345	16	0.087473	0.061216	140.27	7	0.068506	0.056147	92.33	10	0.057449	0.038774	172.91	6	0.26957	0.19227	74.816	18	0.18617	0.12839	58.104	11	0.049859	0.045757	51.628	12	45.8	41.2	53.1
P14126	RPL3	60S ribosomal protein L3	26	26	316;352;543;1432;3668;4321;4331;4332;4508;4827;5121;5122;6806;9871;10976;11569;11916;13056;13959;14208;14725;15866;15995;15996;16004;16063	1	61.8	43.757	387	0	2.1949	1.1897	42.284	18	1.3036	1.0671	28.669	32	1.2252	1.3072	23.975	30	0.13298	0.098757	52.454	21	0.13962	0.11867	55.828	25	3.8487	1.8859	39.226	33	9.6219	4.6208	44.349	38	3.4555	2.1475	31.898	39	3.8409	2.6593	32.405	41	34.1	51.2	50.9
P07342	ILV2	Acetolactate synthase catalytic subunit, mitochondrial	25	25	13;14;2191;2570;2571;2917;3149;3415;3476;3954;4679;4780;5176;6031;6032;6116;7235;7358;7466;12106;13461;14397;15386;15722;15901	1	52.7	74.936	687	0	2.1841	1.0959	57.962	27	2.6964	2.2196	21.038	35	1.715	1.6937	23.489	27	0.11526	0.082893	41.844	18	0.10153	0.082231	59.541	22	0.10449	0.05331	63.968	17	0.95074	0.60558	76.412	24	5.8321	3.4705	71.337	39	1.5291	1.0685	39.955	37	36.8	45	42.9
P05744	RPL33A	60S ribosomal protein L33-A	7	1	195;5318;5673;6461;11824;12258;15622	1	77.6	12.154	107	1.0746e-98	2.1828	1.1455	27.595	6	2.0115	1.7204	35.38	11	1.6847	2.0056	27.923	9	0.22597	0.13278	51.076	6	0.19304	0.14816	40.578	10	6.2852	3.1679	30.456	12	13.511	6.8557	61.742	13	5.3663	3.0016	27.386	11	5.8199	4.0466	20.736	14	43	55.1	62.6
P32860	NFU1	NifU-like protein, mitochondrial	8	8	2013;2523;3310;3905;10513;11271;14112;16144	1	41	29.174	256	6.6437e-148	2.18	1.1944	23.696	3	3.7284	3.2419	20.425	7	1.9315	1.5852	25.396	7	0.18124	0.16793	39.834	2	0.34091	0.33818	132.59	2	1.4505	1.2391	48.874	2	0.83423	0.70327	36.241	5	7.2508	5.0547	21.526	8	1.5111	1.2641	30.835	9	12.9	29.3	33.6
P48015	GCV1	Aminomethyltransferase, mitochondrial	13	13	1061;2158;2832;4252;4810;5915;6234;8460;9635;9636;13248;15486;16559	1	34	44.468	400	1.5191e-136	2.1761	1.1272	197.2	6	7.1692	5.4279	114.21	14	5.7032	5.9882	94.133	13	0.65496	0.57898	19.24	11	0.46603	0.42207	20.056	7	0.4701	0.38491	35.831	8	2.6154	1.7289	73.671	11	15.138	8.9147	141.44	20	4.0372	3.3003	87.257	18	15.5	32.2	32.2
P05750	RPS3	40S ribosomal protein S3	14	14	626;627;2248;2436;3440;3812;4319;6254;7264;8360;13740;14609;15084;15994	1	91.7	26.502	240	1.6446e-288	2.1735	1.4529	46.646	12	0.36074	0.32967	58.463	17	0.14595	0.14677	85.353	12	0.039579	0.026372	104.13	10	0.041623	0.032291	49.619	7	0.6407	0.27986	50.529	11	1.2788	0.61095	133.58	10	0.36223	0.22438	70.984	8	0.49581	0.29333	51.067	10	77.5	74.2	64.2
P24280	SEC14	SEC14 cytosolic factor	13	12	522;2231;2232;2962;3544;4253;4487;5733;8262;10718;11233;15623;16232	1	47.4	34.9	304	1.8124e-79	2.1511	1.3629	10.991	2	1.3839	1.1125	26.784	11	1.2492	1.1213	21.605	7	2.0048	1.429	46.688	13	1.2438	0.93571	63.203	11	0.97648	0.72712	42.705	10	1.0565	0.84099	30.592	6	0.88553	0.54988	18.679	6	0.94753	0.71083	15.413	9	11.8	30.6	27.6
P41807	VMA13	V-type proton ATPase subunit H	14	14	110;561;562;1015;3629;3930;5755;6917;8244;10104;11289;11310;14042;16454	1	34.1	54.415	478	2.0652e-129	2.1454	1.2638	22.539	6	1.1154	0.96753	21.06	11	0.6189	0.56752	52.112	12	2.7496	2.1878	34.793	12	1.4783	1.333	19.164	13	1.6197	1.1852	26.224	12	2.1377	1.4739	100.76	14	1.1831	0.88879	72.708	14	1.5239	1.2709	79.506	16	8.2	21.1	27.6
P28241	IDH2	Isocitrate dehydrogenase [NAD] subunit 2, mitochondrial	10	10	3412;4514;4772;6499;8161;10290;11376;13397;13764;16517	1	42.3	39.739	369	8.7091e-225	2.1434	1.1738	13.501	7	4.0444	3.1063	18.279	14	2.6787	2.6922	34.816	14	0.30799	0.24462	44.079	6	0.21153	0.18256	85.242	6	0.23022	0.17442	33.09	7	1.999	1.3784	26.612	11	10.145	4.7078	35.045	13	2.8946	2.2883	23.683	13	17.1	37.4	37.4
Q04924	GTB1	Glucosidase 2 subunit beta	22	22	1873;2300;2301;2429;2924;3809;4425;5105;6178;8535;9766;9912;11199;11697;11752;13079;13757;13758;15167;15208;15250;16129	1	36.8	79.907	702	1.1834e-169	2.1351	1.0808	16.093	21	1.6804	1.3553	12.235	22	1.2992	1.4045	18.266	17	0.08129	0.075164	180.6	9	0.013212	0.012618	206.65	3	0.063748	0.048907	153.41	7	0.2617	0.20154	39.766	9	0.29128	0.20964	88.231	12	0.095829	0.073188	164.56	10	21.9	27.6	21.1
P18962	DAP2	Dipeptidyl aminopeptidase B	11	11	1599;1600;6078;6643;6644;8258;11578;12705;13052;13526;16202	1	12.1	93.403	818	4.9091e-34	2.1331	1.0802	53.294	4	2.7372	2.4614	48.815	7	3.2081	2.9542	68.605	8				0				0	0.38488	0.34076	120.69	3	1.0687	0.83998	51.565	5	0.59877	0.52229	75.427	2	0.63569	0.61458	56.265	3	4	8.4	7.8
P40312	CYB5	Cytochrome b5	3	3	4707;15765;15805	1	33.3	13.297	120	3.0105e-27	2.1317	1.1634	4.9116	2	0.95937	0.77532	28.869	5	1.1555	1.3329	17.569	3				1				0				1	0.55143	0.41706	96.225	3				1	0.13328	0.094668	154.17	2	7.5	33.3	14.2
P20967	KGD1	2-oxoglutarate dehydrogenase, mitochondrial	20	20	349;2261;2709;2782;4923;8137;8138;9270;10330;10350;11732;12054;12934;13480;14373;15251;15403;15490;16207;16541	1	28.2	114.41	1014	8.5279e-130	2.1304	1.1498	51.638	9	3.4918	2.6219	28.476	15	2.0735	1.8159	31.128	12				1				1				1	0.94629	0.73513	75.247	8	5.9216	3.8013	58.951	15	1.4764	1.4419	84.309	17	10.3	19.3	14.6
P28737	MSP1	Protein MSP1	4	3	2785;6192;6641;11743	1	12.2	40.343	362	1.79e-14	2.129	1.1108	6.3589	2	0.55844	0.46011	38.256	3	0.21087	0.19938	131.78	4	0.43424	0.32179	142.9	3				1				1				1				1				1	3.3	8.8	8.3
P21801	SDH2	Succinate dehydrogenase [ubiquinone] iron-sulfur subunit, mitochondrial	9	9	705;1596;1597;1869;4661;4662;6799;12805;15803	1	38	30.231	266	1.8531e-65	2.1143	1.1898	11.612	9	0.89134	0.81645	13.031	7	0.47343	0.46384	59.71	6	1.8096	1.1309	20.502	2				1	0.064137	0.053812	36.773	2	0.56692	0.42887	15.558	6	1.8817	1.3876	14.555	8	0.43358	0.42387	17.078	6	29.3	19.2	19.9
P38323	MCX1	Mitochondrial clpX-like chaperone MCX1	9	9	2187;3839;3840;4542;6947;7542;9822;13110;14053	1	19	57.945	520	2.6506e-32	2.1127	1.3715	69.192	5	0.85046	0.73745	111.49	6	0.83886	0.8237	65.052	3	1.3137	0.62018	22.762	3	0.86124	0.53016	35.646	3	1.0364	0.4164	27.451	2	0.72513	0.51856	31.872	4	2.2717	1.7312	154.69	6	0.94168	0.73183	23.43	4	11	7.9	9.4
P39742	SEC72	Translocation protein SEC72	13	13	95;4622;5286;5613;7127;8762;8816;8817;9771;10598;10599;11612;15604	1	72.5	21.607	193	1.2273e-218	2.0999	1.1646	28.521	16	0.61139	0.48437	28.897	11	0.39631	0.43652	27.919	12	0.041088	0.025017	133.34	7	0.011944	0.0086818	110.77	6	0.043156	0.024503	213.99	3	0.13287	0.096902	117.19	8	0.091021	0.06722	94.275	6	0.032561	0.020668	128.01	7	56	69.4	56.5
P15703	BGL2	Glucan 1,3-beta-glucosidase	5	5	3205;5455;6016;6272;13427	1	22.7	34.118	313	3.0832e-56	2.0899	1.4135	42.484	4	5.566	4.6097	9.9077	2	4.2979	4.7515	22.036	4				1	1.6145	1.3355	22.015	2	1.36	1.1272	22.818	2	0.46086	0.35236	84.708	2				1				1	17.3	9.6	22
Q3E7Y3;P0C0W1	RPS22B;RPS22A	40S ribosomal protein S22-B;40S ribosomal protein S22-A	7	7	1237;3892;5230;6742;12137;13830;14307	2	59.2	14.626	130	1.263e-92	2.0815	1.263	26.952	7	1.4045	1.077	22.531	13	0.3844	0.42319	40.578	10	0.2503	0.17938	31.074	10	0.2925	0.21952	34.502	9	3.1139	1.5175	89.637	13	9.3496	5.3563	116.97	14	2.4578	1.5847	37.292	11	3.3893	2.3775	33.575	11	40.8	43.8	43.8
P27882	ERV1	Mitochondrial FAD-linked sulfhydryl oxidase ERV1	5	5	3511;7495;9735;11151;14709	1	50.3	21.639	189	4.1855e-93	2.08	1.4542	5.7037	2	3.7608	2.9031	23.966	5	8.284	8.9517	29.288	6				1				0				0	2.4069	1.9508	18.414	5	3.4486	2.5589	16.23	4	0.79176	0.70443	16.186	3	21.2	28.6	42.9
P32567	PAH1	Phosphatidic acid phosphohydrolase 1	8	8	1263;2216;4026;7360;8920;9662;12431;15424	1	8.4	95.03	862	9.0621e-57	2.077	1.2212	37.711	6	0.22711	0.17914	115.05	4	0.21883	0.26156	72.179	5	0.15787	0.12437	17.078	4				1				1	0.091996	0.059935	51.299	3				1	0.077493	0.071519	181.85	3	5.9	4.9	5.5
P19955	YMR31	37S ribosomal protein YMR-31, mitochondrial	4	4	4187;5139;12410;14368	1	39.8	13.689	123	8.268e-12	2.0736	1.1687	10.798	3	1.7911	1.3019	12.51	3	1.2009	1.1266	16.761	3				0				1				1	0.64985	0.52096	20.035	3	2.8565	1.4714	50.337	2	0.55258	0.56138	15.351	4	17.1	33.3	17.1
P32340	NDI1	Rotenone-insensitive NADH-ubiquinone oxidoreductase, mitochondrial	14	14	887;2715;4351;4911;5618;6566;7159;8969;9347;11779;12780;13011;14935;14971	1	46.6	57.249	513	5.8648e-217	2.0712	1.0305	28.641	13	1.1316	0.8815	17.863	11	0.29503	0.27961	48.865	14	0.034503	0.030977	115.43	9	0.15701	0.14802	224.87	3	0.11565	0.065928	197.13	4	0.46229	0.3419	52.173	7	1.928	1.1944	48.977	15	0.39955	0.37164	29.298	12	31.4	25	35.5
Q03661	ESC1	Silent chromatin protein ESC1	4	4	8194;10409;12728;15659	1	3.4	187.14	1658	1.2611e-06	2.0607	1.0288	76.792	2				1				0	0.29807	0.19719	277.6	2				0				1				0				1				1	1.8	0.6	0
Q04004	PLP1	Phosducin-like protein 1	2	2	12311;15201	1	10	26.622	230	0.00016905	2.0605	1.3619	27.577	2				0				0				0				0				0				0				0				0	10	0	0
P32803	EMP24	Endosomal protein P24B	4	4	1477;4507;8901;14503	1	33.5	23.332	203	1.5026e-72	2.0483	1.1666	21.144	2	1.4164	1.1031	20.638	4	0.75966	0.70303	27.727	3	0.10266	0.070043	12.343	2	0.092771	0.053991	28.833	2	0.22866	0.1813	171.46	2	0.47812	0.3566	49.896	3	0.49143	0.28727	42.888	3				1	4.4	29.1	29.1
P10507	MAS1	Mitochondrial-processing peptidase subunit beta	3	3	1050;6471;12675	1	5.2	51.083	462	4.529e-18	2.0429	1.2204	38.442	2				1				0				1				0				0				1	2.4675	1.4828	122	2				1	5.2	2.4	0
P38071	ETR1	Enoyl-[acyl-carrier protein] reductase [NADPH, B-specific], mitochondrial	7	7	5643;7756;11101;11379;12945;13998;14104	1	26.6	42.066	380	6.7954e-44	2.0363	1.6259	23.532	2	5.5266	4.3032	46.021	5	4.2751	3.8058	49.563	6				0				1				0	3.1908	2.9803	78.147	5	5.7046	3.2792	86.043	5	3.3292	3.1025	39.633	5	10	20.3	22.9
P32474	EUG1	Protein disulfide-isomerase EUG1	15	15	2247;3176;5737;6445;6685;7745;10041;10792;10912;11717;13113;13875;15688;16158;16563	1	31.1	58.981	517	9.2042e-273	2.0357	1.0591	20.424	21	1.4256	1.0726	12.111	19	0.76043	0.78805	22.354	17	0.046524	0.034845	93.546	8	0.041128	0.030699	165.19	8	0.0459	0.027124	185.61	10	0.27026	0.19367	24.462	14	0.27354	0.17723	34.566	13	0.054352	0.046805	85.966	11	30	26.7	27.7
P00431	CCP1	Cytochrome c peroxidase, mitochondrial	14	14	2;1367;2545;3619;3852;4862;5152;5153;6368;8278;9864;12708;15792;16330	1	44	40.352	361	1.7759e-192	2.0347	1.057	47.328	10	5.1536	3.929	33.962	14	11.268	10.645	82.364	18	1.031	0.96046	20.689	5	0.33806	0.34208	5.2123	2	0.43355	0.29369	21.467	3	6.0778	4.1089	29.79	11	7.1556	3.4414	77.42	15	1.7803	1.3806	32.049	11	24.4	34.1	42.1
Q06511	RRP15	Ribosomal RNA-processing protein 15	3	3	1162;2860;7834	1	13.2	28.212	250	1.9984e-09	2.0247	1.4616	0.44915	2	0.50482	0.48454	0	2	0.3578	0.35259	233.45	3				0				0				1	0.462	0.36299	30.925	2				0				1	10	4.4	7.6
P32563	VPH1	V-type proton ATPase subunit a, vacuolar isoform	12	12	399;2798;5493;6980;9279;9805;9878;10277;14145;14413;14445;15434	1	19.6	95.528	840	2.4571e-159	2.019	1.0767	40.454	6	6.842	5.4834	51.734	13	1.3237	1.3305	58.76	17	3.4652	2.52	122.28	11	0.080129	0.067666	6.2065	2	0.093805	0.056078	44.084	2	4.3822	2.5324	66.068	9	1.2443	1.0134	100.51	6	1.2507	1.1818	87.577	8	8.3	18.1	19
Q03973	HMO1	High mobility group protein 1	6	6	314;1348;2053;7220;7395;11084	1	34.6	27.544	246	1.659e-48	2.0174	1.0212	11.667	4	3.1198	2.6589	62.352	6	1.7181	1.7539	39.618	5	0.33677	0.33653	66.252	3	0.26965	0.24811	0.86163	2				1	0.56851	0.47461	67.15	6	4.5627	4.0167	23.402	6	1.635	1.6344	18.41	4	19.5	30.5	17.5
P38629	RFC3	Replication factor C subunit 3	5	5	592;920;1489;8200;14367	1	18.8	38.203	340	9.5704e-15	2.0168	1.3795	54.263	5				0				0				0				0				0				1				1	0.48112	0.44605	2.2942	2	18.8	0	0
P0CX23;P0CX24	RPL20A;RPL20B	60S ribosomal protein L20-A;60S ribosomal protein L20-B	9	9	924;1802;3418;3990;7848;9970;12115;13266;13783	2	59.3	20.437	172	1.6266e-89	2.0148	1.0049	18.932	3	1.5668	1.3037	20.812	7	1.5727	1.4579	20.79	8	0.23627	0.1916	67.302	6	0.19423	0.18116	39.167	6	5.4348	2.4857	33.276	10	14.794	9.379	66.872	11	5.0303	2.9947	46.333	9	5.4497	3.9985	26.926	9	23.8	42.4	42.4
Q12480	AIM45	Probable electron transfer flavoprotein subunit alpha, mitochondrial	11	11	1595;4462;6710;7683;8332;8429;9138;12540;13493;13767;15643	1	61	36.802	344	3.6897e-79	2.0132	1.5233	131.42	5	3.9673	3.0044	37.113	3	3.0264	2.81	21.922	4				0				1				0	1.4898	1.215	77.736	3	12.148	7.8316	48.026	8	3.8052	3.0566	16.502	3	20.9	16.3	19.2
P49626	RPL4B	60S ribosomal protein L4-B	12	2	1071;6321;7673;10178;10652;11513;12125;12213;12294;13859;14534;14923	1	43.9	39.062	362	1.2198e-213	2.013	1.0846	46.521	2				1				1				0				1				1				0				0				0	19.3	37	34.5
P03872	REP2	Partitioning protein REP2	4	4	1649;1738;11621;12746	1	14.2	33.196	296	5.4619e-19	1.9997	1.2615	2.4644	3				1				1				0				0				0				0	1.0912	0.87271	22.811	2	0.58519	0.58406	0	2	8.1	3	3
P05317	RPP0	60S acidic ribosomal protein P0	12	12	207;1804;2914;4753;5541;6825;8374;8781;10531;10563;12923;14324	1	57.1	33.717	312	0	1.999	0.97946	42.555	21	0.43929	0.36874	24.956	29	0.24562	0.29168	38.313	24	0.064486	0.04797	95.205	21	0.073089	0.039844	129.36	21	0.38871	0.23135	49.355	21	0.94256	0.56569	46.573	18	0.35969	0.20096	42.722	26	0.35153	0.22589	43.464	24	36.9	48.1	52.9
P25343	RVS161	Reduced viability upon starvation protein 161	12	12	439;516;1647;2665;3375;4118;6389;11275;13531;15225;15478;16521	1	58.1	30.25	265	9.6316e-102	1.9854	1.0118	22.086	16	0.57102	0.45856	12.253	14	1.2347	1.1063	53.2	11	0.12871	0.069036	45.67	10	0.052033	0.040374	45.306	9	0.12334	0.070834	38.907	10	0.70729	0.42807	35.821	13	0.60443	0.32332	31.105	11	0.24528	0.17559	25.793	11	40.4	41.5	30.2
Q06505	SPN1	Transcription factor SPN1	10	10	3174;7676;7677;8021;11834;11867;12239;12878;12918;15732	1	24.1	46.082	410	4.7463e-54	1.9852	0.93808	35.459	7	0.35401	0.30669	59.358	3	0.33953	0.31494	20.301	5	0.12864	0.099697	16.39	2	0.13855	0.12461	42.072	4	0.13956	0.12107	110.47	3	0.19861	0.16924	104.41	5	0.25325	0.15689	94.077	3	0.24118	0.29871	68.814	5	18	10.5	16.3
P81449	TIM11	ATP synthase subunit e, mitochondrial	2	2	8013;8201	1	17.7	10.875	96	7.3003e-05	1.9677	0.99649	15.114	2				1				1				0				0				1				1				1				1	17.7	8.3	8.3
P41543	OST1	Dolichyl-diphosphooligosaccharide--protein glycosyltransferase subunit 1	5	5	922;4446;8846;9014;12647	1	22.1	54.071	476	1.8173e-41	1.966	1.1009	21.35	2	2.0311	1.5972	21.839	8	0.96932	0.88079	31.57	7				1	0.074053	0.064015	37.834	5	0.079358	0.062237	62.21	2	0.72383	0.53989	23.561	7	0.79454	0.56233	31.029	5	0.16167	0.12696	34.765	5	1.9	14.3	22.1
P0C0W9;Q3E757	RPL11A;RPL11B	60S ribosomal protein L11-A;60S ribosomal protein L11-B	10	10	153;833;911;2419;5561;9157;11262;15146;16017;16045	2	70.7	19.719	174	1.5852e-154	1.9613	0.97999	16.678	14	1.2171	1.0038	18.159	16	0.89336	0.88195	21.768	18	0.17426	0.13017	41.402	11	0.1114	0.081805	61.785	11	2.1455	1.0874	22.936	14	5.3232	3.1096	37.61	17	1.8773	1.0213	29.823	18	2.2231	1.3199	40.638	19	55.2	55.2	70.7
P0CX35;P0CX36	RPS4A;RPS4B	40S ribosomal protein S4-A;40S ribosomal protein S4-B	17	17	426;427;2051;3120;3507;4825;5049;5610;5611;6979;8778;8876;8888;9246;11024;11943;15988	2	75.9	29.41	261	3.1664e-184	1.9567	1.0396	49.861	18	0.68334	0.56442	39.937	19	0.44856	0.4633	18.014	17	0.081206	0.047131	37.72	14	0.13258	0.068482	39.568	21	2.0811	1.0749	32.136	23	5.0356	2.7538	64.267	26	1.8271	1.0084	23.827	22	2.1592	1.32	54.658	27	56.3	58.6	44.4
P40525;P87262	RPL34B;RPL34A	60S ribosomal protein L34-B;60S ribosomal protein L34-A	7	7	840;1228;3127;13883;14201;14202;14511	2	71.9	13.641	121	6.9771e-100	1.9554	1.0248	28.257	8	1.2042	1.0083	19.638	11	1.1828	1.1228	22.974	9	0.20326	0.13827	35.899	4	0.23803	0.19348	28.779	7	10.794	5.1186	29.697	9	15.865	8.3377	125.9	11	10.129	4.5246	32.249	10	8.7907	5.2593	27.997	12	51.2	49.6	49.6
Q01217	ARG5,6	Protein ARG5,6, mitochondrial;N-acetyl-gamma-glutamyl-phosphate reductase;Acetylglutamate kinase	32	32	638;1225;1638;1752;2101;2835;2866;3050;4269;4471;4905;5526;5904;6511;6750;6969;8195;8506;9128;9136;9214;9314;10300;11708;12190;12415;12416;12511;13515;14658;16124;16244	1	50.1	94.868	863	0	1.9534	1.1258	45.805	27	4.3563	3.4825	54.612	36	2.5259	2.8775	37.415	32	0.35995	0.28404	50.35	20	0.24333	0.20849	57.637	22	0.24573	0.1718	37.921	22	1.3349	0.98717	57.379	30	8.9733	4.7917	62.927	39	2.2321	2.0266	81.465	35	30.7	42.5	39.9
P32790	SLA1	Actin cytoskeleton-regulatory complex protein SLA1	6	6	723;2895;3110;3800;8918;14665	1	4.9	135.85	1244	5.2912e-40	1.9515	1.1568	40.686	3				0				0				1				1				0	1.9492	1.4516	3.6184	3				1				0	2.7	0	0
P22336	RFA1	Replication factor A protein 1	8	8	46;3946;4847;5056;11122;11308;13878;14300	1	14.8	70.347	621	2.2834e-30	1.9484	1.0315	44.192	3	1.4582	1.3516	19.66	7	1.1921	1.1367	42.708	4	0.42047	0.44032	36.749	4	0.49691	0.49108	32.81	2	0.5972	0.50247	9.8689	2	0.91658	0.68963	122	5	1.1363	1.0074	80.705	5	0.861	0.79698	17.078	5	5.5	11.3	10.5
P16474	KAR2	78 kDa glucose-regulated protein homolog	51	50	503;512;1345;1565;1566;1667;1922;2129;3244;3485;3559;3560;3592;4843;4844;5211;5305;5306;6726;6870;6984;7047;7290;7337;7758;9520;9521;10030;10432;10434;10677;11201;11599;11991;11992;12095;12096;12545;13183;13721;14049;14651;14780;14852;15218;15219;15411;15412;15595;15767;16371	1	61.9	74.467	682	0	1.9412	0.93207	26.463	77	1.1812	0.99898	15.475	59	1.0131	1.2092	51.351	68	0.016906	0.009707	125.34	39	0.018768	0.011448	182.43	44	0.012789	0.0057667	162.77	43	0.1858	0.078128	96.087	54	0.20298	0.1004	79.542	49	0.039632	0.020064	141.02	47	56.6	56.3	52.2
P17967	PDI1	Protein disulfide-isomerase	32	32	16;23;107;391;683;1515;2165;2993;3079;3682;3683;4330;5191;6692;6816;6871;7197;7198;7280;7640;7641;8899;8900;10066;10067;10309;10448;10825;11951;12553;13167;16159	1	59.8	58.226	522	0	1.9386	0.89715	21.317	46	2.0228	1.7267	23.706	52	1.5367	1.9465	41.509	46	0.024907	0.016228	140	29	0.030907	0.021452	154.76	29	0.016098	0.0079443	136.72	35	0.20453	0.11482	81.442	41	0.23195	0.13247	51.007	39	0.046451	0.030638	66.835	39	58.2	58.8	59
P07256	COR1	Cytochrome b-c1 complex subunit 1, mitochondrial	18	18	29;743;744;1145;5166;5580;6995;7041;7455;8252;8904;8905;9564;10102;10281;10282;11538;12897	1	40	50.227	457	0	1.9351	1.0058	23.66	20	1.9282	1.5447	19.553	21	1.0576	1.0227	18.916	21	0.073523	0.051139	36.357	12	0.043566	0.02876	73.486	11	0.089588	0.049707	77.21	10	0.56854	0.38732	69.599	15	3.3308	1.5384	51.349	19	0.70768	0.45493	60.97	16	36.1	37.9	37.9
P07246	ADH3	Alcohol dehydrogenase 3, mitochondrial	17	16	1691;4938;5014;5085;6102;6399;6686;7100;7909;8641;10331;12563;12794;14862;15764;16463;16465	1	48.3	40.369	375	1.8556e-187	1.927	1.2098	39.461	10	5.0903	3.9551	17.56	17	3.5303	3.7495	69.657	19	0.43222	0.41369	49.862	13	0.29988	0.27261	48.565	6	0.34391	0.2364	48.409	9	2.0712	1.4477	39.074	15	13.665	6.5673	77.242	17	3.3537	2.6481	122.84	17	40.8	43.2	46.1
P21957	OPI1	Transcriptional repressor OPI1	4	4	5975;5976;6470;12057	1	9.9	46.064	404	3.2318e-11	1.9205	1.246	4.9122	2				1				1				1				0				0				1				1	0.14311	0.1218	119.12	2	9.9	2.5	2.5
P43594	AIM13	Altered inheritance of mitochondria protein 13, mitochondrial	5	5	491;1378;7162;9009;15552	1	33.5	18.855	170	1.8441e-28	1.9165	1.0892	13.029	5	0.80615	0.60225	4.0787	2	1.3889	1.5539	163.12	2				1				1	0.7369	0.55514	111.56	2	0.38207	0.33104	22.897	2	1.0402	0.77656	24.887	3	0.39947	0.36222	82.666	3	25.3	13.5	12.4
P38689	PRS3	Ribose-phosphate pyrophosphokinase 3	5	5	18;7678;8233;11979;13476	1	23.4	35.123	320	1.1129e-21	1.9158	1.3993	63.865	4				1				1	1.3464	1.2768	23.16	4	3.0685	2.4175	17.373	6	3.7057	2.5172	39.818	4	1.6731	1.4091	62.574	3				1				1	15.6	3.1	5
P02407;P14127	RPS17A;RPS17B	40S ribosomal protein S17-A;40S ribosomal protein S17-B	12	12	593;1984;4782;4868;5500;8638;8690;9029;9030;11881;11882;11953	2	85.3	15.788	136	1.9872e-89	1.8937	0.82118	50.03	14	0.53174	0.48347	45.929	11	0.18454	0.20256	29.04	12	0.027582	0.016026	186.24	14	0.044048	0.029551	60.587	11	0.66457	0.30693	75.015	13	1.6656	0.62864	114.25	14	0.54651	0.23367	85.134	13	0.54099	0.29406	56.124	11	67.6	71.3	75.7
P51402	RPL37B	60S ribosomal protein L37-B	4	1	5442;12148;12736;12737	1	54.5	9.8682	88	4.1336e-52	1.8914	0.927	14.586	3				0				0				0				0				0				0				0				0	38.6	35.2	36.4
P39077	CCT3	T-complex protein 1 subunit gamma	20	20	91;667;1029;1785;3164;4392;4459;5057;5135;6326;6654;8120;9355;9552;9644;9716;10110;11525;13605;16534	1	54.9	58.814	534	2.4409e-112	1.8848	1.1406	52.15	4	1.3606	1.0973	63.26	11	0.64959	0.60371	61.715	10	0.67347	0.66859	59.383	9	1.7696	1.3474	39.995	17	2.0235	1.2736	27.927	9	1.1609	1.0094	84.861	6	0.59398	0.5441	36.055	6	1.1283	1.1416	26.409	12	9.9	25.3	20
P19262	KGD2	Dihydrolipoyllysine-residue succinyltransferase component of 2-oxoglutarate dehydrogenase complex, mitochondrial	9	9	820;2850;3143;3648;4701;9292;10554;13430;13858	1	30.9	50.43	463	8.0065e-92	1.8827	1.0494	12.597	5	1.4775	1.2477	39.871	7	0.82653	0.78351	35.651	6	0.056006	0.041865	114.09	2	0.35376	0.33255	230.18	2	0.42058	0.4411	136.57	3	0.54076	0.46937	83.542	4	2.0375	1.1805	45.604	4	0.5057	0.43545	130.12	4	14	22.7	20.5
P07257	QCR2	Cytochrome b-c1 complex subunit 2, mitochondrial	19	19	932;1511;1602;1853;3621;4590;4634;6543;6634;6635;7037;8205;9191;9192;9854;11755;12339;13402;13598	1	62.8	40.478	368	0	1.8813	0.9946	16.14	24	1.4717	1.2094	22.399	20	0.92524	0.97762	17.51	18	0.067976	0.060668	61.505	17	0.046808	0.043514	71.523	14	0.061042	0.038034	126.98	14	0.5186	0.3677	49.805	18	3.0448	1.6888	43.877	20	0.62485	0.49648	35.51	20	51.6	51.9	44.3
P30822	CRM1	Exportin-1	22	22	364;884;1269;1530;1806;1876;2515;2978;3728;3941;4955;5353;5666;5898;8147;9118;10100;11062;11072;11757;12462;15456	1	20.3	124.1	1084	3.7447e-69	1.8691	0.95671	65.16	8	0.47521	0.42019	50.044	19	0.061377	0.081366	33.045	14	0.54567	0.41146	77.196	23	0.42445	0.35664	80.278	20	0.33672	0.2724	97.517	22	0.13718	0.12939	51.91	13	0.21641	0.1754	63.974	14	0.33532	0.26453	58.597	19	4.8	12.5	10.5
Q08202	OPI10	Protein OPI10	5	5	4056;6715;7825;8933;11720	1	26	27.166	246	3.6546e-50	1.8682	1.2483	6.7062	2				1	0.21662	0.21019	41.959	3	0.59549	0.62194	42.036	5	0.70191	0.56313	55.606	4	0.301	0.21496	54.62	3	0.46238	0.37185	170.94	2				1	0.34781	0.32063	81.396	2	12.2	15.9	19.1
P53252	PIL1	Sphingolipid long chain base-responsive protein PIL1	12	11	607;4481;4482;4826;5512;5707;8757;8941;9467;10573;11336;12807	1	58.7	38.349	339	0	1.8659	0.89279	21.397	12	3.1345	2.6171	32.345	22	1.5019	1.6486	26.956	14	0.11616	0.076226	108.23	14	0.073527	0.040176	104.13	13	0.084773	0.05051	119.39	12	1.1381	0.67695	53.187	15	3.6954	1.8289	130.84	21	0.46242	0.34608	73.89	17	40.1	58.7	42.8
P05626	ATP4	ATP synthase subunit 4, mitochondrial	16	16	474;755;1087;1486;2001;3261;7362;9709;11260;13483;13484;14760;15151;15224;15503;16280	1	67.6	26.925	244	0	1.8632	0.93879	20.127	16	0.78649	0.61953	11.498	17	0.35177	0.33886	58.752	16	0.051647	0.026595	120.8	9	0.15991	0.095127	154.12	9	0.062963	0.02722	128.14	10	0.23418	0.16895	23.601	15	0.92076	0.5558	42.322	17	0.21089	0.16133	43.53	17	56.6	54.1	48
P40581	HYR1	Peroxiredoxin HYR1	12	9	1232;2808;4606;4802;5649;7003;10954;12686;12687;15698;15770;15771	1	54.6	18.641	163	0	1.8614	1.0488	26.587	7	2.8891	2.093	61.437	9	2.2394	2.2362	27.454	12	2.4255	1.9452	26.503	11	1.3573	1.0902	29.227	9	1.1668	0.68287	14.618	8	2.1595	1.3111	33.124	9	2.2232	1.5525	65.408	13	1.5576	1.1929	61.326	11	44.2	36.2	44.2
Q12114	CHS5	Chitin biosynthesis protein CHS5	6	6	6493;8164;9660;11912;12943;16177	1	11.2	73.638	671	9.7872e-26	1.8458	1.141	40.323	2	2.3266	1.8992	36.813	2	0.8447	0.81333	31.788	5	1.1803	1.1773	40.751	5	0.71211	0.62046	17.328	4	1.0286	0.79128	21.381	5	2.5136	1.5396	29.194	3	1.1394	0.98182	39.101	2				1	3.7	3.3	6.3
P27825	CNE1	Calnexin homolog	5	5	2815;6783;7657;8837;14485	1	13.5	56.967	502	1.0231e-18	1.8393	1.1435	13.509	3	1.7927	1.3713	22.047	4	0.83788	0.76606	7.9778	3				1	0.18347	0.16893	92.491	3	0.19981	0.19825	103.63	3				1				0				0	8.8	9.6	7
P05748	RPL15A	60S ribosomal protein L15-A	12	3	450;892;4308;5385;5386;10559;10967;11441;12131;16103;16293;16294	1	58.3	24.422	204	5.9478e-160	1.8352	1.0103	51.538	7	2.2875	1.6679	41.002	23	2.4684	2.0471	35.011	15	0.26053	0.21607	43.913	12	0.24808	0.19461	47.699	15	6.8476	3.2434	49.159	20	12.773	6.4534	120.21	24	6.1351	3.3064	68.105	19	6.3669	3.3152	40.832	17	19.1	54.9	54.9
Q12515	PAR32	Protein PAR32	3	3	10949;12663;13340	1	11.5	31.886	295	8.6223e-53	1.823	1.1654	16.216	2				1				1				0				0				0	6.9476	5.7248	66.693	3				1				1	5.8	5.8	5.8
P32472	FPR2	Peptidyl-prolyl cis-trans isomerase FPR2	5	5	5076;11878;11932;14948;15099	1	71.9	14.487	135	7.7161e-238	1.8225	0.90153	16.57	7	1.8276	1.3918	15.487	6	1.7547	2.129	6.5301	4	0.091531	0.064679	74.947	4	0.033074	0.025677	33.376	2	0.028003	0.016295	80.63	2	0.17852	0.11668	74.271	3	0.23806	0.14461	12.697	4	0.043999	0.028612	11.234	2	71.9	43.7	43.7
P36108	DID4	DOA4-independent degradation protein 4	6	6	1871;7170;10428;10605;10606;11931	1	22.8	26.29	232	2.0341e-21	1.8183	1.0104	31.037	5	1.2106	0.96607	24.869	4	1.6058	1.5433	22.887	5	0.12077	0.11819	52.115	2	0.052355	0.04314	12.505	2				1	0.66144	0.55566	36.525	5	0.55008	0.43154	25.203	4	0.31768	0.31248	23.817	4	19.4	12.1	17.7
P53075	SHE10	Sensitivity to high expression protein 10	18	18	481;745;746;1847;3635;4037;7501;9103;11221;12886;14230;14303;14604;15541;16054;16243;16369;16580	1	31.2	66.862	577	1.9614e-114	1.8155	0.96985	76.83	20	2.0087	1.5605	48.903	21	0.47052	0.50592	67.027	19	0.062561	0.04976	64.021	12	0.066551	0.046886	164.17	9	0.052946	0.016816	100.89	5	1.0861	0.74827	64.219	20	0.95094	0.49132	55.213	17	0.20856	0.23076	81.078	14	23.4	26.5	22.4
Q12071	VPS54	Vacuolar protein sorting-associated protein 54	2	2	7767;15115	1	2.2	101.52	889	2.8435e-05	1.795	1.4366	102.19	2				1				0				0				0				0				0				0				0	2.2	1.2	0
P07244	ADE5,7	Bifunctional purine biosynthetic protein ADE5,7;Phosphoribosylamine--glycine ligase;Phosphoribosylformylglycinamidine cyclo-ligase	12	12	1307;1366;1630;4663;5017;5351;5965;6278;7541;9559;11835;14032	1	24.3	86.067	802	2.9641e-217	1.7948	1.0416	26.964	6	1.0658	0.88674	107.41	6	1.7721	1.6178	147.75	7	5.5417	3.567	141.83	11	2.2467	2.3073	130.59	13	1.3198	0.9389	146.8	12	0.26794	0.20611	100.43	5	0.54193	0.47165	114.17	6	1.2132	1.0361	114.89	9	13.5	9.6	11.5
P25303	SCJ1	DnaJ-related protein SCJ1	9	9	3615;3744;4421;4761;5096;6776;7048;8952;13769	1	30.8	41.543	377	8.1422e-84	1.7927	0.8498	16.619	8	1.3849	1.1536	16.035	8	1.235	1.2918	19.072	7	0.20227	0.13314	138.25	4	0.15186	0.12641	92.583	3	0.3248	0.24636	76.311	5	0.2448	0.20666	121.74	8	0.31013	0.28876	48.367	5	0.2739	0.33856	115.54	5	15.1	27.6	21.2
Q6Q560	ISD11	Protein ISD11	2	2	9832;10745	1	35.1	11.266	94	1.4256e-05	1.791	1.0503	39.248	3				0				0				0				0				0				1				0				0	35.1	0	0
O14455	RPL36B	60S ribosomal protein L36-B	9	3	511;4215;4593;7265;7373;11983;13828;14738;15619	1	76	11.135	100	2.5117e-100	1.7877	1.0106	29.689	12	1.2031	1.0515	24.35	6	0.9354	0.98113	8.819	5	0.16009	0.12724	56.365	2	0.10737	0.085812	48.409	6	4.2403	1.4423	43.589	7	12.776	5.2938	39.676	9	3.4209	2.0437	23.758	5	3.0429	2.3881	31.508	8	76	71	71
Q12464	RVB2	RuvB-like protein 2	14	14	6014;9473;9763;10361;11633;11935;13017;13126;13554;13620;13702;13864;14377;15107	1	47.1	51.611	471	2.4913e-145	1.78	0.96989	83.173	11	0.92437	0.75347	20.445	12	0.53983	0.512	20.751	13	0.26146	0.21427	39.765	7	0.1643	0.11278	59.855	8	0.18828	0.12678	66.698	7	0.29654	0.20759	51.704	11	0.82467	0.55409	13.326	13	0.41826	0.35738	25.478	13	23.8	41.4	38
P25037	UBP1	Ubiquitin carboxyl-terminal hydrolase 1	2	2	3587;11850	1	3.3	92.768	809	2.026e-09	1.7729	1.0944	13.457	2				0				1				0				1				1				1				1	0.30057	0.27837	0	2	1.6	1.6	1.6
Q06205	FPR4	FK506-binding protein 4	8	7	5074;6973;7226;7958;8271;11063;11928;12466	1	32.9	43.903	392	1.6167e-182	1.7688	0.95086	7.5134	2	4.4227	3.5956	72.61	11	2.9088	2.627	17.261	4				1				1	0.92209	0.49312	24.476	3	3.4766	2.4246	144.41	6	3.7525	1.8854	79.184	6	1.8244	1.1985	29.64	4	7.4	32.9	9.4
P28834	IDH1	Isocitrate dehydrogenase [NAD] subunit 1, mitochondrial	12	12	1077;2624;4704;5421;7411;7892;8587;11276;13514;13736;14287;16141	1	53.3	39.324	360	1.3259e-281	1.7671	0.92148	50.013	11	2.4876	2.0083	19.441	11	1.7541	1.6136	20.118	8	0.12758	0.11057	39.364	8	0.13577	0.13014	80.476	7	0.12261	0.080866	30.28	6	0.86606	0.53861	19.977	7	4.4198	3.0456	29.954	12	1.1251	0.92042	32.465	9	31.1	40.8	26.9
Q12159	YRA1	RNA annealing protein YRA1	9	9	327;708;2955;8256;10535;11500;12888;12896;15342	1	52.2	24.955	226	3.703e-45	1.767	0.93475	44.279	4	1.6611	1.2472	49.561	7	1.3987	1.3186	109.08	6	0.45153	0.46182	50.053	9	0.69436	0.46407	38.696	9	1.7699	1.0643	26.023	9	4.7738	3.5757	41.741	8	4.7972	2.73	32.42	9	3.112	1.9348	15.195	10	28.3	18.6	23
P09938	RNR2	Ribonucleoside-diphosphate reductase small chain 1	8	8	1;2476;2826;3153;3166;10175;14157;16201	1	21.3	46.147	399	4.6626e-69	1.7631	0.92174	64.261	3	1.7774	1.554	16.902	6	2.3936	2.7638	64.209	10	4.308	2.6667	56.226	7	4.7314	2.6109	63.676	8	3.7923	2.4313	84.997	9	1.7386	1.2886	66.655	6	2.9735	2.2991	44.678	7	3.4234	2.7483	59.493	8	8.3	16.8	18.3
P53091	MCM6	DNA replication licensing factor MCM6	7	7	4546;9198;15800;15993;16001;16551;16554	1	8.7	112.98	1017	2.4615e-20	1.762	0.9129	105.16	2	0.52503	0.43854	80.852	4	0.06446	0.065535	4.8385	3				1				0				0				1	0.15216	0.10717	176.43	2	0.13764	0.11795	114.73	2	2.1	4.7	3.7
Q03103	ERO1	Endoplasmic oxidoreductin-1	13	13	1340;1451;3844;6092;6231;6398;6411;7234;9375;9853;10173;15785;16118	1	28.6	65.032	563	2.2959e-275	1.7599	0.99916	26.829	13	1.564	1.3132	19.102	15	0.6465	0.66681	19.207	14	0.057352	0.047137	88.478	10	0.090923	0.0805	128.08	6	0.083276	0.060982	99.131	6	0.5022	0.37958	63.285	11	0.3694	0.24751	37.493	14	0.09465	0.061917	39.849	9	20.4	27	24.2
P32337	PSE1	Importin subunit beta-3	8	8	1396;3312;4432;5241;5477;7723;8063;8484	1	10.8	121.03	1089	6.3454e-47	1.7544	1.3345	28.728	2	0.6292	0.49774	55.817	6	0.21418	0.1865	95.622	5	0.6283	0.5575	25.402	6	0.59414	0.46342	12.297	6	0.61676	0.48616	9.5211	5	0.19784	0.19392	35.172	3	0.37655	0.21685	167.24	5	0.63894	0.5585	70.984	6	1.7	5	4.9
P36060;REV__P43583	MCR1	NADH-cytochrome b5 reductase 2;NADH-cytochrome b5 reductase p34 form;NADH-cytochrome b5 reductase p32 form	20	20	1508;1963;1979;2786;3203;3970;4506;4913;5663;8664;9437;9743;13996;13997;14216;15323;15324;15864;15878;15914	2	63.6	34.137	302	1.9066e-140	1.7503	0.96035	18.789	16	2.5074	1.9117	29.63	27	4.4096	4.63	52.72	29	0.2491	0.15886	57	12	0.13952	0.093168	69.465	12	0.13076	0.086221	110.89	9	1.1703	0.78921	92.726	24	2.0499	1.1099	30.311	20	0.45898	0.3414	39.674	18	39.4	52.6	62.9
Q05931	SSQ1	Heat shock protein SSQ1, mitochondrial	9	9	111;972;6836;9018;11405;11993;13720;13766;14841	1	15.7	72.364	657	4.4239e-36	1.7473	1.0042	6.6863	2	1.5371	1.3756	48.591	5	1.2738	1.2054	18.972	4				0				0				0	0.81965	0.70022	10.355	2	2.0852	1.2776	86.383	7	0.70893	0.47517	93.367	2	4.7	4.9	4.9
P36105	RPL14A	60S ribosomal protein L14-A	9	2	334;945;5539;7386;7448;7449;15164;15814;15817	1	79	15.167	138	1.5255e-118	1.7446	0.98613	23.169	5	1.908	1.4576	21.979	9	1.4292	1.3241	45.651	9	0.19218	0.13498	34.509	4	0.19365	0.19383	45.015	5	6.3574	2.9189	73.811	12	12.613	7.5854	71.007	13	4.8718	2.8612	29.598	9	5.7833	4.6843	75.566	12	50.7	67.4	62.3
P32445	RIM1	Single-stranded DNA-binding protein RIM1, mitochondrial	6	6	1684;4294;4972;7077;9700;16466	1	82.2	15.386	135	1.071e-285	1.7445	0.88625	13.328	6	1.3241	1.0662	8.4993	7	0.85305	0.91083	27.173	3	0.054105	0.045492	73.792	3	0.046004	0.030483	42.015	4	0.058447	0.030604	146.89	2	0.21648	0.1637	87.073	6	2.013	1.2785	45.398	9	0.37209	0.27471	53.715	7	61.5	82.2	33.3
P35997;P38711	RPS27A;RPS27B	40S ribosomal protein S27-A;40S ribosomal protein S27-B	5	5	489;8857;14123;15265;15266	2	57.3	8.8793	82	1.1084e-45	1.7439	0.8687	29.426	6	0.88925	0.80571	32.659	5	0.83638	0.92965	43.542	6	0.21929	0.16436	117.13	6	0.5735	0.46119	36.067	6	11.363	4.6275	19.099	5	14.626	9.5276	98.738	7	7.6209	4.5445	21.649	6	9.4615	5.3403	24.567	6	57.3	50	50
P32610	VMA8	V-type proton ATPase subunit D	5	5	4296;8191;11750;12689;15441	1	31.2	29.194	256	7.0618e-44	1.739	0.83787	10.143	6	0.38462	0.29064	30.127	6	0.19591	0.26274	27.728	5	0.067251	0.052558	107.15	5	0.075351	0.032345	87.554	2	0.047486	0.024872	138.88	3	0.080381	0.039121	56.479	4	0.14445	0.054289	88.407	3	0.08842	0.048286	106.56	4	14.5	30.5	30.5
P33307	CSE1	Importin alpha re-exporter	14	14	2397;3829;4739;5035;9200;9947;10226;10808;11208;13014;14434;16030;16259;16335	1	17.8	109.35	960	3.2277e-80	1.7348	1.238	72.588	2	0.48268	0.45841	48.323	9	0.17917	0.17603	108.41	7	0.50838	0.50236	59.945	12	0.35597	0.29259	43	12	0.29137	0.25047	20.138	6	0.71263	0.54973	123.4	4	0.067198	0.059217	58.684	3	0.29453	0.30007	38.982	6	2.1	7.6	9.5
P25623	SYP1	Suppressor of yeast profilin deletion	11	11	1541;3207;3830;5893;9795;12098;13355;14908;15020;15331;15972	1	15.2	96.136	870	1.0657e-55	1.733	1.0607	26.258	4	0.39605	0.35946	58.024	4	1.2768	1.141	63.086	7	0.68061	0.68423	95.554	7	0.87573	0.86744	133.55	5	1.3891	0.8983	124.88	3	3.4314	2.8177	50.87	9	0.81787	0.64944	51.674	6	0.65731	0.66737	59.58	7	4.1	5.4	8.6
P05743	RPL26A	60S ribosomal protein L26-A	12	1	596;597;629;630;1170;2912;3498;3499;6537;11455;15304;15305	1	87.4	14.234	127	1.4685e-97	1.7309	0.89995	2.7247	2	0.86898	0.67792	17.676	2	1.216	1.1256	9.4378	2	0.24147	0.17492	4.5137	2				0	5.7308	4.4263	13.899	2	13.124	9.8737	19.098	2	4.549	2.8309	7.7952	2	4.5898	3.1134	7.3847	2	78.7	67.7	67.7
P53598	LSC1	Succinyl-CoA ligase [ADP-forming] subunit alpha, mitochondrial	13	13	164;320;3229;3410;5053;5054;5814;6827;10249;10886;14298;14989;15464	1	47.1	35.032	329	1.4702e-295	1.7248	0.98982	20.528	8	3.3537	2.7758	41.874	19	2.2565	2.198	43.236	17	0.1729	0.16745	29.38	3	0.21942	0.20411	55.142	2	0.38819	0.32241	90.929	2	1.319	1.0828	52.161	13	8.3245	4.616	101.83	20	1.9195	1.4811	49.945	16	30.1	46.5	46.5
P32916	SRP101	Signal recognition particle receptor subunit alpha homolog	18	18	670;1217;2655;3206;3584;4849;5358;5953;6904;7489;9047;9262;10484;10495;10544;11091;12576;13630	1	39	69.277	621	4.3648e-173	1.7233	0.87795	45.704	9	1.701	1.2299	64.825	11	1.2547	1.3212	91.416	14	0.19439	0.18324	110.08	7	0.16259	0.15803	111	7	0.11901	0.10988	204.79	8	0.57918	0.47149	78.294	13	0.45502	0.31956	91.213	14	0.1312	0.11953	71.079	7	14.5	16.6	20.6
P07262;P39708	GDH1	NADP-specific glutamate dehydrogenase 1	17	17	65;676;3726;3860;4295;4385;4483;4486;10491;10511;11864;12272;12912;14687;14980;15210;15431	2	57.9	49.569	454	8.2238e-240	1.7212	1.0243	5.238	2	3.176	2.5927	17.466	12	3.8638	4.086	42.329	16	6.8885	5.5564	40.1	21	7.6225	5.8988	52.132	22	7.9962	5.054	73.096	19	3.5226	2.5895	55.478	13	3.2037	2.6094	40.368	16	7.4959	5.7761	25.236	13	9	44.5	48.9
Q12230	LSP1	Sphingolipid long chain base-responsive protein LSP1	17	16	83;927;2759;3460;5033;6361;6557;7977;8178;8941;9466;9792;9793;11337;12813;12814;16048	1	59.8	38.071	341	0	1.7202	0.82805	16.966	29	2.6239	2.277	25.839	31	1.346	1.5028	34.435	24	0.092078	0.066061	67.034	19	0.080439	0.04951	49.238	20	0.082065	0.037521	114.18	20	0.86558	0.42537	70.082	25	3.0679	1.7057	60.295	33	0.47533	0.24263	51.277	22	40.5	58.7	54
P07251	ATP1	ATP synthase subunit alpha, mitochondrial	22	22	600;772;836;1045;1046;2865;4563;4711;4767;5126;7173;7830;9271;11079;11481;12194;12209;12210;12291;12396;13082;13650	1	59.6	58.607	545	0	1.705	0.82378	17.249	24	1.0243	0.82654	17.584	29	0.54402	0.53741	27.252	27	0.035351	0.028446	94.87	18	0.031928	0.020364	137.94	20	0.024689	0.014035	131.54	18	0.30558	0.20573	64.604	28	1.7752	0.95894	30.788	30	0.42409	0.30971	35.143	28	48.3	45	45.1
P38998	LYS1	Saccharopine dehydrogenase [NAD(+), L-lysine-forming]	12	12	79;1955;2298;2971;6814;7092;7810;10780;10815;13631;13633;14883	1	46.9	41.464	373	7.7339e-147	1.6977	0.91547	4.0738	2	2.6053	2.0628	15.016	14	3.5509	3.7315	23.219	13	2.3071	1.5278	29.641	12	0.24989	0.17822	23.539	9	0.27162	0.17827	33.008	7	7.3387	4.2323	62.052	13	3.0877	1.6559	41.978	10	1.166	0.80514	36.809	10	2.9	37.3	26
P04449	RPL24A	60S ribosomal protein L24-A	13	2	839;3147;3148;4574;4575;5234;5753;6797;6956;9523;10385;12390;14754	1	63.2	17.613	155	3.7362e-106	1.6946	1.0725	16.466	2				1				1				1	0.10087	0.080909	86.992	2				1	4.5646	3.2206	41.669	2				1	2.0163	1.8029	38.902	3	54.2	55.5	55.5
P38825	TOM71	Protein TOM71	11	11	180;544;4684;5822;5887;8680;9985;10450;12031;14978;15194	1	16.9	71.855	639	1.8618e-36	1.6906	1.0323	49.883	4	1.9616	1.8438	79.971	7	1.8911	2.0421	24.888	7				1	0.091844	0.079744	20.679	2	0.11648	0.077606	59.608	2	1.3245	1.0633	46.455	6	2.5226	1.8317	84.723	9	0.69788	0.65402	44.527	5	5.6	11.7	13
P10823	GPA2	Guanine nucleotide-binding protein alpha-2 subunit	5	5	5614;6106;13442;15182;15374	1	12.7	50.447	449	1.5024e-15	1.69	1.2204	12.737	2				1				0				1				1				0	1.7784	1.4942	36.685	4				0				0	5.3	1.6	0
Q12499	NOP58	Nucleolar protein 58	17	15	78;575;918;2890;3372;3406;3965;6733;7293;8267;8268;9702;13121;13347;13407;14768;16151	1	43.1	56.956	511	1.5747e-259	1.6875	0.87912	32.281	5	1.8104	1.5497	33.325	18	1.0652	1.0411	29.893	14	0.21626	0.18592	71.734	10	0.30328	0.21554	64.388	10	0.6158	0.39402	41.579	11	2.6773	2.1768	48.824	21	2.7945	1.9582	36.177	17	1.0765	1.0131	24.877	13	12.7	35	32.3
P49166	RPL37A	60S ribosomal protein L37-A	5	2	5443;12148;12736;12737;14309	1	65.9	9.8502	88	9.3842e-65	1.6844	0.89035	9.5496	6	1.533	1.222	25.071	5	1.4026	1.5141	33.162	8	0.1045	0.060538	40.512	5	0.072122	0.066681	50.997	7	2.4129	1.1347	17.724	6	7.2704	4.2375	38.052	2	2.6596	1.634	31.488	7	2.6875	1.8599	24.733	5	50	35.2	46.6
P25719	CPR3	Peptidyl-prolyl cis-trans isomerase C, mitochondrial	9	8	392;393;3439;4712;5044;5448;5846;13591;14806	1	62.1	19.919	182	8.624e-115	1.6799	0.89941	20.438	5	3.5107	2.7817	10.229	6	6.9725	6.5227	130.06	6	0.48211	0.33857	102.04	6	0.23791	0.18926	63.499	5	0.25572	0.17281	21.789	4	2.2783	1.3306	42.726	7	5.6431	2.5535	83.079	6	1.278	1.025	26.04	6	50.5	45.6	48.9
P38902	RPB11	DNA-directed RNA polymerase II subunit RPB11	8	8	787;2391;8192;8797;9797;14753;15149;15150	1	62.5	13.615	120	1.4541e-44	1.6782	0.98358	19.587	5	0.6626	0.53657	18.526	7	0.30637	0.30917	40.061	6	0.26088	0.22816	19.095	7	0.46131	0.39136	39.391	8	0.41302	0.31738	38.42	5	0.25658	0.21731	48.414	5	0.2705	0.21657	32.534	4	0.34992	0.31069	26.641	7	38.3	40	40
P08067	RIP1	Cytochrome b-c1 complex subunit Rieske, mitochondrial	5	5	1946;4760;4861;10981;14786	1	39.5	23.365	215	1.3445e-52	1.6775	1.1324	0.49283	2	0.98823	0.79845	144.7	3	0.62266	0.5174	14.428	4	0.051738	0.0493	93.016	3	1.349	0.80683	159.42	3				1	0.39424	0.38293	116.69	3	0.44187	0.35604	92.605	3	0.29037	0.25081	175.43	2	15.3	22.8	24.2
P53981		Uncharacterized phosphatase YNL010W	11	11	279;1482;1670;1875;2355;6435;6906;7245;11368;14801;15186	1	43.6	27.48	241	4.7337e-32	1.6756	0.93612	22.701	4				1	1.745	1.8962	48.746	3	4.4902	4.15	46.005	12	3.4137	2.9548	48.578	7	2.6115	1.6795	58.64	7	1.0479	0.98908	16.669	6	1.2998	0.92193	33.481	4	2.3639	1.8371	49.4	6	19.5	10	12.4
P18961	YPK2	Serine/threonine-protein kinase YPK2/YKR2	6	3	4083;5648;6169;6540;10857;12237	1	11.7	76.663	677	8.6785e-40	1.6684	1.173	62.672	3	0.53389	0.47981	63.525	6	0.21746	0.23924	52.24	5	0.26317	0.22684	38.671	5	0.17752	0.142	96.952	6	0.13783	0.13093	106.05	5	2.3156	1.5021	129.85	9	0.41413	0.38179	76.991	6	0.53625	0.45425	85.768	6	2.2	6.1	7.7
P15732	UBC5	Ubiquitin-conjugating enzyme E2-16 kDa	2	1	1982;6788	1	19.6	16.28	148	1.8491e-40	1.6664	1.0089	6.1518	2				1				1				1				1				0				1				0				1	19.6	19.6	19.6
P39726	GCV3	Glycine cleavage system H protein, mitochondrial	6	6	7898;8623;8829;9518;10169;13599	1	45.3	18.793	170	7.32e-173	1.6609	1.0076	23.678	4	3.9565	3.2433	25.75	5	2.4931	2.6095	0.54549	3	0.22755	0.16979	23.121	4	0.12612	0.073517	73.899	4	0.13501	0.061241	72.989	4	0.1552	0.12527	101.73	4	3.915	2.8017	23.775	5	0.66357	0.57506	129.9	6	18.2	34.7	34.7
P46944	TRS85	Trafficking protein particle complex III-specific subunit 85	4	4	26;7465;11854;14849	1	8.7	80.494	698	2.4418e-38	1.6591	0.94347	17.525	3				1	0.65336	0.64925	38.231	4				0				0				0				1				0				1	5.6	1.7	6.2
P17505	MDH1	Malate dehydrogenase, mitochondrial	15	15	494;3467;3468;4388;4447;4986;5041;5876;8533;9575;10000;11807;12500;15578;15635	1	53.3	35.65	334	0	1.659	0.94247	17.998	8	5.1615	3.9305	27.297	16	3.394	3.7056	28.182	16	0.34675	0.30017	43.275	10	0.25035	0.22869	69.4	11	0.30416	0.26482	38.204	6	1.5455	1.0236	80.521	12	5.4627	3.5825	77.09	15	1.9183	1.4097	37.943	15	32.9	49.4	44.3
P81450	ATP18	ATP synthase subunit J, mitochondrial	2	2	2528;11746	1	35.6	6.6877	59	1.0937e-10	1.6543	0.91282	1.871	3	0.56102	0.45789	24.68	3	0.26242	0.30226	14.569	2				1	0.13116	0.074418	258.45	2				1	0.30289	0.29197	25.631	3	1.0726	0.78307	10.978	3	0.36418	0.27147	33.103	2	35.6	35.6	35.6
Q07478	SUB2	ATP-dependent RNA helicase SUB2	15	15	2081;2378;4610;4937;5488;6378;6972;8353;9032;9998;11110;13654;15133;16226;16363	1	37.2	50.308	446	3.5023e-85	1.6497	0.87518	29.856	7	0.75766	0.58962	17.137	16	0.65189	0.62318	24.999	17	2.1473	1.6361	44.309	19	1.4281	1.0387	28.621	17	1.3853	0.84522	45.225	16	0.95301	0.73912	28.236	16	1.0313	0.67616	47.641	15	1.3537	1.133	44.537	19	16.6	25.3	25.3
Q12122	LYS21	Homocitrate synthase, mitochondrial	10	3	421;1897;3897;5859;7006;7097;7894;12301;12402;13256	1	34.8	48.594	440	2.6482e-180	1.647	0.85004	10.58	6	0.85602	0.69769	16.987	6	1.7288	1.5135	49.465	9	4.8458	3.1766	35.674	10	4.801	2.8901	40.071	12	4.0468	2.3411	39.2	9	1.9592	1.2734	47.315	8	2.424	1.5588	39.121	8	3.8368	3.031	24.203	10	20.5	14.1	27
P53221	RPL26B	60S ribosomal protein L26-B	12	1	596;597;629;630;1169;2912;3498;3499;6537;11455;15304;15305	1	87.4	14.235	127	4.6291e-118	1.6468	0.82144	12.33	18	0.70574	0.56847	20.277	9	0.85608	0.95861	107.84	13	0.19695	0.15203	46.466	12	0.13543	0.10667	57.719	8	4.9502	2.5433	111.18	14	12.798	5.7738	36.995	18	4.5656	2.466	31.798	11	4.5935	2.7976	32.327	16	78.7	52	52
P02309	HHF1	Histone H4	8	8	6172;6173;10666;11891;11939;12127;12614;14515	1	79.6	11.368	103	9.2261e-122	1.6425	0.87251	58.563	5	2.5042	2.3261	31.759	8	0.68619	0.7475	36.079	8	0.045775	0.031585	91.346	9	0.01404	0.0096723	126.16	10	0.073685	0.035903	34.151	9	0.77481	0.46258	35.027	12	2.985	1.4874	41.337	12	0.97974	0.61463	37.561	13	79.6	77.7	67
Q99220	YOS9	Protein OS-9 homolog	8	8	3674;5851;8502;9848;12863;13784;13805;13806	1	16.1	61.257	542	5.3235e-136	1.6405	0.86622	18.479	4	1.1554	0.94235	35.236	3	0.88943	0.91173	45.633	6	0.22812	0.15953	222.83	2				0				1	0.14834	0.098873	34.72	2	0.42055	0.29788	118.15	2	0.22169	0.19024	241.27	2	8.1	7.4	12.5
P53950	VAC7	Vacuolar segregation protein 7	2	2	4020;8428	1	2.4	128.14	1165	4.5167e-08	1.6288	0.85824	41.371	2	1.1156	0.90038	36.036	2	3.2377	2.9696	30.113	3				1	0.10555	0.096471	39.158	2				0				1				1				1	2.4	2.4	2.4
P39954	SAH1	Adenosylhomocysteinase	18	18	106;1172;2670;3530;3717;5249;5361;5482;6062;7131;8223;8555;11620;12852;13846;14646;15351;15417	1	44.1	49.125	449	9.3601e-277	1.6284	1.017	33.973	5	3.4698	2.9058	23.551	13	3.0805	2.8987	35.067	16	13.738	7.9765	67.027	19	15.57	9.4197	94.913	20	14.687	8.0842	127.74	22	6.2977	4.8003	25.793	14	7.2099	4.1739	73.209	19	10.818	7.4084	53.155	14	11.4	30.7	34.3
P22768	ARG1	Argininosuccinate synthase	13	13	363;499;1247;1807;4165;4368;4559;4730;4754;8167;9071;11112;13224	1	44.3	46.927	420	7.3873e-304	1.625	0.87217	22.187	8	3.1024	2.646	24.591	14	3.1592	3.3183	37.326	13	12.587	7.9617	117.48	16	15.78	9.872	80.451	18	15.327	8.2072	95.519	16	4.6079	2.9041	57.162	14	4.9266	2.8233	110.9	12	9.2049	5.3996	46.196	17	21.7	27.6	21.4
P35176	CPR5	Peptidyl-prolyl cis-trans isomerase D	16	16	1321;1472;1473;2416;3307;5149;5446;5447;9460;10532;10754;11216;12769;12770;13694;15773	1	84.9	25.326	225	0	1.6207	0.81732	35.144	23	1.7185	1.4652	14.864	32	1.3447	1.4639	41.759	29	0.023236	0.016577	121.35	21	0.017844	0.012257	105.57	20	0.015451	0.010276	96.909	20	0.18385	0.11841	47.02	24	0.17456	0.10085	58.414	32	0.041707	0.029427	90.798	28	70.7	75.1	71.6
P43616	DUG1	Cys-Gly metallodipeptidase DUG1	15	15	444;480;1298;3788;4090;4989;5640;6110;6875;7621;7646;9055;9137;12731;14125	1	42	52.871	481	1.7804e-105	1.6156	0.96048	38.553	4	4.3948	3.334	73.535	7	7.1222	7.8459	65.819	11	8.2904	4.9431	98.992	9	7.2801	4.6483	89.898	12	6.4701	2.8924	48.216	8	2.2128	1.5945	77.839	7	7.1523	5.0878	55.962	10	5.3218	4.6171	35.707	9	12.1	18.7	25.8
Q03529	SCS7	Ceramide very long chain fatty acid hydroxylase SCS7	6	6	1707;4872;6777;7419;14019;16205	1	16.1	44.881	384	1.1043e-49	1.611	1.1157	4.7105	2	2.3334	2.0018	47.174	6	0.80322	0.80124	161.63	2				0				1				0				0				1	0.95636	0.82264	0	2	8.1	15.9	3.9
P19414	ACO1	Aconitate hydratase, mitochondrial	29	26	1817;1898;2520;3279;3358;5043;5480;6104;6224;6292;7491;9608;10029;10616;10716;11001;11182;11367;12024;12581;12582;13060;13920;14414;15334;15543;15544;16385;16431	1	47.8	85.367	778	6.4944e-218	1.6098	0.86282	82.591	15	3.8291	3.076	52.738	31	2.4547	2.3906	45.728	28	0.26691	0.19916	121.9	8	0.15631	0.12031	108.02	10	0.16485	0.13329	144.52	6	1.2375	0.83402	45.157	15	5.7315	3.7159	78.663	42	1.7175	1.3055	61.762	25	17.1	38	40
P00815	HIS4	Histidine biosynthesis trifunctional protein;Phosphoribosyl-AMP cyclohydrolase;Phosphoribosyl-ATP pyrophosphohydrolase;Histidinol dehydrogenase	31	31	380;661;2141;2299;2427;2438;2600;2736;3313;3705;3791;3796;4747;5219;6013;6101;6377;6690;6886;7026;8393;8922;9021;9079;11426;12446;13589;14321;14322;15206;15539	1	54.6	87.72	799	0	1.609	0.86536	23.89	31	0.6459	0.53681	38.728	26	0.72155	0.79962	35.406	29	3.7551	2.0691	48.604	33	3.5476	2.1909	66.84	33	3.2107	1.5253	61.465	33	0.9061	0.70424	120.46	30	1.4068	0.79947	107.73	31	2.1482	1.5778	83.678	34	39	33.2	30.4
P04806	HXK1	Hexokinase-1	20	16	1520;2095;3175;4406;4672;4907;5186;5375;6274;6954;7221;7458;8130;8213;8630;8881;13825;14933;16057;16266	1	62.7	53.738	485	0	1.6024	0.97798	55.25	7	0.92625	0.77254	47.543	17	0.89347	1.0841	44.433	19	3.5181	2.4698	52.074	21	3.026	2.3434	54.795	28	2.8019	1.5101	58.174	24	1.0627	0.81644	36.885	17	1.0252	0.71202	55.524	21	1.8611	1.5357	51.156	25	13.4	38.6	31.8
P48836	VMA10	V-type proton ATPase subunit G	9	9	146;147;2663;6113;6114;6820;6821;9808;10018	1	55.3	12.713	114	3.1004e-60	1.6015	0.80265	14.93	10	1.3564	1.1162	22.527	6	3.4256	3.5904	56.855	10	2.0027	1.5263	21.67	5	1.5661	1.1546	9.8826	4	1.4609	0.9591	48.405	6	1.8012	1.089	47.783	7	1.1327	0.91358	35.396	7	1.2146	0.88316	17.019	4	55.3	38.6	47.4
P40457	MLP2	Protein MLP2	4	4	3586;8606;11306;13215	1	2.3	195.14	1679	1.7444e-17	1.5998	0.8481	14.247	6				1	0.077576	0.070997	2.9196	2				0				0				0	0.096328	0.070838	22.22	3				0	0.2655	0.22997	181.75	2	2.3	0.6	1.1
Q12391;Q12112	TY1A-NL1;TY1B-NL1	Transposon Ty1-NL1 Gag polyprotein;Capsid protein;Gag-p4;Transposon Ty1-NL1 Gag-Pol polyprotein;Capsid protein;Ty1 protease;Integrase;Reverse transcriptase/ribonuclease H	6	1	1676;3303;3890;5151;14576;16548	2	20	49.308	440	1.8924e-95	1.5994	0.80007	13.532	3	0.90086	0.80471	35.296	5	0.39799	0.48796	93.243	4	0.073466	0.053032	83.044	3	0.16699	0.098127	2.121	3	0.077301	0.056298	1.3073	2	2.4617	1.8662	65.993	4	0.25175	0.1667	76.395	5	0.157	0.12325	56.946	5	10.7	17.7	17.7
P05759;P0CG63	RPS31;UBI4	Ubiquitin-40S ribosomal protein S31;Ubiquitin;40S ribosomal protein S31;Polyubiquitin;Ubiquitin	8	4	1241;2010;2597;7576;8818;9649;11280;13958	2	63.2	17.216	152	6.4399e-107	1.5967	0.77445	75.736	11	1.0963	0.85629	49.755	11	0.5022	0.51368	48.58	9	1.5335	0.71972	151.85	9	0.93315	0.70543	138.68	12	1.2428	0.92876	51.276	12	2.818	1.8366	45.197	14	1.5166	0.88136	32.732	7	1.3817	1.1589	35.142	11	58.6	52	46.7
P38177		Uncharacterized protein YBL086C	2	2	7246;11370	1	3	51.996	466	3.381e-10	1.582	1.078	29.304	3				0				1				1	0.040596	0.037511	143.95	3				0				0				0				1	3	2.8	2.8
P36095	VPS24	Vacuolar protein-sorting-associated protein 24	8	8	471;2953;3090;6673;7184;9388;11544;12997	1	37.1	26.242	224	3.1121e-31	1.5757	0.87193	16.961	6	1.1125	0.81331	13.466	11	1.2091	1.2849	21.704	11	0.11902	0.10347	71.408	3	0.17423	0.15174	168.18	3	0.090175	0.049146	165.89	5	0.46974	0.37694	50.238	8	0.35179	0.29411	64.988	11	0.17672	0.13207	30.688	7	26.3	31.2	31.2
P14843	ARO3	Phospho-2-dehydro-3-deoxyheptonate aldolase, phenylalanine-inhibited	16	15	81;859;1250;1431;1810;2094;4369;4648;4676;5089;10047;10048;10765;10931;11863;11964	1	58.6	41.069	370	5.808e-279	1.5736	0.80714	19.751	6	1.6701	1.3524	46.41	8	2.2003	2.6012	44.686	14	12.088	5.9701	115.22	20	12.114	6.4418	55.588	21	11.069	6.3898	57.634	15	3.7829	2.5631	67.499	11	3.8482	2.5551	50.076	9	6.3442	4.4743	60.394	17	19.2	24.9	37.6
Q12486		Putative uncharacterized hydrolase YOR131C	3	3	2286;2973;10082	1	18.8	24.84	218	1.1531e-14	1.5682	0.83444	10.438	3	0.74441	0.5812	21.299	2				0				0				0				0				0				0				0	11	13.3	5.5
P39945;P0C5L1	AST2	Protein AST2	4	3	2280;5222;7506;9233	2	15.1	48.37	430	8.6914e-17	1.5655	0.99567	120.9	2				1	1.3973	1.2452	24.907	2				0				0				0	1.834	1.5625	68.663	2				0				0	8.1	5.6	7
P38765	YHI9	Uncharacterized isomerase YHI9	10	10	231;786;5783;8793;10538;11358;11359;12086;14062;14376	1	40.8	32.563	294	3.0624e-64	1.5561	0.99752	28.749	4	1.599	1.4518	16.33	2	2.7796	2.498	21.396	4	8.8413	6.7065	25.906	7	5.73	4.7987	45.199	6	6.3626	3.7929	99.042	8	1.7893	1.2818	31.272	3	3.0284	1.9658	44.29	4	4.6832	3.6418	43.126	5	15.6	7.8	19.4
P39516;P06367	RPS14B;RPS14A	40S ribosomal protein S14-B;40S ribosomal protein S14-A	7	7	126;1252;3234;3300;14203;14204;15074	2	60.1	14.65	138	6.3905e-83	1.5539	0.79948	22.446	6	0.39684	0.31685	12.913	4	0.28251	0.30295	9.5449	4	0.036186	0.025003	45.919	4	0.14042	0.050496	34.658	4	2.5897	1.1452	32.879	10	5.961	2.0392	87.975	10	2.0818	1.2225	64.46	6	2.7454	1.5545	45.79	9	33.3	30.4	15.2
P29055	SUA7	Transcription initiation factor IIB	3	3	6593;12487;14070	1	7.2	38.2	345	3.1583e-09	1.5427	0.91129	60.038	2				0				1				0				1				0				1				0				1	5.5	0	1.7
P24000	RPL24B	60S ribosomal protein L24-B	13	2	839;3147;3148;4574;4575;5234;5753;6797;6956;9524;10385;12390;14782	1	63.2	17.547	155	7.4376e-108	1.5421	0.78807	23.616	15	1.0763	0.8016	34.163	13	0.45915	0.45585	71.52	19	0.045606	0.033589	122.08	11	0.053899	0.035298	95.325	10	1.753	0.99553	37.024	17	4.8493	2.6359	71.436	15	1.8113	1.2917	36.991	14	1.823	1.1812	36.741	17	54.2	55.5	55.5
P41921	GLR1	Glutathione reductase	15	15	100;580;2646;5463;7696;8591;8925;11646;11659;12719;12753;14059;14724;14766;15294	1	53.2	53.44	483	7.6148e-109	1.5405	1.1323	32.017	4	4.5082	3.603	57.36	12	7.0098	6.5606	62.266	12	4.9609	3.9563	27.87	7	4.4339	3.4873	37.657	7	3.4279	2.3844	30.226	9	2.5769	2.1042	39.039	7	4.7775	3.2014	111.44	11	4.3604	3.4227	22.633	9	11.4	28.4	40
P25491	YDJ1	Mitochondrial protein import protein MAS5	20	20	1021;1207;1583;1666;2329;3802;3979;4129;4238;4239;4360;4720;5172;6089;7080;11652;14888;14889;16142;16212	1	55.7	44.67	409	5.0558e-282	1.5401	0.81378	21.86	22	1.1831	0.92537	44.933	22	0.70575	0.73818	41.924	21	0.14885	0.083766	71.436	13	0.1216	0.077746	52.147	13	0.14799	0.08454	47.093	14	0.79615	0.52275	93.248	16	0.72541	0.47621	110.38	19	0.51005	0.35564	65.475	22	35.9	39.6	47.9
P10664	RPL4A	60S ribosomal protein L4-A	12	2	1071;6321;7673;10178;10653;11513;12125;12213;12294;13860;14534;14923	1	43.9	39.092	362	1.8294e-224	1.5335	0.74682	22.529	10	0.72517	0.59388	19.989	12	0.84434	0.7709	43.954	10	0.11433	0.098949	59.851	9	0.12177	0.067908	70.212	7	3.3857	1.6352	93.587	13	6.5967	2.9467	148.59	11	2.974	1.246	136.6	11	2.6275	1.5314	78.395	12	15.5	37	31.8
P21306	ATP15	ATP synthase subunit epsilon, mitochondrial	3	3	294;10046;13727	1	90.3	6.7425	62	5.9754e-159	1.5251	0.77906	15.681	3	0.47649	0.38014	4.558	2	0.51548	0.4759	2.4798	2	0.081673	0.05191	135.1	2				1				1	0.12322	0.10206	92.57	3	0.58887	0.32045	83.106	4	0.34643	0.28345	115.82	3	56.5	56.5	56.5
P38911	FPR3	FK506-binding nuclear protein	7	6	1765;5075;7963;10537;11063;11763;15138	1	25.3	46.553	411	4.8802e-48	1.5233	0.83362	17.807	5	2.8895	2.3607	31.601	10	1.9643	2.3987	28.271	8	0.15587	0.1031	32.889	2	0.14473	0.097413	2.2183	2	0.52086	0.33309	32.577	4	2.1566	1.4925	15.482	6	2.3799	1.4092	35.591	10	1.2542	0.9147	33.297	8	16.8	25.3	18.7
P04650	RPL39	60S ribosomal protein L39	2	2	485;11363	1	49	6.3415	51	1.1757e-28	1.5193	0.77539	13.739	2				1				0				0				0				1				1				1				1	49	43.1	0
P54115	ALD6	Magnesium-activated aldehyde dehydrogenase, cytosolic	20	20	331;734;1182;2450;5093;5529;6588;6589;7034;7339;7488;7994;10655;11447;12347;13449;14000;14081;14882;14899	1	57.2	54.414	500	4.1481e-209	1.5152	0.96458	26.429	5	1.1209	1.0138	49.442	9	1.0169	0.93105	31.833	11	3.923	2.8714	57.424	16	4.373	3.2458	90.641	20	5.0469	3.0259	59.336	14	1.985	1.6519	68.19	4	1.6068	1.4091	59.05	6	2.6494	2.3055	75.899	10	12.8	23	27.8
P53334	SCW4	Probable family 17 glucosidase SCW4	5	5	4395;9672;10610;15883;15884	1	17.4	40.173	386	8.1445e-27	1.5138	0.85736	13.445	2	0.8491	0.68925	89.231	4	1.1778	1.1554	28.857	3				0				0				1				1	0.15454	0.13001	4.7491	2	0.084576	0.07766	84.453	2	6	10.4	10.1
P32454	APE2	Aminopeptidase 2, mitochondrial	19	17	846;2184;4127;4303;4407;4727;5061;5223;7451;9439;9632;10055;11300;13276;13706;13763;13975;15605;15881	1	23.8	107.75	952	2.5009e-102	1.512	0.81846	107.53	3	2.4276	1.8071	123.65	13	1.3641	1.1692	126.08	13	1.7218	1.663	103.47	11	2.7582	2.7454	110.69	9	1.2314	1.1759	109.89	13	0.66219	0.51943	30.705	6	1.7244	1.4855	113.57	10	3.3163	2.6359	125.26	11	2.8	12.4	10.2
P40558	CFD1	Cytosolic Fe-S cluster assembly factor CFD1	3	3	5256;7150;9398	1	13.7	31.921	293	6.8431e-08	1.5117	1.0368	26.805	2	0.39246	0.37435	28.674	2				0				1				1				1				1				1	0.13456	0.12471	14.099	3	7.8	8.9	0
P33401	PGM1	Phosphoglucomutase-1	10	8	1201;2674;3603;5476;8294;9139;10987;12959;16166;16382	1	23.2	63.111	570	1.0277e-58	1.5097	1.1237	14.117	3	0.63553	0.57769	33.568	4	0.59555	0.5888	9.9468	3	2.7635	1.8263	24.012	7	1.7544	1.3321	36.521	6	1.4587	1.1835	41.359	7	0.8971	0.70196	43.947	3	0.6625	0.53569	39.723	2	1.1927	0.90282	20.021	4	6.1	9.8	6
P40515	FIS1	Mitochondria fission 1 protein	6	6	6196;7903;12323;13377;13995;14682	1	32.9	17.733	155	2.5962e-81	1.5067	0.78045	14.214	4	1.1747	0.90831	17.065	8	0.98911	1.0102	20.04	7	0.21141	0.1784	31.838	5	0.085733	0.056101	57.038	7	0.10224	0.053665	75.628	6	0.65246	0.44374	24.481	6	0.67588	0.46328	19.201	6	0.19157	0.14398	18.6	5	18.7	31.6	22.6
P12612	TCP1	T-complex protein 1 subunit alpha	9	9	3243;4073;4525;6490;6642;11670;12397;13189;13312	1	22.7	60.48	559	1.2631e-44	1.5036	0.97993	81.59	4				1	0.21234	0.18697	44.022	4	0.46847	0.26766	93.81	5	0.977	0.75682	44.341	5	1.5081	0.99355	41.909	6	0.83465	0.84741	32.84	4	0.74832	0.51069	6.789	2	0.81269	0.67597	60.349	5	14.1	3.2	9.5
O14467	MBF1	Multiprotein-bridging factor 1	8	8	6276;7073;7415;7771;8789;10973;14712;16175	1	61.6	16.403	151	4.8903e-118	1.4973	0.80984	10.124	4	1.3126	0.99665	59.764	9	1.8831	1.8047	55.665	11	5.496	2.5488	80.865	10	2.9825	1.8071	68.224	12	6.9425	3.3209	50.489	11	20.345	9.5907	203.93	14	16.5	9.9299	113.05	14	11.779	7.3189	120.99	14	30.5	45	45
P00830	ATP2	ATP synthase subunit beta, mitochondrial	26	26	346;1089;1090;2110;2111;3233;5827;6403;8799;9065;9066;9067;9151;10789;12870;12989;13237;13238;14217;14454;15125;15209;15394;15651;15652;16042	1	59.5	54.793	511	0	1.4942	0.75488	30.142	39	0.94976	0.77879	24.386	29	0.42838	0.46762	33.889	19	0.039766	0.032002	152.64	16	0.033333	0.018727	145.9	18	0.018498	0.0085716	146.5	17	0.21211	0.1255	42.616	22	1.2993	0.69837	38.673	21	0.28815	0.19697	34.148	24	52.8	49.3	39.9
Q06407	RGA2	Rho-type GTPase-activating protein 2	2	2	6161;8504	1	2.8	113.29	1009	6.6721e-19	1.4933	1.077	8.3571	3				1				0				1				1				1	0.63555	0.53604	39.175	2				0				0	2.8	1.7	0
P25694	CDC48	Cell division control protein 48	24	24	181;405;851;865;1016;1043;2043;2633;3262;3672;4338;4364;5029;7747;9337;9834;9835;10834;11021;11352;12195;13646;14210;14750	1	40.6	91.995	835	0	1.487	0.75632	38.94	22	0.71737	0.59857	53.059	26	0.51799	0.52692	67.074	25	0.68284	0.4971	87.989	26	0.7883	0.59244	56.255	31	0.81815	0.44229	91.139	30	0.7702	0.49735	78.103	28	0.87932	0.62528	70.52	28	0.642	0.49042	46.88	32	28.4	29.6	31.3
P23254	TKL1	Transketolase 1	21	21	768;905;1742;3611;3649;5419;6921;7581;7852;7948;8150;8667;9747;12644;12854;13891;13892;13931;13932;14239;15980	1	34.4	73.805	680	2.4732e-169	1.4829	0.76937	36.354	14	3.231	2.5028	34.027	21	5.0047	5.3134	46.414	22	7.0771	3.8224	87.882	24	6.9835	4.3249	77.242	25	6.3158	3.4234	43.993	20	2.3697	1.7738	45.746	14	3.3729	2.3379	36.054	17	5.6648	4.1814	28.171	23	13.2	27.4	27.2
P27514	PHO91	Low-affinity phosphate transporter PHO91	6	6	1441;4158;7118;12002;12976;16282	1	6.4	99.489	894	2.9072e-15	1.4806	0.77314	46.938	4	0.76495	0.62151	72.468	4	0.94776	0.79788	1.4019	2				1				1	0.22449	0.20173	85.867	2	0.27505	0.20564	58.383	2				1				1	3.7	4.4	2
P15731	UBC4	Ubiquitin-conjugating enzyme E2 4	3	2	1982;6787;16064	1	26.4	16.456	148	1.0118e-58	1.4782	0.6773	52.238	5	0.56612	0.47148	26.441	8	0.21885	0.22765	103.88	4	0.30165	0.25596	64.778	6	0.612	0.46266	152.4	4	0.52574	0.31714	105.07	4	0.19736	0.13793	74.371	4	0.34224	0.20847	94.255	4	0.20695	0.16906	82.339	6	26.4	26.4	26.4
P20606	SAR1	Small COPII coat GTPase SAR1	5	5	2171;4150;8299;9890;14393	1	36.8	21.45	190	1.661e-40	1.4775	0.78532	24.924	4	0.70643	0.58459	27.259	10	0.28871	0.2884	42.151	8	0.39155	0.24931	37.995	7	0.1972	0.13893	24.111	7	0.19171	0.14259	26.296	8	0.88782	0.52331	85.886	8	0.63477	0.3277	78.388	9	0.33886	0.23987	74.274	8	15.3	36.8	36.8
P26754	RFA2	Replication factor A protein 2	4	4	1240;10132;10784;14811	1	15	29.936	273	2.167e-16	1.477	0.98769	71.719	3	1.1252	0.9722	28.577	4	1.1855	2.0142	109.06	2				1	0.42864	0.41275	25.35	3				1	0.7211	0.36613	34.909	3	1.1687	0.6958	3.8493	2	1.3057	0.88179	29.697	2	11.4	15	8.4
P08417	FUM1	Fumarate hydratase, mitochondrial	7	7	446;731;2508;5803;12327;12970;16560	1	20.5	53.151	488	8.9703e-57	1.4729	1.0219	17.28	3	3.0594	2.3302	33.763	6	2.8434	2.8616	12.654	4	1.4472	1.1643	40.993	6	1.691	1.6824	20.931	7	1.2651	1.2161	14.518	5	2.2159	1.8263	18.651	7	8.8343	5.5073	29.553	9	3.105	2.8551	27.93	7	8.6	10.9	15.2
P39705	NUP60	Nucleoporin NUP60	5	5	2031;6039;9465;13008;13761	1	9.5	59.039	539	7.3203e-20	1.4713	0.7597	27.365	3				1	0.19579	0.14936	78.312	3	0.10696	0.091622	148.92	2	0.15535	0.15049	137.53	3	0.059811	0.045624	182.61	2				1				1	0.18484	0.17434	20.948	3	4.5	2.6	3.7
P32266	MGM1	Dynamin-like GTPase MGM1, mitochondrial;Dynamin-like GTPase MGM1 large isoform;Dynamin-like GTPase MGM1 small isoform	13	13	1874;4678;5970;6533;7528;8774;9397;9451;11354;12788;13551;14744;15127	1	17.9	99.177	881	9.2879e-51	1.4664	0.72913	79.448	3	2.5697	2.2849	18.149	2	2.7115	2.2304	86.001	5				0				0				0	2.8178	2.6912	145.15	5	2.4962	2.2037	163.45	9				1	4.3	2.6	6.2
Q12019	MDN1	Midasin	9	9	6762;7486;8304;9349;11853;14110;14631;14854;16488	1	2.1	559.3	4910	1.1378e-26	1.4662	0.85832	31.268	4	0.44352	0.35612	80.896	4	0.27352	0.25556	73.247	3	0.4584	0.39794	161.17	4	0.063003	0.061715	264.94	3				1	0.12161	0.077369	94.755	5	0.086227	0.071393	47.384	2	0.18542	0.16825	155.78	3	1.4	1	1.2
P38910	HSP10	10 kDa heat shock protein, mitochondrial	7	7	7946;8575;8576;12837;13644;14865;15714	1	80.2	11.372	106	2.0018e-139	1.465	0.69421	17.926	6	1.9111	1.6216	19.301	10	1.9349	2.0202	31.44	9	0.10006	0.068306	21.909	5	0.10044	0.078062	74.988	6	0.11667	0.073132	48.337	8	0.79966	0.57602	37.358	7	7.9759	4.8409	18.391	9	1.4978	1.3325	31.813	11	65.1	74.5	74.5
P36081	YKL077W	Uncharacterized protein YKL077W	8	8	1699;1700;7270;10441;13928;14545;15487;16493	1	21.7	46.036	392	2.7473e-61	1.4646	0.79282	47.291	8	0.97533	0.77695	38.177	6	1.0554	1.1694	34.961	8	0.22755	0.13213	146.21	5	0.080903	0.036208	281.3	2	0.069296	0.035497	90.61	4	0.23445	0.13538	135	6	0.12166	0.06002	110.82	7	0.052846	0.038804	139.81	7	15.1	13.3	15.8
P20424	SRP54	Signal recognition particle subunit SRP54	8	8	3200;7583;8805;9591;9774;14891;15105;15618	1	17.6	59.624	541	1.1709e-31	1.4597	0.94224	86.164	4	0.80772	0.71383	106.46	3	0.49571	0.43705	48.847	3	1.1218	0.97684	62.291	2	0.79666	0.71453	13.8	2	0.76133	0.65934	98.702	4	1.1194	1.0332	165.4	4	0.19216	0.11848	185.93	3	0.94041	0.91033	105.8	4	8.5	6.3	7.8
P00447	SOD2	Superoxide dismutase [Mn], mitochondrial	8	8	375;472;2333;3711;7496;9469;15607;15831	1	50.6	25.774	233	2.9391e-130	1.4584	0.85583	9.0112	3	7.118	5.8378	11.432	7	5.0857	5.9928	28.017	4	0.58115	0.42132	9.3611	3	0.36975	0.32866	20.548	4	0.3684	0.28545	27.127	3	2.3277	1.4752	21.854	5	11.672	5.6648	26.261	7	3.2105	2.2937	28.649	5	13.7	27.5	19.7
P13663	HOM2	Aspartate-semialdehyde dehydrogenase	20	20	824;2354;2543;3425;3677;5499;6050;6993;7019;7435;8444;9413;9414;10458;10648;10927;11471;15152;15495;16522	1	72.9	39.543	365	0	1.458	0.76305	12.436	8	3.0358	2.4734	21.421	14	4.0475	4.2513	56.983	16	12.245	4.9119	51.429	19	10.212	6.2111	68.656	25	8.858	5.0611	45.403	19	3.6781	2.6193	44.445	13	5.1506	2.4504	38.41	11	6.9791	4.246	74.802	19	24.4	46.8	47.7
P30902	ATP7	ATP synthase subunit d, mitochondrial	12	12	1995;3225;4607;5701;6028;6957;11330;11553;12082;12328;15054;15055	1	69.5	19.809	174	7.2802e-107	1.4529	0.73406	21.106	16	0.62176	0.47768	41.637	7	0.34604	0.35859	53.742	7	0.12283	0.086107	159.17	5	0.25406	0.17824	183.42	7	0.035719	0.021215	154.09	4	0.16438	0.12481	141.58	5	0.81254	0.56028	92.614	8	0.17162	0.12323	142.9	7	60.9	48.3	43.1
P41911	GPD2	Glycerol-3-phosphate dehydrogenase [NAD(+)] 2, mitochondrial	9	8	2134;3684;4413;5788;8296;11328;14952;15634;16324	1	33.6	49.421	440	6.1498e-99	1.446	0.94709	37.864	6	0.67998	0.60092	65.705	5	0.25451	0.26078	34.17	7	1.3127	1.1661	96.848	6	1.5772	1.3678	189.64	3	1.2773	0.82296	136.84	7	0.61281	0.55746	56.569	6	1.3358	0.88899	71.457	5	1.349	1.0399	104.69	7	18.2	16.4	22.3
Q12331		FAS1 domain-containing protein YDR262W	13	13	2586;2799;4214;4721;6884;7277;10612;11008;11390;12471;15500;15501;15540	1	55.5	30.633	272	1.5698e-181	1.4441	0.7184	19.178	6	1.6992	1.2965	17.126	16	1.4372	1.4453	25.668	15	0.10298	0.074925	79.767	3	0.11946	0.095661	58.566	5	0.088394	0.071623	97.062	5	0.17656	0.13627	53.398	9	0.18097	0.12188	69.168	11	0.11745	0.084901	85.504	9	27.6	55.5	55.5
P38013	AHP1	Peroxiredoxin type-2	11	11	3247;3285;3484;4040;6920;8139;8140;9639;12463;12931;15014	1	80.1	19.114	176	0	1.4372	0.71489	25.951	7	3.8288	2.8278	30.83	13	5.7258	6.8353	69.29	12	13.072	5.5897	104.41	16	10.966	4.8474	117.04	13	9.4222	4.157	67.849	13	2.9489	1.8929	27.127	8	3.8514	1.9214	62.889	11	6.1234	3.5197	50.549	13	47.2	61.9	69.9
Q04031	RRP17	Ribosomal RNA-processing protein 17	4	4	1078;2060;3321;3862	1	17	27.974	235	4.1815e-09	1.4347	0.96416	43.549	3	0.66305	0.56094	111.32	2				1				1				1	0.5139	0.42749	55.438	2	1.601	1.4495	25.288	2	1.6552	1.1522	15.903	3	0.86958	0.74413	0.49614	2	8.5	10.6	5.5
P20459	SUI2	Eukaryotic translation initiation factor 2 subunit alpha	18	18	2157;3661;4027;4534;5097;6571;8293;8890;9074;9898;12047;12169;12338;12881;13429;13899;14463;15091	1	61.8	34.717	304	1.0272e-128	1.4122	0.89644	21.723	10	0.65138	0.5405	58.63	14	0.43782	0.43	38.696	17	1.2887	0.9971	57.425	14	0.77566	0.58288	53.786	14	1.0035	0.68209	50.419	12	0.89976	0.72452	54.534	11	0.55563	0.42563	59.922	11	1.1625	0.92529	35.906	14	33.9	47.7	50.3
P47031	IML2	Mitochondrial outer membrane protein IML2	12	12	51;690;853;3104;4841;5776;6076;9433;11066;11566;13099;15410	1	20.7	82.535	731	1.9524e-86	1.4117	0.76531	22.951	3	0.49794	0.41411	70.706	8	0.18939	0.21665	64.429	10	0.19971	0.19151	13.332	5	0.04403	0.03053	109.98	8	0.069311	0.061359	140.84	8	0.26034	0.20991	86.38	7	0.25919	0.22198	78.635	5	0.11951	0.10631	77.818	5	5.5	13.8	19.3
P04456	RPL25	60S ribosomal protein L25	8	8	1097;1202;2946;7329;14983;15338;15339;15484	1	65.5	15.757	142	1.5059e-135	1.4106	0.76876	15.604	11	2.0118	1.6116	29.879	13	2.4214	2.3769	32.31	13	0.22514	0.15514	64.404	9	0.21024	0.12655	40.668	11	4.4741	2.1477	66.99	14	9.0693	4.8049	83.353	16	3.8297	1.8816	54.827	13	3.8262	2.4294	56.416	14	40.1	54.9	54.9
P22803	TRX2	Thioredoxin-2	6	5	204;3350;3446;7688;9470;12387	1	70.2	11.204	104	8.5708e-92	1.4064	0.68015	17.496	7	1.8971	1.4573	23.372	8	1.7454	2.5842	20.592	7	4.2681	1.8615	63.738	8	3.0244	1.3619	71.724	6	2.5075	1.2029	62.54	6	0.65965	0.39612	95.932	6	0.99102	0.71824	46.949	5	1.5894	0.83093	30.729	6	70.2	70.2	70.2
P10869	HOM3	Aspartokinase	18	18	163;631;2762;2820;3282;3658;4007;5471;6335;7153;7532;8424;8796;8845;8898;9875;10591;15154	1	39.3	58.109	527	5.5001e-162	1.4051	0.72864	21.464	4	0.92103	0.80044	45.883	9	0.79101	0.76887	43.525	5	4.226	3.1134	70.448	15	7.4744	6.0051	82.11	18	3.5617	2.5683	143.56	11	2.0721	1.6938	60.871	10	2.4384	1.6599	58.822	8	5.4123	4.7812	55.697	13	3.8	18.2	7.4
P41338	ERG10	Acetyl-CoA acetyltransferase	14	14	410;1210;1234;1446;3529;3681;4443;5081;5857;8822;10243;10807;13653;15357	1	51.8	41.728	398	1.3467e-212	1.4045	0.75489	19.609	6	2.0372	1.6303	44.285	12	3.596	3.2749	77.016	15	7.9688	4.1485	46.571	15	6.8668	4.4105	99.164	16	6.422	3.681	26.804	15	1.5082	1.1033	19.156	5	2.7494	1.956	57.721	11	3.9471	3.1814	48.675	14	14.1	33.9	38.7
P47143	ADO1	Adenosine kinase	13	13	1204;2980;3036;4082;4969;5453;6659;7879;9078;9338;10739;13065;14465	1	60.9	36.372	340	0	1.3988	0.92386	15.148	3	3.8423	3.0578	15.459	4	4.5493	4.925	41.737	11	9.903	6.874	122.64	8	7.6515	4.9725	118.57	11	6.3876	3.8644	97.08	11	1.7095	1.5078	86.941	3	2.8046	2.0948	91.053	6	2.203	1.8811	95.595	11	15.9	15.6	33.2
P0CX82;P0CX83	RPL19A;RPL19B	60S ribosomal protein L19-A;60S ribosomal protein L19-B	8	8	620;5329;10438;11600;11643;11942;11945;15751	2	46	21.704	189	5.4208e-74	1.3974	0.7335	23.862	10	1.2632	1.0467	32.597	15	0.9464	0.95994	36.162	11	0.095814	0.08399	61.507	6	0.14281	0.092161	56.712	11	5.3741	2.2673	34.667	16	13.161	4.6297	79.437	13	4.6886	2.1287	83.551	14	4.5653	2.327	84.221	14	38.1	41.8	30.2
P33891	TIP20	Protein transport protein TIP20	10	10	713;3491;3964;8260;9605;11519;13023;14645;16135;16372	1	19.4	81.165	701	5.9111e-57	1.3969	0.92018	17.413	4	0.51565	0.3972	113.13	6	0.4131	0.35111	205.94	7	0.18531	0.15411	117.18	4	0.19314	0.16722	111.05	2	0.10816	0.083763	67.398	2	0.73239	0.59433	104.04	5	0.23829	0.169	94.359	3				1	8.1	11	11.4
P38288	TOS1	Protein TOS1	3	3	75;6353;8143	1	11.4	47.994	455	5.765e-61	1.3941	0.66398	4.4159	2	1.178	0.92532	13.222	5	0.68586	0.60712	4.9204	4	0.18718	0.10974	137.03	2	0.026684	0.012859	5.9749	2	0.10551	0.06229	133.11	2	0.2095	0.17181	72.333	5	0.19577	0.094342	36.892	3	0.057512	0.043373	20.797	3	7.9	11.4	11.4
P09620	KEX1	Pheromone-processing carboxypeptidase KEX1	8	8	868;1702;3004;3634;4251;4343;4939;5596	1	18	82.244	729	4.1634e-102	1.3934	1.0835	12.743	2				1	4.5515	4.4517	72.819	4				0				0				0				0				0				1	3.2	2.6	10.4
P40422	RPC10	DNA-directed RNA polymerases I, II, and III subunit RPABC4	3	3	1386;8912;12055	1	41.4	7.7159	70	1.7779e-11	1.3929	0.7203	10.317	3	0.91989	0.68856	19.105	4	0.67747	0.71398	0	2				1				1				1	1.8745	1.3549	36.706	2	2.6141	1.7875	25.837	3	1.7138	1.1329	33.457	3	41.4	30	24.3
P34251		Uncharacterized oxidoreductase YKL107W	13	13	117;650;1732;1885;1951;2030;3923;4329;6866;11892;11977;13900;14819	1	60.8	34.524	309	1.9829e-155	1.3896	0.7488	25.976	7	0.42272	0.3565	45.001	10	0.13002	0.1409	109.46	6	0.22189	0.17414	163.36	6	0.12789	0.13088	140.96	7	0.29066	0.1845	155.66	4	0.50248	0.29664	150.56	5	0.29719	0.24247	160.93	6	0.34433	0.2666	151.93	5	44	48.9	48.2
Q03104	MSC1	Meiotic sister chromatid recombination protein 1	48	48	185;1101;1405;1413;1418;1468;1833;2112;2113;3001;3046;4050;5078;5079;5159;6849;6981;7191;8193;8203;8204;9423;9424;9981;10056;10308;11365;11701;11702;12308;12598;12599;12600;12786;13292;13682;13704;14196;14535;15079;15929;15930;15942;15943;16005;16096;16473;16474	1	71.5	59.588	513	0	1.3827	0.67968	21.95	56	0.70201	0.57604	40.361	51	0.67914	0.73452	33.307	42	0.017323	0.011468	161.6	26	0.02098	0.016388	171.86	31	0.016182	0.0085809	167.12	31	0.093515	0.057366	69.022	38	0.092517	0.051533	61.678	39	0.020027	0.014245	100.68	41	57.7	56.7	52.6
P0C2H6;P0C2H7	RPL27A;RPL27B	60S ribosomal protein L27-A;60S ribosomal protein L27-B	13	13	218;306;307;6030;7380;10437;12724;13523;13524;14648;14649;15692;15711	2	79.4	15.531	136	1.3211e-220	1.3785	0.74458	29.695	18	1.1888	0.95252	22.411	22	1.4254	1.4228	21.697	20	0.14332	0.10333	42.617	13	0.14446	0.12978	35.912	13	4.2424	2.0996	39.537	20	8.5457	5.4018	51.316	23	2.4829	1.4672	24.503	18	3.8245	2.8865	32.539	19	75	69.9	69.1
Q02784	GRX5	Monothiol glutaredoxin-5, mitochondrial	4	4	1231;2562;3436;4959	1	39.3	16.931	150	1.795e-61	1.3772	0.96947	12.921	3	2.2815	1.8673	65.076	3	1.9243	1.8564	83.057	3				0				0				0	0.25175	0.18153	165.37	2	2.7633	2.0575	94.662	4	1.6953	1.3736	168.91	3	21.3	21.3	21.3
P25353	NPP1	Ectonucleotide pyrophosphatase/phosphodiesterase 1;Alkaline phosphodiesterase 1;Nucleotide pyrophosphatase	3	3	2262;10454;15940	1	4.6	84.733	742	9.8445e-21	1.3771	0.77111	9.2137	2				1	0.8662	0.7968	178.48	2				1				1				1				0				0				0	2.2	2.4	4
Q08977	YPL260W	UPF0662 protein YPL260W	16	16	2180;3129;4809;5327;5662;7717;7847;8212;8286;9415;10163;10503;11869;12068;12916;15448	1	40.3	62.779	551	8.0549e-107	1.3759	0.99357	72.167	12	0.77364	0.69023	84.704	4	0.18101	0.20015	45.792	4	0.58393	0.51745	46.922	10	0.56875	0.39058	42.293	9	0.39394	0.30605	38.858	7	0.29392	0.26688	59.621	6	0.22893	0.20066	91.024	4	0.38031	0.35019	50.871	9	33.8	10.2	12.2
P36016	LHS1	Heat shock protein 70 homolog LHS1	29	29	470;662;1427;1987;2725;3055;3854;4138;4713;4919;6033;7008;7818;8004;8218;8383;8707;9694;10211;10487;10849;11923;12037;12652;12653;12906;13209;13987;15233	1	38.7	99.57	881	0	1.3699	0.76886	15.285	22	1.4614	1.1679	13.802	37	1.0841	1.1113	17.689	34	0.032868	0.028272	113.49	22	0.048971	0.039022	151.23	16	0.035725	0.020004	172.15	18	0.1756	0.12875	29.947	31	0.16599	0.11167	57.371	28	0.045212	0.035755	84.297	23	21.1	35.5	31.1
P04801	THS1	Threonine--tRNA ligase, cytoplasmic	24	24	1701;2338;3017;3227;3585;3828;5705;7749;8471;9254;9403;9850;10884;11406;11802;12889;13499;14553;14636;15310;15354;15855;15907;16416	1	42.2	84.519	734	1.5686e-211	1.368	0.70822	86.299	4	0.85538	0.76266	27.893	20	0.49893	0.51418	25.693	12	2.1866	1.4048	39.618	25	2.5523	1.8318	73.953	25	3.1468	1.8237	54.561	28	1.4623	1.2568	66.632	17	2.0638	1.5478	54.118	16	2.2087	1.6632	141.27	20	7.5	24.7	18.3
P18900	COQ1	Hexaprenyl pyrophosphate synthase, mitochondrial	4	4	6221;7918;10145;13908	1	11.2	52.559	473	4.3266e-14	1.3612	1.0569	74.047	3				1				1				0				1				0				0	5.3137	4.4745	110.43	3				1	8.5	3.2	3.2
Q01852	TIM44	Mitochondrial import inner membrane translocase subunit TIM44	22	22	838;1142;3073;3094;3336;5736;6081;6790;7065;7300;7391;8234;9252;10171;10172;11696;13168;13812;14085;14518;14873;15851	1	55.9	48.854	431	0	1.3585	0.69152	71.8	25	0.49287	0.43476	74.633	18	0.31336	0.38621	45.572	15	0.16166	0.12734	126.93	8	0.13685	0.09808	144.93	9	0.096859	0.054252	115.59	8	0.19855	0.12616	69.596	13	0.82927	0.52625	65.425	14	0.20638	0.17263	56.412	13	55.9	41.8	34.1
P00427	COX6	Cytochrome c oxidase subunit 6, mitochondrial	4	4	644;1181;2183;16276	1	33.8	17.341	148	1.3383e-34	1.3572	0.69765	7.286	6	0.65023	0.53502	18.305	4	0.52522	0.61345	20.732	3	0.035037	0.023921	12.213	3	0.034095	0.032742	14.476	3	0.041924	0.015219	32.466	3	0.45525	0.31756	8.5016	4	2.7727	1.458	63.173	6	0.53971	0.39166	28.499	5	33.8	18.9	12.2
P43535	GCN20	Protein GCN20	16	16	642;928;2920;2958;5308;5438;6245;9092;9410;9651;9842;11316;11343;11723;12005;13409	1	24.7	85.026	752	2.5584e-46	1.3558	0.70948	138.69	2	0.17518	0.15397	10.923	2	0.67903	0.64129	141.42	7	1.0974	0.95294	80.439	12	1.041	0.90591	33.091	12	0.7731	0.43141	47.922	13	0.96368	0.77435	33.918	8	1.0052	0.71406	64.406	8	0.60894	0.56266	59.394	9	2.3	2.9	7.6
P22139	RPB10	DNA-directed RNA polymerases I, II, and III subunit RPABC5	2	2	3899;9503	1	30	8.2776	70	8.9168e-12	1.3553	0.664	14.575	3	1.2558	0.94708	65.791	3	1.1251	1.4353	134.35	2	0.44677	0.34966	72.893	2	1.0798	0.99073	105.88	4	1.2552	0.94972	67.52	3	0.88349	0.59133	28.708	2				1	0.79281	0.62305	62.384	2	30	30	30
Q02821	SRP1	Importin subunit alpha	4	4	2326;4201;5745;8289	1	8.5	60.441	542	2.0374e-26	1.3506	0.70565	36.76	2				0				0	2.3333	2.0314	28.746	4	2.1792	1.9238	43.464	4	1.9767	0.88617	40.018	2	0.96269	0.77295	6.5919	2				0	1.1504	0.94106	24.023	2	3.5	0	0
P03965	CPA2	Carbamoyl-phosphate synthase arginine-specific large chain	38	37	232;233;492;982;1070;1146;1277;1815;2774;4041;4130;5138;5609;5828;5968;6021;6085;6574;7099;7405;8776;9028;9277;11209;11827;13013;13467;14033;14048;14417;14418;14552;14973;15160;15162;15349;15529;16405	1	44.9	123.91	1118	0	1.3495	0.72532	24.266	29	0.70433	0.61499	37.489	32	0.70756	0.65755	42.874	33	4.8029	3.1445	77.329	44	4.0665	2.6	49.592	40	3.5013	1.6663	63.527	42	1.2139	0.9003	65.648	29	1.58	1.0531	54.116	34	2.5646	1.7061	46.198	44	27.8	27.8	26.4
P0CX53;P0CX54	RPL12A;RPL12B	60S ribosomal protein L12-A;60S ribosomal protein L12-B	9	9	2697;5399;5839;7338;10372;10567;12597;15637;16355	2	67.9	17.822	165	1.7675e-158	1.3467	0.77279	26.572	8	1.2903	1.0342	20.917	11	1.4487	1.3003	30.957	11	0.18685	0.14558	73.193	8	0.17073	0.13392	58.22	9	2.9353	1.452	38.017	11	6.0151	3.0808	58.306	13	3.1895	2.0763	49.541	11	3.0683	2.0214	32.795	14	46.7	66.1	54.5
P0CX55;P0CX56	RPS18A;RPS18B	40S ribosomal protein S18-A;40S ribosomal protein S18-B	10	10	2233;5008;6317;6747;6748;6817;8767;8768;11582;13049	2	80.1	17.037	146	0	1.3465	0.76426	27.785	14	0.32242	0.2706	33.426	16	0.17546	0.17128	54.679	13	0.028732	0.014215	155.57	10	0.053488	0.028566	69.496	12	0.80257	0.37542	37.307	13	2.1411	1.1094	51.368	20	0.63579	0.36533	37.035	17	0.68771	0.47683	48.405	18	34.9	80.1	56.8
P49089	ASN1	Asparagine synthetase [glutamine-hydrolyzing] 1	23	18	138;205;214;215;867;1008;1233;2079;2282;3080;3508;5148;6611;8016;9486;9761;10222;11028;11105;11876;11888;14427;14523	1	57.7	64.47	572	0	1.3445	0.74968	45.685	12	2.6854	2.165	57.767	23	3.7107	3.8839	55.104	24	11.066	6.5475	59.058	31	9.9502	5.4727	82.987	35	9.1871	4.9832	51.837	34	2.8304	1.9439	54.331	30	4.2624	2.6948	77.938	29	6.6996	4.6853	65.336	31	23.1	32.3	39.7
P40010	NUG1	Nuclear GTP-binding protein NUG1	14	14	1766;5190;5275;6079;6105;8943;9280;9340;12000;12180;12440;13364;13477;14734	1	36.2	57.708	520	4.7366e-76	1.339	0.84789	42.751	6	0.51021	0.43488	38.024	6	0.1823	0.19479	51.202	4	0.32547	0.32373	40.894	3	0.16	0.16452	34.997	2	0.11847	0.090262	119.82	4	0.21624	0.14282	113.21	6	0.34107	0.27257	218.83	7	0.29018	0.21069	73.057	9	12.7	13.8	5.8
P0CX45;P0CX46	RPL2A;RPL2B	60S ribosomal protein L2-A;60S ribosomal protein L2-B	19	19	308;321;935;962;4280;4865;4866;7346;7347;8827;10744;11248;14281;14315;14316;15051;15052;15670;16439	2	95.7	27.408	254	0	1.3357	0.71595	20.565	21	0.53835	0.42977	29.878	25	0.52046	0.54048	37.444	23	0.054004	0.048154	83.542	15	0.077261	0.057714	48.581	21	2.5002	1.3714	57.436	34	6.3704	2.8433	94.469	35	2.2282	1.2388	71.566	29	2.2161	1.379	75.157	30	65.7	68.1	80.7
P00358	TDH2	Glyceraldehyde-3-phosphate dehydrogenase 2	23	3	1072;2213;2214;2800;2801;3258;3259;5262;6730;7379;8546;8547;9020;9213;10550;14435;14436;15027;15200;15485;15690;16052;16515	1	75.6	35.846	332	0	1.3341	0.70717	5.3134	2	0.53321	0.44498	28.48	2				1	2.7928	1.5382	59.96	3	3.8905	2.677	76.421	7	2.3625	1.3696	36.066	4	2.2823	1.44	29.24	2	1.7717	1.4544	15.593	3	3.2328	1.9134	25.191	3	58.1	55.4	45.8
P25644	PAT1	DNA topoisomerase 2-associated protein PAT1	4	4	5966;6249;7867;16461	1	5.3	88.51	796	3.9799e-78	1.3242	0.6504	144.73	2	0.17751	0.14576	81.144	5	0.12537	0.13994	113.91	3				1	0.51574	0.35177	26.561	2	0.63602	0.38907	10.408	2	1.0501	0.83906	3.8224	4	1.0717	0.53028	32.638	3	0.85218	0.6985	15.253	4	3	4	2.6
P36015	YKT6	Synaptobrevin homolog YKT6	12	12	550;2499;3414;6064;6693;7655;9669;9670;11279;13913;15408;16408	1	56.5	22.707	200	1.5347e-98	1.3224	0.66265	38.848	10	0.6671	0.60149	23.052	11	0.29593	0.34762	53.956	9	0.20596	0.16738	145.62	8	0.12932	0.10711	96.324	7	0.086251	0.047713	77.764	7	0.22419	0.12904	87.755	8	0.28512	0.2244	75.824	5	0.097252	0.067657	64.012	7	35	49.5	35.5
P39931	SSP120	Protein SSP120	6	6	2257;2258;2503;3976;4427;12283	1	42.3	27.289	234	8.4321e-177	1.3171	0.71506	16.821	7	0.52407	0.44065	6.5681	6	3.4172	3.4149	17.107	7	0.35132	0.3267	76.97	7	0.081408	0.076874	146.06	6	0.067491	0.037227	143.07	2	0.15352	0.10569	40.544	4	0.09574	0.075871	57.908	4	0.072683	0.071917	48.616	3	31.6	27.4	27.8
P0CX33;P0CX34	RPS30A;RPS30B	40S ribosomal protein S30-A;40S ribosomal protein S30-B	4	4	514;515;12015;12154	2	65.1	7.1184	63	1.9391e-88	1.3142	0.7595	64.741	3				1				1				1				0	1.0943	0.71348	61.201	2	2.1106	1.0972	21.44	2	0.8047	0.47865	55.913	2	0.92606	0.56821	35.967	2	65.1	42.9	42.9
P07213	TOM70	Mitochondrial import receptor subunit TOM70	26	26	69;547;931;1001;2881;3512;3640;4746;5823;7027;7508;7636;7681;8677;8777;9522;9888;9889;11926;12608;13609;13610;15185;15413;15985;16578	1	50.6	70.122	617	4.7993e-237	1.3129	0.74436	54.168	24	0.95625	0.74586	39.1	24	1.0869	1.1752	38.733	24	0.20642	0.15361	71.109	13	0.12126	0.10135	89.559	13	0.097173	0.060285	75.448	15	0.62926	0.47006	57.042	24	1.6487	0.91057	41.385	26	0.38746	0.33087	37.123	19	38.4	36.1	35.5
P00942	TPI1	Triosephosphate isomerase	15	15	71;132;899;900;923;1722;2144;2217;3459;3832;7223;10693;10916;14015;15953	1	79.8	26.795	248	0	1.3091	0.64284	47.045	11	6.0148	4.7689	63.857	27	7.6585	9.1426	117.12	24	8.4839	3.4909	123.1	19	5.9023	4.447	59.129	27	5.4824	2.8483	29.016	16	2.1044	1.507	34.408	13	2.9144	1.6172	37.724	11	4.7016	3.0015	71.937	17	48.8	72.2	57.3
P49334	TOM22	Mitochondrial import receptor subunit TOM22	5	5	1716;1717;12134;13747;14765	1	34.2	16.79	152	0	1.3091	0.7088	37.977	6	0.7316	0.63941	2.9557	2	1.1086	1.267	36.641	3				0				1				1	0.048743	0.032804	32.897	2	0.23325	0.16002	7.8435	2	0.096842	0.082054	0.2722	3	34.2	25	29.6
Q3E790	TSC3	Serine palmitoyltransferase-regulating protein TSC3	3	3	9741;13322;14241	1	18.8	9.5791	80	5.5418e-10	1.3063	0.77576	167.06	3				1				1				0				1				0				0				0				0	18.8	12.5	12.5
Q08817	SOG2	Leucine-rich repeat-containing protein SOG2	9	9	5504;6419;6701;8221;9769;11228;14525;15013;16340	1	12.6	87.325	791	2.2317e-52	1.3026	0.68286	28.358	9	0.24311	0.2135	15.398	5	0.1125	0.10775	106.21	4	0.46349	0.20625	182.16	3	0.10498	0.074635	84.482	4	0.17076	0.10349	117.31	3	0.067008	0.047548	89.737	2	0.079234	0.042143	49.937	3	0.088899	0.071008	95.821	4	12.6	6.4	6.3
Q12025		Uncharacterized protein YDR056C	5	5	1593;3341;7653;8828;10155	1	19	22.769	205	1.6157e-142	1.3016	0.65251	13.117	4	1.0026	0.73757	5.2417	4	0.88127	0.86727	10.491	4				1	0.045529	0.037118	181.18	4	0.036985	0.016619	144.85	4	0.13171	0.080032	29.46	5	0.1185	0.085148	0.64403	2	0.024167	0.015269	31.804	3	14.1	18	18
P22138	RPA135	DNA-directed RNA polymerase I subunit RPA135	7	7	4183;5731;5892;10848;10888;16290;16438	1	8.8	135.74	1203	2.0796e-56	1.2984	0.91383	109.6	2				1				1				0				0				1	6.8421	4.6064	63.518	2	8.6851	5.1895	57.842	5	4.2859	4.1191	40.333	3	3.1	1.2	1.2
P02406	RPL28	60S ribosomal protein L28	14	14	3219;4833;5362;9266;9267;10991;11383;11384;11664;12389;14291;14893;14894;16215	1	75.2	16.721	149	5.3822e-101	1.2978	0.66676	42.547	12	0.71267	0.55242	45.669	27	0.36303	0.41912	47.758	23	0.033956	0.023833	92.074	21	0.032315	0.017942	123.63	21	1.036	0.55413	46.061	21	3.2082	2.1018	52.19	17	1.2044	0.62475	35.929	23	1.1515	0.84518	25.078	26	61.7	61.1	57
Q08199	SIL1	Nucleotide exchange factor SIL1	11	11	890;946;4430;5716;6227;7110;8035;9991;12755;12756;15142	1	35.6	48.274	421	5.4706e-78	1.2961	0.83913	24.158	5	1.5908	1.4103	22.112	7	1.6105	1.4359	77.761	7				1	0.46856	0.42207	146.21	3	0.053052	0.044638	107.6	2	0.33986	0.28366	47.956	6	0.35445	0.30053	123.66	4	0.10619	0.1028	62.106	3	20	28.5	19.2
P26321	RPL5	60S ribosomal protein L5	10	10	3100;4994;5100;5474;6933;7931;13274;13700;14825;16440	1	47.8	33.714	297	5.5628e-127	1.2896	0.73017	63.325	4	0.63579	0.53654	56.312	7	0.4876	0.45877	26.966	7	0.13637	0.136	81.675	6	0.14471	0.13515	86.26	2	1.8931	1.149	75.51	8	3.8284	1.8032	171.41	6	1.675	1.1782	121.44	7	1.8955	1.0956	134.84	6	13.8	38.7	27.3
P40212	RPL13B	60S ribosomal protein L13-B	13	3	34;766;4049;5457;5532;5992;6926;10071;14927;14928;14929;15435;15556	1	82.9	22.525	199	1.3609e-91	1.2877	0.7559	20.197	7	1.1486	1.0535	27.379	13	1.1555	1.2294	31.632	14	0.11936	0.075123	97.196	11	0.10907	0.10091	102.23	12	2.6952	1.4543	50.379	16	8.2765	3.9273	46.641	19	2.2713	1.4198	31.004	15	2.7104	1.9781	37.497	16	48.7	56.3	49.7
P16861	PFK1	6-phosphofructokinase subunit alpha	25	25	841;1088;1408;2025;3700;3740;4416;4857;5205;5790;5971;6667;6998;7637;8758;8854;8867;10166;10779;11011;13447;13923;15384;15600;15910	1	39.9	107.97	987	4.9538e-284	1.285	0.93425	55.826	5	1.2774	0.94795	38.304	9	1.2589	1.2245	45.569	9	2.2994	2.1654	39.674	16	7.1214	3.8912	60.409	22	8.321	5.0568	75.731	28	4.4591	2.3454	55.111	12	2.3267	1.7525	81.822	13	3.4508	3.1069	82.129	18	5.4	8	12.2
P23285	CPR2	Peptidyl-prolyl cis-trans isomerase B	3	3	4842;14805;14905	1	15.6	22.769	205	2.6811e-06	1.2817	0.7413	5.7892	2	1.4873	1.1933	2.0385	3	1.4559	1.3543	34.117	3				0				0				1				1				1				1	10.7	15.6	15.6
P38061	RPL32	60S ribosomal protein L32	13	13	582;937;1774;3902;3903;4530;4836;10468;11253;11809;13773;13977;14537	1	85.4	14.771	130	2.0586e-163	1.2817	0.61965	19.452	17	0.38897	0.31698	39.091	14	0.26895	0.39977	34.277	12	0.039047	0.027912	79.468	10	0.032471	0.021174	59.426	10	1.2876	0.51233	65.018	13	3.5046	1.6001	67.414	12	1.2458	0.5704	28.235	11	1.3512	0.83668	21.366	12	67.7	63.8	69.2
P53090	ARO8	Aromatic/aminoadipate aminotransferase 1	15	15	1528;3338;5101;5932;8469;11090;11647;11974;12498;12891;15110;15279;15280;15664;16389	1	42.2	56.177	500	1.5719e-234	1.2773	0.6952	21.696	7	2.292	1.8327	29.837	14	3.3357	3.1485	23.255	16	10.262	5.9992	53.338	21	8.9747	6.7563	70.815	21	7.1075	4.1088	66.721	22	2.4501	1.951	41.967	12	2.8742	2.2968	39.55	17	5.1436	4.0001	32.924	18	18.2	30.4	35.8
Q08045	LCL2	Long chronological lifespan protein 2	7	7	1310;1388;4043;4044;4163;4164;4442	1	41.2	14.922	131	2.4447e-24	1.2729	0.66547	16.984	4	0.68765	0.63662	9.7428	4	0.72008	0.74959	28.04	5	0.06471	0.048871	103.82	3	0.044176	0.03332	146.02	3	0.06687	0.052787	145.13	3	0.47329	0.29708	25.19	6	0.36727	0.21264	34.145	6	0.1485	0.13003	47.676	4	25.2	23.7	28.2
P07274	PFY1	Profilin	4	4	3928;11490;13534;13535	1	49.2	13.677	126	5.0629e-54	1.2673	0.80046	13.863	2	1.91	1.6186	11.648	2	1.9865	2.0823	34.334	3	3.9521	3.0888	9.4618	4	3.8986	2.9984	1.0821	3	3.1068	2.153	4.8358	2				1				1				1	13.5	31.7	31.7
P19880	YAP1	AP-1-like transcription factor YAP1	3	3	12203;13228;15148	1	8.8	72.532	650	1.5891e-26	1.254	0.79696	7.4986	2	0.40378	0.3313	26.79	2				1	0.065394	0.0601	24.143	2	0.083383	0.075841	3.6038	2				1				0				0				1	3.8	3.8	3.8
P34253	KTI12	Protein KTI12	5	5	5325;5393;6689;8823;10872	1	17.6	35.322	313	1.1583e-22	1.2471	0.75149	18.07	2	0.37455	0.32266	24.538	3				1	1.1363	1.073	10.492	6	0.65656	0.53759	9.4372	4	0.74943	0.56324	54.791	6	2.222	1.5553	156.08	4	1.5183	0.99359	71.862	2	0.74242	0.75219	46.588	4	7.3	10.5	3.8
P46990	RPL17B	60S ribosomal protein L17-B	14	1	906;908;2522;4207;7382;9329;10536;11433;12385;12386;13486;15727;16089;16289	1	87	20.551	184	2.9541e-279	1.2463	0.60631	0.23884	2				0				1				1				0				1				0				1				0	83.7	63.6	85.3
P05740	RPL17A	60S ribosomal protein L17-A	14	1	906;908;2522;4207;7382;9329;10536;11433;12385;12386;13486;15727;16089;16296	1	87	20.549	184	1.262e-283	1.2449	0.61534	26.921	20	0.30006	0.24634	27.384	21	0.29077	0.31511	27.95	21	0.048965	0.031412	181.55	16	0.034017	0.015339	91.515	16	1.687	0.80954	71.179	23	2.8797	1.4236	131.25	20	1.112	0.61453	74.706	23	1.1027	0.75026	73.236	22	83.7	78.8	85.3
P52923	AIF1	Apoptosis-inducing factor 1	11	11	1057;3521;4426;8371;9215;10026;10568;10604;11839;11893;16292	1	37.8	41.335	378	9.0675e-51	1.2357	0.9335	120.54	4	1.3531	1.081	29.901	10	0.30719	0.29275	19.73	7	1.2074	1.1871	130.99	4	0.24584	0.22303	144.96	2				1	0.74657	0.64832	20.691	7	0.57609	0.41204	38.082	5	0.19704	0.16293	43.274	2	20.4	21.4	18.5
P42943	CCT7	T-complex protein 1 subunit eta	11	11	566;1112;4232;8080;8257;8815;10719;11401;13782;13893;14389	1	23.5	59.735	550	3.0501e-47	1.2322	0.77775	109.07	4	0.24892	0.21962	71.722	4	0.27898	0.29954	43.526	4	0.45115	0.40215	31.23	3	1.0468	0.94038	73.721	6	1.0702	0.99477	40.479	5	0.72823	0.54567	10.948	7	0.79502	0.61592	32.064	2	0.83828	0.78111	15.893	5	10.2	7.1	9.8
P17709	GLK1	Glucokinase-1	12	12	2201;4444;6584;7420;7622;7906;8654;8975;9186;12584;16060;16210	1	27.4	55.377	500	1.6213e-181	1.2278	0.69496	21.524	2	1.4627	1.3206	45.338	9	1.9184	1.7492	17.989	12	5.9445	4.6583	55.43	13	6.5981	4.6598	42.665	16	6.3066	3.2319	58.873	16	2.8368	2.0484	55.878	10	3.1209	2.3125	25.547	8	4.7287	3.6567	25.738	12	4	15.4	19.2
P32602	SEC17	Alpha-soluble NSF attachment protein	18	18	317;536;2229;2510;2884;3554;3573;4612;5048;6826;6958;6978;7853;12469;12668;12937;13320;15877	1	78.8	32.802	292	0	1.2199	0.65784	17.491	20	0.40842	0.31718	37.954	15	0.25486	0.25321	33.249	20	0.12676	0.10104	62.69	15	0.055754	0.035514	170.2	12	0.069101	0.041784	82.064	10	0.42269	0.26272	37.123	16	0.286	0.1661	41.159	15	0.097678	0.063763	51.976	13	55.8	63.4	76.7
P21576	VPS1	Vacuolar protein sorting-associated protein 1	30	30	186;365;980;1376;2500;2983;2984;3608;4249;4917;6943;7133;7450;7547;8012;8335;8592;8683;9359;9758;10054;10892;11223;12661;13365;13829;13949;15385;16253;16479	1	55.8	78.736	704	6.7007e-152	1.2184	0.68464	48.708	14	0.97319	0.77002	30.57	18	0.9683	0.90447	69.736	30	0.22667	0.18372	89.842	16	0.17092	0.14812	114.15	15	0.91647	0.69354	79.304	17	1.3504	0.86678	84.55	26	1.8805	1.2619	38.814	24	0.71061	0.54176	64.749	23	18.5	26.8	38.9
P07172	HIS5	Histidinol-phosphate aminotransferase	6	6	808;8481;14173;14364;16111;16400	1	19.5	42.646	385	3.9026e-50	1.213	0.78384	26.607	3	0.94769	0.88808	13.043	4	0.4422	0.54444	42.142	3	4.0827	3.228	26.83	6	2.5145	2.2282	35.882	5	2.6275	1.7762	47.922	6	1.0167	0.99824	75.649	5	0.76036	0.6659	106.19	4	1.9669	1.6877	65.848	4	6	11.4	7.8
Q03768	GIR2	Protein GIR2	5	5	3599;6902;7626;11546;15621	1	19.6	31.03	265	2.3058e-10	1.2046	0.60948	4.405	2	0.60796	0.49609	50.678	4				1	0.80645	0.52477	34.578	3	0.723	0.65699	94.711	4	0.58722	0.37047	117.53	5	1.0689	0.91917	62.145	4				1	0.91817	0.8186	97.663	3	6.4	15.5	4.2
P22141	PRE1	Proteasome component C11	8	8	1120;1561;7602;10176;12075;12076;12817;14763	1	56.6	22.516	198	4.5989e-76	1.2041	0.64776	44.576	5	0.41862	0.3748	29.768	7	0.22735	0.22521	34.491	5	0.17897	0.15179	23.632	5	0.36112	0.26009	20.006	8	0.4017	0.25331	25.964	6	0.21852	0.16677	37.893	4	0.29232	0.14724	64.816	5	0.31008	0.30192	42.741	7	39.9	44.4	36.9
P47119	HAM1	Inosine triphosphate pyrophosphatase	6	6	212;3328;4600;9538;9800;13092	1	48.2	22.093	197	5.7353e-73	1.2028	0.61999	114.93	2	0.30384	0.24275	46.047	2	0.37199	0.38004	24.192	4	0.74343	0.42496	14.919	2	0.79323	0.705	31.334	6	0.59929	0.54281	39.653	4	0.2446	0.21008	28.314	4	0.28028	0.23168	23.795	2	0.54832	0.47775	21.848	3	14.7	11.7	28.4
P36516	MRPL3	54S ribosomal protein L3, mitochondrial	8	8	852;4267;9075;10253;11741;13152;13443;16261	1	21	43.999	390	2.6584e-19	1.2023	0.70739	193.77	2				0				1				0				0				0				1	7.1516	5.0268	76.724	6				0	5.4	0	2.6
P32449	ARO4	Phospho-2-dehydro-3-deoxyheptonate aldolase, tyrosine-inhibited	16	15	828;1433;4346;4347;4649;4731;4732;5228;7151;7441;7442;10049;10931;11792;12548;16190	1	55.4	39.749	370	0	1.1979	0.61954	33.488	7	1.4905	1.2063	25.759	22	1.2864	1.5423	31.943	20	7.1671	3.9963	45.308	20	6.1997	4.0792	52.424	19	5.7596	3.0293	35.273	22	3.3132	2.4281	35.022	22	2.9738	2.0743	34.131	25	4.3147	2.6955	55.771	27	21.9	38.4	29.2
P35189	TAF14	Transcription initiation factor TFIID subunit 14	4	4	7487;10840;12701;13050	1	16	27.44	244	8.1857e-25	1.1965	0.69923	8.8109	3	0.38569	0.31836	71.023	3	0.27314	0.26403	120.49	3	0.61164	0.40159	40.717	3	0.27462	0.19732	96.453	2	0.24757	0.23284	87.31	3				0	0.31165	0.24243	55.059	3	0.42654	0.3692	32.471	2	12.3	9.4	6.6
P32331	YMC1	Carrier protein YMC1, mitochondrial	4	4	3676;4773;8232;15473	1	15.3	33.375	307	3.6701e-16	1.1963	0.84085	53.498	2	4.8611	4.547	5.359	3				1				0				0				0	2.0563	1.3885	114.83	2	2.4292	1.9128	79.337	3	1.7497	1.6104	32.758	3	5.9	9.8	3.3
P17555	SRV2	Adenylyl cyclase-associated protein	16	16	1302;1322;1481;1579;3391;3392;3419;3420;3667;3831;4466;5646;6915;12403;12445;16506	1	33.1	57.521	526	0	1.1934	0.59997	30.17	12	0.20441	0.15634	16.222	9	0.18668	0.22176	94.405	12	0.26779	0.18406	137.75	13	0.25441	0.17818	168.04	11	0.23315	0.13591	149	13	0.084181	0.061786	156.34	8	0.15139	0.11761	109.72	11	0.14484	0.12041	117.08	13	21.5	13.9	20.3
P40564	DJP1	DnaJ-like protein 1	19	19	483;1580;2334;3041;3556;6897;7766;8305;8306;10381;13713;13981;14044;14772;15128;15129;15239;16084;16085	1	47.9	48.574	432	5.3016e-126	1.189	0.64938	35.727	14	0.18014	0.14497	48.12	11	0.09154	0.10224	44.267	7	0.17823	0.15029	115.51	8	0.067723	0.067769	90.538	4	0.060727	0.033077	220.45	9	0.1185	0.07919	37.257	13	0.12138	0.080292	45.647	12	0.12666	0.10468	108.29	10	22.5	23.1	15.3
P15646	NOP1	rRNA 2-O-methyltransferase fibrillarin	14	14	720;1964;2402;7267;7353;7446;7447;8770;10310;10817;11899;14791;15272;15686	1	61.2	34.465	327	0	1.1869	0.68671	32.309	17	0.99002	0.75556	29.92	18	0.7831	0.75098	36.536	20	0.13634	0.089421	75.707	12	0.16101	0.11333	67.783	14	0.32395	0.19802	20.176	16	1.4158	1.0157	79.64	17	1.4843	1.039	44.491	20	0.64362	0.5511	45.634	17	50.8	50.8	59
P00359	TDH3	Glyceraldehyde-3-phosphate dehydrogenase 3	25	6	1072;2213;2214;2800;2801;3258;3259;5030;5263;5264;5560;6730;7379;8546;8547;9020;9213;14435;14436;15026;15200;15690;16052;16053;16515	1	81.6	35.746	332	0	1.1843	0.56225	35.647	38	1.7624	1.4921	61.315	35	2.9429	3.1802	62.503	34	7.5013	2.6594	91.561	32	6.9288	3.4364	100.33	36	6.719	3.3144	96.104	33	1.7955	0.69844	76.812	36	2.2449	1.2865	57.728	36	3.9828	2.3724	57.336	38	69.9	64.5	62
Q12123	DCS2	Protein DCS2	9	9	2383;4918;11195;11301;12996;14115;15049;15320;16550	1	32.6	40.94	353	4.7887e-57	1.1802	0.66696	54.83	4	0.68754	0.52297	20.004	8	0.6135	0.61178	30.329	11	1.5985	1.2836	22.819	12	1.4497	1.0275	36.859	12	1.2333	0.88699	38.52	10	0.42699	0.39156	31.688	8	0.55662	0.42	30.122	12	0.81026	0.70755	32.9	11	10.2	16.7	28.9
P40364	MPM1	Mitochondrial peculiar membrane protein 1	9	9	3492;4453;4454;4807;6688;7039;12729;14308;15920	1	48.4	28.47	252	9.3557e-64	1.1754	0.66679	10.742	8	1.2586	1.0335	16.305	7	2.792	3.1184	15.608	10				1				1	0.1187	0.082633	47.75	3	0.96578	0.89165	32.793	8	1.3152	1.0403	41.643	7	0.33577	0.28261	28.798	6	25	20.2	40.5
P40159		Uncharacterized protein YNL208W	2	2	8883;8884	1	11.1	20.151	199	1.5359e-33	1.1737	0.53662	41.012	3	0.47912	0.39408	0.52797	2	0.34716	0.31699	29.278	2				1	0.071699	0.069531	117.72	2				0	0.24826	0.18474	10.346	2	0.21311	0.13927	34.924	2	0.1027	0.083917	18.832	2	11.1	8	8
P28777	ARO2	Chorismate synthase	14	14	856;954;2024;3997;4412;5348;7701;7849;9614;9907;13448;13648;14035;14717	1	55.1	40.838	376	3.428e-209	1.1706	0.72528	24.98	3	1.7279	1.3594	10.359	6	2.4263	2.2719	42.475	8	9.7022	5.9139	53.314	12	7.5825	4.0653	75.455	12	6.3005	4.0235	33.959	14	4.1228	3.442	83.567	14	4.587	2.6561	44.861	7	5.9305	4.3803	36.905	10	10.4	20.5	25.3
Q12349	ATP14	ATP synthase subunit H, mitochondrial	6	6	1194;3165;7535;7536;10897;11007	1	59.7	14.128	124	7.3292e-205	1.1701	0.60681	30.051	4	0.30888	0.26607	13.83	4	0.25575	0.3106	18.876	5	0.14005	0.09388	14.484	2	0.12795	0.10102	102.97	6	0.045676	0.022911	154.4	3	0.030512	0.024236	129.32	5	0.052405	0.037387	96.754	5	0.029137	0.016072	87.514	4	59.7	29	40.3
Q06705	CSR1	Phosphatidylinositol transfer protein CSR1	8	8	527;2090;3869;5956;9945;10623;12586;13894	1	26.7	47.462	408	7.2733e-29	1.1688	0.7577	21.491	2	0.93008	0.70692	38.121	5	0.45865	0.41401	34.153	7	0.92822	0.86434	40.889	6	0.29576	0.22456	29.241	3	0.22337	0.18228	29.714	3	0.71645	0.52139	31.491	3	0.52682	0.44	105.06	4	0.37471	0.35011	27.156	4	4.7	15.9	21.6
P22217	TRX1	Thioredoxin-1	6	5	4081;7687;9470;9948;13642;15672	1	66	11.235	103	6.9048e-74	1.1674	0.61309	23.081	4	0.79436	0.60287	64.27	3	1.4742	1.6491	33.91	4	2.3973	1.2376	40.427	5	2.073	1.3232	55.265	5	1.6743	0.82065	16.526	6	0.49094	0.41893	46.892	5	0.51948	0.37197	46.282	3	0.98639	0.98148	53.833	5	54.4	41.7	54.4
P21734	UBC1	Ubiquitin-conjugating enzyme E2 1	7	7	4228;4944;6676;9859;11865;12900;15782	1	47	24.178	215	1.6229e-61	1.1665	0.59625	24.697	4	0.47084	0.40322	41.639	2	0.38654	0.34527	55.763	4	1.0102	0.72271	61.214	6	0.58614	0.59609	31.322	5	0.8676	0.79868	59.792	5	0.37634	0.31776	47.236	3	0.36852	0.31695	35.365	4	0.38414	0.35143	46.411	4	27	21.4	26.5
P08566	ARO1	Pentafunctional AROM polypeptide;3-dehydroquinate synthase;3-phosphoshikimate 1-carboxyvinyltransferase;Shikimate kinase;3-dehydroquinate dehydratase;Shikimate dehydrogenase	50	50	397;398;936;974;2272;2362;2366;3311;3598;3666;4046;4186;4198;4282;5144;5338;5732;6209;6608;6609;7315;7634;7773;9089;9150;9325;9790;9971;10177;10248;11161;11175;11335;11678;12823;13522;13603;14095;14209;14382;14993;14994;15370;15388;15687;15807;15825;15880;16257;16420	1	40.9	174.75	1588	0	1.1633	0.78601	17.38	2	1.0478	0.99085	49.453	13	1.3453	1.145	88.809	18	4.2538	3.4411	92.285	38	4.9997	3.9305	100.21	55	5.3764	3.3383	85.742	42	3.3318	2.5835	95.395	24	3.5815	2.481	96.495	29	3.6424	2.9352	64.277	34	1.4	9.8	11.5
P47008	SFH5	Phosphatidylinositol transfer protein SFH5	19	19	441;1124;1205;1389;2834;4216;4229;4681;5063;5484;6939;6942;7962;8197;8567;11218;11369;14467;16579	1	62.6	34.388	294	1.5816e-136	1.163	0.65698	63.598	7	0.87649	0.73546	15.254	11	0.21731	0.22127	40.784	16	0.33944	0.2963	30.154	9	0.069537	0.07222	58.513	9	0.084094	0.073831	61.173	7	1.1746	0.74671	41.315	11	1.0292	0.73908	33.865	13	0.2408	0.21642	58.516	11	22.4	40.5	43.9
P39723	SPC72	Spindle pole component SPC72	14	14	555;3023;3376;5698;6163;7608;8099;8524;10258;10421;11092;11231;12489;14014	1	27.8	72.105	622	3.9976e-120	1.1624	0.69732	28.828	12	0.2652	0.21183	80.394	9	0.10912	0.096594	133.35	10	0.081837	0.045146	176.79	7	0.072166	0.066276	132.7	11	0.065543	0.056101	166.46	9	0.084575	0.061167	94.123	10	0.18256	0.1095	85.288	7	0.21188	0.16917	93.073	7	19.9	14	17.2
P21242	PRE10	Proteasome component C1	5	5	1064;4344;6005;8458;9088	1	19.8	31.536	288	1.0594e-38	1.1586	0.60121	24.033	4	0.78378	0.64563	16.5	6	1.1178	1.1843	13.288	8	0.66119	0.41808	30.59	4	2.1483	1.5628	29.313	8	2.4381	1.4148	37.403	9	1.0051	0.7237	32.011	6	1.2116	0.81401	116.81	8	1.404	1.2043	28.503	7	15.6	17.7	19.8
P00127	QCR6	Cytochrome b-c1 complex subunit 6	4	4	678;2372;6400;6401	1	36.1	17.257	147	4.1277e-95	1.1571	0.59624	21.166	5	0.79888	0.65213	16.939	5	1.3555	1.202	23.585	5	0.047499	0.030081	63.744	3	0.014772	0.0066563	164.97	3	0.041638	0.022986	131.15	3	0.19365	0.13504	39.99	4	0.82936	0.43321	16.173	5	0.19019	0.10746	31.271	4	36.1	36.1	36.1
P31539	HSP104	Heat shock protein 104	42	42	360;407;531;556;1113;1391;1392;1542;1726;2325;2332;2667;3144;3264;4334;4870;4871;5210;5467;5706;6647;7063;7518;7669;7707;7854;8079;8559;9602;10293;10670;11037;11386;12309;13098;13608;14992;15710;15982;16082;16195;16263	1	69.4	102.03	908	0	1.1554	0.65253	26.243	18	1.9415	1.5141	45.102	29	2.8289	2.6206	67.248	34	7.1088	4.2751	102.57	52	7.3185	4.5557	70.698	49	6.5312	3.7423	55.952	50	2.6574	1.9722	45.701	36	2.9427	1.9707	51.989	35	4.0215	3.0675	47.33	44	23.8	25.7	32.8
P02992	TUF1	Elongation factor Tu, mitochondrial	13	13	2797;4366;4456;6054;6946;8248;10722;10776;11783;11818;12360;14399;14424	1	42.8	47.972	437	8.5671e-148	1.1522	0.64283	10.358	5	2.7458	2.2019	46.381	11	2.0953	2.5007	40.084	13	0.34208	0.2677	59.239	6	0.3026	0.32803	119.43	3	0.28989	0.23521	172.54	3	0.97884	0.86572	67.835	9	6.8612	3.3963	63.519	17	1.5968	1.3471	45.722	13	11.2	30.4	30
P39990	SNU13	13 kDa ribonucleoprotein-associated protein	4	4	237;1730;10585;14246	1	63.5	13.569	126	3.5946e-30	1.1381	0.54514	122.6	2	1.6152	1.2574	5.4003	3	1.2593	1.0824	13.368	3				1				1				0				1				1				1	27.8	41.3	34.9
P25294	SIS1	Protein SIS1	20	20	2724;3182;3805;6631;9275;9276;10391;10411;11651;12725;12726;12727;13946;14086;14242;14243;14244;14726;16213;16275	1	50.3	37.59	352	1.5429e-202	1.1354	0.62919	23.831	24	1.0079	0.78402	39.876	19	1.4952	1.5811	76.604	17	0.31436	0.23279	49.07	20	0.27531	0.23055	39.948	16	0.32616	0.22244	35.676	15	0.77917	0.46055	55.364	19	1.249	0.61454	44.488	17	0.61586	0.50321	31.728	21	50.3	45.5	45.5
P00546	CDC28	Cyclin-dependent kinase 1	8	8	538;1424;1854;1974;6436;8241;12312;14868	1	42.6	34.061	298	1.1007e-37	1.1349	0.65123	51.263	2	0.2578	0.21116	45.008	4	0.067028	0.07084	39.959	4	0.22972	0.1728	15.626	5	0.22589	0.16297	70.21	6	0.19337	0.15937	60.935	3	0.1313	0.11758	44.158	3	0.18715	0.11413	104.1	3	0.21915	0.19368	71.646	4	10.1	28.2	31.9
P0CX37;P0CX38	RPS6A;RPS6B	40S ribosomal protein S6-A;40S ribosomal protein S6-B	21	21	167;2377;3612;4384;5112;6404;6491;6948;8544;9519;10594;10595;11173;11174;11189;11607;11842;11843;11980;13752;15474	2	78.4	26.996	236	2.7595e-247	1.1339	0.5835	24.544	32	0.4999	0.38873	32.892	25	0.22819	0.26391	38.71	25	0.047004	0.031548	114.65	19	0.086165	0.055335	37.776	19	1.2263	0.61955	36.205	24	3.1716	1.8524	36.868	26	1.005	0.68469	40.575	28	1.0863	0.6361	28.82	24	78.4	61	61
Q08926	UIP4	ULP1-interacting protein 4	5	5	2580;2922;5496;13615;15601	1	23	34.221	304	8.7294e-27	1.133	0.85873	80.387	3	0.34493	0.30616	58.203	2	0.44181	0.52245	6.0535	2				1				0				1				1				1				1	14.5	8.6	8.6
Q03048	COF1	Cofilin	7	7	1363;3255;3759;6678;13250;13251;13722	1	74.1	15.901	143	4.1997e-150	1.1325	0.58966	25.014	6	1.7125	1.395	17.106	5	2.3024	2.5549	12.841	7	2.7098	1.4139	79.413	7	2.2766	1.2588	83.759	6	2.0379	1.0031	68.334	8	0.40529	0.29424	38.015	5	1.0885	0.66976	28.322	7	1.3452	0.72872	85.342	8	60.1	60.8	67.8
Q08412	CUE5	Ubiquitin-binding protein CUE5	5	5	1339;1642;1828;2433;3026	1	15.1	46.869	411	5.6059e-15	1.1293	0.57847	64.967	2	0.79273	0.67002	21.592	2	1.042	1.0301	25.773	2	0.86743	0.66471	26.752	3				1	0.3639	0.30325	24.925	2	1.2828	1.005	15.633	3	0.65993	0.58118	0	2	0.63202	0.54324	13.694	2	5.6	4.9	4.9
P31116	HOM6	Homoserine dehydrogenase	18	18	251;1527;1862;4078;4179;4180;4877;7107;7986;12322;12333;13400;13513;14080;14356;15231;15602;16062	1	61.6	38.502	359	2.3581e-101	1.1171	0.68006	11.643	3	2.4007	1.9659	19.335	12	3.5541	3.5036	32.538	13	6.9633	4.262	54.81	15	6.0098	4.2038	43.243	16	5.0576	2.6026	36.572	14	1.8777	1.3759	48.488	11	2.4178	1.4928	81.721	9	3.5933	3.0094	38.017	12	8.9	27.6	38.2
P39940	RSP5	E3 ubiquitin-protein ligase RSP5	5	5	282;1831;9073;11665;14075	1	8	91.815	809	2.7084e-13	1.1161	0.65899	87.551	2				1	3.5606	3.4976	108.2	5	1.2336	0.71062	45.051	3	0.38408	0.33308	84.027	2	0.8447	0.6486	95.277	4	3.6404	2.1758	49.718	2	1.8447	1.4075	82.4	5	1.0541	0.96087	25.268	4	2.2	1.1	8
P36010	YNK1	Nucleoside diphosphate kinase	7	7	2470;6879;8281;8282;9765;12692;13339	1	51	17.166	153	6.4745e-106	1.1157	0.5943	6.4354	2	2.4867	2.2294	20.277	2	4.5431	4.1685	1.6186	4	7.3924	3.8249	53.753	4	7.3861	4.7441	70.142	4	7.2825	3.8627	116.18	5	2.7523	2.1482	18.074	3	5.0187	3.6303	36.289	3	4.3079	4.3345	34.362	4	15	23.5	42.5
P32316	ACH1	Acetyl-CoA hydrolase	12	12	438;1096;2287;3103;3723;4409;5344;6074;8892;10040;11610;13955	1	26	58.711	526	1.9689e-47	1.112	0.60596	84.745	2	1.6269	1.3751	49.012	6	1.3121	1.0319	68.575	9				1	0.25293	0.21806	118.78	2	0.33674	0.22623	83.446	5	1.0155	0.73128	41.745	8	5.3131	3.8801	92.775	15	1.0339	0.95384	37.518	10	3.8	12.2	14.6
P25443	RPS2	40S ribosomal protein S2	14	14	301;1133;1235;1236;2555;3275;5087;6622;7123;7965;8394;8980;11487;14311	1	67.7	27.449	254	0	1.1029	0.5688	28.638	8	0.71793	0.60208	37.529	11	0.58322	0.58125	29.074	14	0.12433	0.094903	41.939	8	0.19309	0.14685	42.347	11	2.8832	1.4876	62.597	17	6.1638	2.2218	45.439	15	1.8297	1.0953	22.15	12	2.3392	1.8859	55.952	19	27.2	37	49.6
P0CX47;P0CX48	RPS11A;RPS11B	40S ribosomal protein S11-A;40S ribosomal protein S11-B	12	12	1283;6199;6845;9809;9810;10583;11373;11810;13379;13380;13604;14505	2	67.3	17.749	156	5.0071e-206	1.0999	0.50995	52.363	10	0.78389	0.65302	28.653	13	0.56885	0.52737	32.897	13	0.093776	0.068361	68.466	8	0.20642	0.15575	133.31	9	3.1215	1.9278	36.054	12	5.3763	2.4265	100.25	15	1.602	0.87061	82.462	12	2.7847	1.4698	56.58	13	67.3	36.5	45.5
P05694	MET6	5-methyltetrahydropteroyltriglutamate--homocysteine methyltransferase	48	48	530;902;976;1056;1199;1398;1450;1698;1843;1844;2050;2839;3212;3213;3750;3765;4234;4417;4667;4715;4950;6542;6585;6627;6628;6837;6847;7553;7606;7628;7882;8531;9724;10597;10645;10978;11480;12855;14229;14245;14282;14834;15416;15846;16037;16038;16116;16117	1	75.9	85.859	767	0	1.0988	0.60312	31.171	30	2.9713	2.2666	28.205	48	4.7823	5.207	59.246	56	10.085	5.9564	60.256	59	8.3996	5.3304	87.382	59	6.6011	3.8598	79.095	59	2.8026	1.9112	92.446	45	3.5065	2.0906	62.136	43	5.073	3.8134	77.534	55	40.5	48.5	61.1
P40037	HMF1	Protein HMF1	5	5	188;9109;10569;15329;15629	1	58.1	13.906	129	4.1158e-52	1.0982	0.61837	21.072	2	2.1075	1.5716	54.004	4	3.4575	3.635	50.57	5	10.113	6.1483	69.401	7	8.14	6.9599	111.45	5	3.182	2.7354	55.953	7	2.2079	1.5212	55.345	6	2.5931	2.0743	57.487	3	5.0383	3.8295	57.55	4	14	25.6	39.5
P39101	CAJ1	Protein CAJ1	23	23	98;587;695;704;747;748;2883;3482;3571;3572;3594;4011;5760;6138;6534;7670;8480;9690;11494;12412;13093;13094;15080	1	62.9	44.854	391	9.1091e-258	1.0944	0.59019	45.366	28	0.28621	0.24475	84.644	25	0.090037	0.091155	113.12	18	0.052709	0.046844	184.74	13	0.025942	0.013606	202.54	18	0.040228	0.02312	173.46	19	0.27739	0.1439	86.777	24	0.1322	0.070851	91.818	20	0.066673	0.036194	123.93	20	43.5	44.2	38.9
P33299	RPT1	26S protease regulatory subunit 7 homolog	7	7	781;1635;6711;8780;13546;16529;16535	1	19.9	51.982	467	1.1422e-33	1.0934	0.81483	129.8	2	0.42684	0.34022	43.224	2	0.50556	0.54712	34.014	3	0.49158	0.50637	59.506	3	1.7926	1.1998	46.239	5	2.671	2.2972	73.136	4	0.50976	0.39496	15.09	3	0.61239	0.51902	20.698	4	0.93325	0.84727	21.593	4	5.4	5.6	10.7
P07703	RPC40	DNA-directed RNA polymerases I and III subunit RPAC1	9	9	340;1331;2115;2952;3581;4102;8807;13083;14704	1	46	37.686	335	4.3198e-99	1.0879	0.56752	57.932	8	0.66316	0.53176	63.817	6	0.56271	0.66655	73.655	5	0.4435	0.3017	73.663	6	0.27081	0.27694	99.853	5	0.51741	0.25263	97.029	5	0.49189	0.28982	106.44	7	1.2672	0.97969	74.377	8	0.52109	0.51255	65.251	8	28.7	27.8	15.5
P49090	ASN2	Asparagine synthetase [glutamine-hydrolyzing] 2	16	11	137;139;213;716;2003;2350;3510;5164;6611;9486;9761;10222;11028;11877;13411;13572	1	42.1	64.592	572	1.466e-156	1.0872	0.73714	49.232	3	2.6288	2.2453	37.144	8	3.3981	2.9976	31.741	8	7.54	5.0901	95.776	15	7.9092	6.0958	34.512	12	6.776	3.9053	45.114	9	2.4368	2.1694	29.181	6	3.5169	2.9516	25.679	9	6.1831	5.1192	33.82	10	8.7	20.5	21
P22203	VMA4	V-type proton ATPase subunit E	15	15	123;557;706;837;1412;1872;2764;5678;6830;8422;8879;9643;13269;14164;15241	1	82	26.471	233	8.5293e-200	1.0813	0.57031	22.426	20	0.85095	0.6856	22.116	21	1.9844	1.9023	23.777	20	1.3835	0.87818	30.299	19	1.0874	0.8925	35.733	19	1.008	0.59016	33.574	20	0.28849	0.23906	71.654	17	0.38395	0.31122	57.65	14	0.38365	0.31995	54.622	16	82	66.1	75.1
P39958	GDI1	Rab GDP-dissociation inhibitor	14	14	785;1720;1990;2375;3670;3818;3855;3925;4523;8314;10529;11095;11524;15352	1	40.6	51.206	451	1.4808e-160	1.0678	0.56343	11.762	3	3.79	3.0995	45.598	14	4.1392	3.7734	26.509	8	1.7625	1.6998	20.799	8	1.4647	1.4613	48.221	3	1.1068	0.73211	26.173	8	2.4609	1.7916	16.058	11	1.8124	1.4322	18.573	6	1.2807	1.1772	22.504	10	6.7	36.8	26.6
P34730	BMH2	Protein BMH2	12	5	1012;1042;2769;4356;5702;6472;7477;9514;10558;11052;12504;13206	1	60.1	31.061	273	0	1.0667	0.52703	11.936	18	0.97152	0.82783	13.903	26	0.49333	0.51888	45.073	21	0.77717	0.40992	72.664	18	0.60309	0.2811	44.21	22	0.58745	0.27807	55.83	18	0.22486	0.13161	91.951	17	0.26094	0.1338	56.656	18	0.43247	0.2552	44.513	20	60.1	59.3	59.3
P00890	CIT1	Citrate synthase, mitochondrial	13	10	652;1791;3114;4703;6621;6804;6805;8672;9210;10192;13687;14466;16348	1	40.9	53.359	479	1.076e-188	1.0648	0.64604	24.714	7	2.5226	1.9271	28.504	19	1.467	1.4237	30.951	19	0.19105	0.1421	72.695	12	0.12611	0.10311	74.503	6	0.11955	0.086536	58.788	8	1.059	0.78346	53.733	15	4.4053	2.5143	63.854	21	1.2594	0.79019	53.299	17	14.6	40.3	35.1
P10591	SSA1	Heat shock protein SSA1	38	10	158;969;1344;1855;1922;2898;3057;3195;3217;3803;4945;5192;6582;6824;7279;7763;7764;8039;8040;8041;8115;8116;9218;9307;9511;9752;9995;10405;10418;10525;10909;11994;12507;13084;13208;13976;15229;15296	1	65.7	69.656	642	0	1.0639	0.52932	24.68	47	1.4752	1.2178	28.878	41	2.4916	2.4256	54.916	42	3.2784	1.5388	48.894	44	2.8907	1.7517	46.705	51	2.4791	1.3262	44.668	35	1.0394	0.66594	67.833	38	1.3912	0.79943	72.786	44	1.7187	1.26	37.981	37	47.5	54.5	47.2
P23248	RPS1B	40S ribosomal protein S1-B	18	6	800;1650;1651;3364;3365;3542;4869;7055;7377;8110;8831;10254;11817;15045;15087;15090;15510;15655	1	66.3	28.812	255	2.9774e-245	1.0629	0.67343	33.944	6	0.34352	0.25533	30.89	2	0.15841	0.17391	68.57	4				1	0.08125	0.059081	72.934	4	0.79474	0.43141	77.433	6	4.1198	1.8188	98.469	7	0.30462	0.24219	118.77	5	0.87972	0.78336	57.389	5	53.3	42	42
P00924	ENO1	Enolase 1	24	13	8;1570;5007;5031;5283;5824;6815;7883;8579;8580;10575;10579;11822;12314;12867;12880;13601;13741;13795;14357;15333;15760;15890;16033	1	70.3	46.816	437	0	1.0601	0.54989	30.139	13	2.2366	1.5375	57.796	15	3.0728	3.0441	36.295	17	5.7074	3.2424	76.629	17	3.8892	3.2601	54.974	17	2.5943	1.4208	83.305	15	1.363	1.0631	60.754	11	1.4855	1.2602	79.911	10	2.5935	1.7393	60.787	16	56.1	48.7	68.4
P40043	RGI1	Respiratory growth induced protein 1	3	3	4210;6941;15421	1	15.5	18.989	161	5.78e-14	1.0588	0.69477	20.981	2	1.502	1.1871	4.877	3	2.2134	2.0107	8.1502	2				1				1	3.7204	2.6837	16.664	2				0	3.257	2.1152	22.802	2	2.6773	2.721	67.03	3	7.5	6.8	6.8
P14120	RPL30	60S ribosomal protein L30	5	5	7520;8090;12521;15812;16504	1	50.5	11.415	105	9.1282e-69	1.0562	0.73101	35.154	3	1.1846	0.92269	26.038	6	1.3815	1.6416	49.985	7	0.13968	0.093753	17.146	5	0.13524	0.079847	23.126	4	3.4301	1.5387	33.495	6	7.7444	3.3614	122.69	7	3.6765	1.7408	31.412	6	4.4715	2.1314	56.248	7	32.4	50.5	50.5
Q12154	GET3	ATPase GET3	12	12	3411;3644;4103;7956;9370;9633;11149;15071;15072;15594;15868;16288	1	41.8	39.353	354	3.4501e-184	1.053	0.67187	47.091	3	1.8049	1.5116	28.31	12	0.76307	0.76532	34.388	12	1.4844	1.1189	32.347	10	1.0307	0.81472	47.568	14	1.0379	0.56996	42.155	11	1.1875	0.87024	65.589	12	1.3612	1.2056	66.1	13	1.0242	0.71185	44.199	12	13.6	39.8	39.5
P18899	DDR48	Stress protein DDR48	4	4	179;5795;11132;12862	1	10.9	46.233	430	5.4197e-62	1.0505	0.59909	28.623	2	1.0226	0.81296	13.615	3	1.3199	1.3544	9.4638	2	1.7202	1.0169	25.414	3	3.3825	1.8683	49.605	3	2.9436	1.491	27.345	3	5.1351	3.3138	13.82	3	2.6266	2.0628	0.96218	2	3.0312	2.3135	12.68	3	2.3	5.1	5.1
P29311	BMH1	Protein BMH1	12	5	1007;4356;5702;6472;7477;9514;9725;10558;11052;12503;13433;14430	1	61	30.091	267	0	1.0461	0.49811	15.564	5	1.1736	1.0009	40.267	7	0.5883	0.64029	44.835	7	0.91968	0.56817	92.709	9	0.75168	0.42797	100.24	8	0.62086	0.2287	85.819	9	0.31441	0.21305	64.409	7	0.34114	0.20058	42.585	6	0.4716	0.35808	150.61	7	56.9	60.7	60.7
P47057	SNX4	Sorting nexin-4	16	16	1485;1770;2659;5747;6616;7719;7827;7968;10345;11213;11360;12930;13774;14843;15220;16291	1	52	49.002	423	5.8487e-179	1.0461	0.71738	28.013	10	0.84466	0.73554	35.587	15	1.3119	1.2478	50.128	15	0.52466	0.43825	24.456	8	0.20709	0.19104	71.431	10	0.22252	0.20558	45.602	7	0.36013	0.29329	62.832	11	0.38486	0.23341	34.282	7	0.24233	0.26321	52.791	10	28.4	42.3	36.4
P17536	TPM1	Tropomyosin-1	9	9	125;1771;7698;7699;7700;10080;10426;10427;11334	1	54.8	23.54	199	5.6155e-133	1.0394	0.54267	23.329	3	1.6562	1.2388	11.55	8	1.8563	1.7191	25.305	5	7.5044	4.8247	53.889	8	7.1719	4.3226	50.158	10	6.0849	2.6371	50.559	10	1.3109	1.3756	57.976	5	1.1316	0.68284	57.992	6	1.8426	1.3255	52.358	7	9.5	37.2	14.1
P16521;P53978	YEF3	Elongation factor 3A	35	35	614;615;1163;1164;1483;1587;1671;2297;2513;2666;3509;3980;4735;5672;6874;7156;7157;8378;8955;8956;9102;9147;9753;10287;11193;11617;12406;12541;13076;13406;14100;14220;14250;15134;15613	2	45.4	115.94	1044	0	1.0367	0.60089	36.1	21	0.99779	0.80394	33.212	41	1.1386	1.3091	38.029	40	3.2139	2.1346	49.317	46	2.5699	1.6401	65.296	52	3.1596	1.5981	58.165	48	5.4557	3.4812	76.87	47	2.8908	1.609	61.872	49	3.1564	2.0784	41.661	47	20.3	32.5	38.2
P11745	RNA1	Ran GTPase-activating protein 1	16	16	570;994;3873;3992;4742;4987;5137;5295;7651;7718;7741;9063;9310;9311;10206;11026	1	45.5	45.815	407	6.6692e-215	1.0346	0.68988	66.006	8	0.29116	0.2327	61.557	13	0.12243	0.12586	126.74	10	1.1689	0.96361	27.445	17	0.90703	0.84514	32.747	13	0.8881	0.69511	64.339	21	0.39322	0.33634	86.368	10	0.20415	0.14935	78.061	11	0.649	0.61501	30.627	17	23.1	27.8	27
P07259	URA2	Protein URA2;Glutamine-dependent carbamoyl-phosphate synthase;Aspartate carbamoyltransferase	49	48	311;431;982;986;1448;1601;2052;2117;2444;2466;2493;3016;3389;5250;5312;6103;6555;6575;7192;7940;7993;9024;9301;10116;10164;11116;11297;12293;12573;12951;12952;12953;13164;13373;13468;13581;14225;14721;14922;15159;15523;15570;15681;15717;15749;15778;15887;16065;16513	1	30.3	245.04	2214	0	1.0219	0.5418	61.558	19	0.64816	0.59077	91.417	30	0.7055	0.71896	80.574	22	2.8667	2.4107	103.82	38	2.6162	2.1541	125.92	46	2.3092	1.6521	125.7	42	0.80957	0.60612	153.28	27	1.265	0.95139	126.45	30	1.6773	1.5068	113.46	37	6.9	13	10.4
P37299	QCR10	Cytochrome b-c1 complex subunit 10	1	1	4014	1	9.1	8.5928	77	0.00055391	1.0125	0.61993	17.927	2				1				0				1				0				0				1				1				0	9.1	9.1	0
P10592	SSA2	Heat shock protein SSA2	37	9	157;969;1344;1855;1922;2439;2901;3057;3195;3217;3803;4945;5192;6582;6823;7281;8039;8040;8041;8115;8116;9218;9306;9511;9752;9995;10403;10418;10525;10909;11995;12564;13084;13208;13976;15229;15296	1	66	69.469	639	0	1.012	0.55689	28.171	8	1.0347	0.87484	22.219	10	1.5666	1.5497	30.125	14	2.0568	1.5237	83.151	12	1.8035	1.3305	38.711	13	2.0837	1.2803	38.391	15	0.66762	0.6314	57.904	12	0.94928	0.72004	33.626	12	1.1425	0.89261	63.774	13	47.3	56	48.7
P00817	IPP1	Inorganic pyrophosphatase	17	17	70;583;1568;2488;2489;3021;4528;6319;7398;8512;8787;10165;10998;14565;14954;14955;16113	1	71.1	32.299	287	9.6193e-293	1.0092	0.59723	29.11	10	4.1026	3.1584	64.381	15	6.3616	6.7723	72.379	17	5.9829	3.6869	56.597	19	5.3792	3.912	67.629	15	4.5791	2.7695	43.659	14	1.2483	0.77724	54.963	15	1.8959	1.2892	116.05	8	3.1885	2.355	43.435	16	25.1	51.2	49.8
Q12451	OSH2	Oxysterol-binding protein homolog 2	12	12	1548;2617;3956;5292;6510;7680;8291;10727;11922;13965;15750;16561	1	9.4	145.79	1283	2.8816e-65	1.0057	0.52519	26.276	5	1.1236	0.85992	47.655	14	0.47614	0.46448	23.241	12	0.03638	0.031738	91.373	7	0.03065	0.020724	105.23	5	0.061076	0.036404	93.1	7	0.1614	0.13308	76.427	7	0.16863	0.11615	48.905	4	0.09171	0.074107	21.973	6	3	7.3	6.6
P33442	RPS1A	40S ribosomal protein S1-A	19	7	800;1650;1651;3326;3327;3364;3365;3542;4869;6024;7274;8110;8831;10254;11817;12280;15044;15087;15592	1	66.3	28.743	255	3.06e-217	1.0037	0.50369	54.957	24	0.434	0.34345	53.979	20	0.16648	0.17253	37.842	24	0.050589	0.03204	86.561	16	0.074373	0.062209	102.22	15	1.4641	0.8826	75.623	21	4.0448	2.6216	65.602	25	1.3473	0.86464	67.762	24	1.3898	0.96763	60.538	24	53.3	46.7	42.4
P22213	SLY1	Protein SLY1	12	12	295;1060;1537;1705;2985;2996;8709;8773;9541;12902;13044;15168	1	22.7	74.678	666	1.7797e-38	0.99704	0.66271	7.0937	2	0.4944	0.45153	113.77	4	0.25935	0.24954	37.801	2	0.33833	0.28456	55.686	3	0.26702	0.26971	38.655	4	0.12118	0.10922	55.038	3	0.26161	0.24236	36.019	2	0.3176	0.26226	85.311	3	0.27604	0.24323	41.392	5	3.2	6	4.8
Q08971	YPL225W	UPF0368 protein YPL225W	6	6	3513;3636;5218;6931;8446;13383	1	46.6	17.445	146	1.3922e-46	0.9965	0.63962	3.9171	2	1.003	0.89751	13.903	5	0.91576	0.8472	12.956	7	2.5209	1.6519	35.913	6	2.0462	1.4175	18.147	7	2.0618	1.7485	37.387	8	1.8162	1.128	29.901	5	1.4926	1.1161	36.049	6	1.9742	1.3431	22.112	5	10.3	30.8	35.6
P28272	URA1	Dihydroorotate dehydrogenase (fumarate)	7	7	3883;5110;5717;10011;10012;14792;14999	1	29.9	34.801	314	4.6845e-49	0.99493	0.68918	12.936	2	1.5249	1.2189	10.128	5	1.6322	1.7494	19.879	7	5.6561	3.6546	36.713	7	3.8508	2.0602	20.482	4	3.3482	1.5559	35.826	5	1.1093	0.85094	36.728	3	1.8365	1.35	10.596	5	2.8548	2.0754	22.66	5	3.5	10.2	10.2
P16862	PFK2	6-phosphofructokinase subunit beta	21	21	37;374;1031;3900;4322;4890;5304;6131;6725;9855;10549;10676;10681;10843;11605;13951;14185;14231;14380;14942;15001	1	37.7	104.62	959	0	0.9894	0.52081	36.312	3	0.98223	0.86183	70.668	10	0.99149	1.1694	72.943	11	2.5668	2.1544	88.075	16	6.3279	4.8332	57.463	32	6.4197	4.1148	101.21	27	2.2495	1.6656	74.493	14	2.6778	2.1283	114.21	12	4.2767	3.4656	95.548	17	2.9	9.9	10.8
P47018	MTC1	Maintenance of telomere capping protein 1	11	11	1708;6303;6739;7146;7227;7485;7841;8708;10453;15559;15957	1	29.3	53.477	478	8.6989e-96	0.98889	0.54265	31.944	11	0.79876	0.68229	79.381	10	0.88971	0.94545	17.818	8	1.4206	0.88985	49.992	12	0.2856	0.22468	93.832	11	0.26334	0.21977	115.53	7	0.39581	0.30718	73.485	9	0.26209	0.18877	73.676	5	0.24769	0.20898	81.767	8	18.4	17.2	13.2
P38088;P38088-2	GRS1	Glycine--tRNA ligase 1, mitochondrial	20	20	448;1619;1870;3378;4079;4352;5586;5602;7656;8270;8786;8869;11521;13187;13458;13803;14198;14776;15188;15835	2	35.9	78.183	690	7.1508e-177	0.98773	0.55579	16.095	5	1.9558	1.6499	25.858	11	2.2557	1.9373	36.004	12	7.6399	4.8644	44.189	25	7.9629	5.681	51.074	19	6.61	3.2146	95.106	17	2.2947	1.6259	37.566	15	4.4941	2.3221	83.249	13	4.5241	3.8141	19.422	14	7.8	13.6	17.8
P53860;P38907	PDR16	Phosphatidylinositol transfer protein PDR16	24	24	1148;1387;2246;2891;3314;3827;5197;6348;6552;8082;8467;9119;9120;9783;9925;10183;10232;10233;10234;11507;11655;11749;12484;16376	2	70.4	40.713	351	0	0.98753	0.48568	49.455	25	0.26885	0.21706	35.363	30	0.32106	0.32134	40.92	31	0.17308	0.10547	49.352	26	0.032267	0.019102	84.414	21	0.033188	0.016165	64.85	24	0.17665	0.11566	49.712	27	0.08845	0.049798	55.294	26	0.053209	0.0357	66.75	26	47.6	53.6	66.4
P53112	PEX14	Peroxisomal membrane protein PEX14	13	13	568;1562;2656;2669;2918;4218;5644;5645;5656;6860;6887;7794;11064	1	33.7	38.42	341	2.0193e-131	0.97935	0.48024	25.185	13	0.36719	0.28114	18.096	11	0.22281	0.23872	35.217	13	0.1001	0.068663	144.03	10	0.10047	0.064796	191.17	12	0.10491	0.055884	237.13	9	0.10901	0.081519	88.313	15	0.051908	0.039498	132.79	8	0.03958	0.0263	128.14	10	28.4	31.1	29.6
P38791	DYS1	Deoxyhypusine synthase	10	10	1256;2706;3564;5244;8620;9474;9535;10689;11331;14134	1	33.3	42.892	387	1.2935e-84	0.96648	0.66231	52.987	2				1	1.8391	1.6374	29.999	3	8.9081	6.7296	39.515	8	5.563	4.7955	156.13	10	6.6746	4.6568	87.813	7	3.1549	2.5836	68.077	2	3.3124	3.0162	25.695	3	6.4682	4.9163	67.407	5	5.4	2.6	5.4
P19524	MYO2	Myosin-2	15	15	1370;2644;2843;2911;6056;6731;8405;8703;8704;11281;11282;11362;13912;14119;14981	1	9.8	180.68	1574	1.0836e-103	0.96064	0.49508	19.982	5	0.4239	0.35488	22.455	7	0.22737	0.21703	24.52	2	0.45211	0.38516	84.678	5	0.2897	0.25349	39.255	8	0.41052	0.3391	50.874	7	0.39518	0.31965	82.894	6	0.35962	0.29776	69.304	7	0.37755	0.3744	44.055	4	3.6	5.7	3.6
P69771	DID2	Vacuolar protein-sorting-associated protein 46	8	8	637;7186;7540;7562;9939;11597;13244;14579	1	54.4	23.091	204	6.7209e-178	0.95617	0.51967	14.864	6	0.5402	0.46055	39.41	5	1.0214	0.88959	42.756	7	0.096237	0.068406	103.6	7	0.066121	0.049693	41.343	2	0.044076	0.021493	18.421	2	0.2817	0.21802	20.817	5	0.20914	0.10383	83.542	5	0.13102	0.1121	47.029	6	25	44.6	44.6
P37898	AAP1	Alanine/arginine aminopeptidase	13	11	1004;1128;2124;4132;4408;4925;5061;5750;6466;12399;13801;15606;15881	1	18.2	97.661	856	7.2376e-87	0.95199	0.6479	57.4	4	0.33615	0.31881	94.55	7	0.22528	0.22106	21.061	3	1.0243	0.99659	21.33	8	0.88012	0.91394	26.234	8	0.86847	0.7758	10.343	7	0.38839	0.33136	27.622	6	0.28479	0.23402	23.426	8	0.54097	0.56461	22.969	8	8.8	10.7	10.9
P60010	ACT1	Actin	12	10	283;1218;2078;2731;2949;5899;6179;6758;9381;11131;11776;15083	1	53.6	41.689	375	0	0.95018	0.45102	32.528	14	1.6954	1.38	20.685	20	0.96588	1.0391	36.344	15	3.5981	2.6364	51.75	18	3.0472	1.5417	40.518	23	2.8838	1.3275	51.013	19	1.1143	0.72975	84.415	15	2.6869	1.2432	73.789	16	1.9571	1.3549	91.426	18	40.5	48.3	46.4
P49167	RPL38	60S ribosomal protein L38	6	6	304;862;7117;8126;11148;15458	1	73.1	8.8264	78	1.3707e-45	0.94609	0.56113	34.479	12	0.19298	0.14691	31.237	7	0.16156	0.16939	18.893	6	0.026884	0.01612	26.877	3	0.01868	0.012538	243.33	4	1.3205	0.83736	52.179	10	3.1387	1.8347	83.217	13	0.99807	0.62023	62.434	11	1.1525	0.84201	71.243	9	61.5	59	47.4
Q06263	VTA1	Vacuolar protein sorting-associated protein VTA1	2	2	940;3000	1	7.6	37.315	330	3.8766e-23	0.93881	0.49522	100.48	2				1	0.14585	0.1451	27.845	2	0.55048	0.36839	88.146	2				1	0.32938	0.14843	118.75	2				1				1	0.22453	0.18773	67.263	2	7.6	3.9	7.6
P48582	BRO1	Vacuolar-sorting protein BRO1	10	10	486;967;1777;4504;7619;8356;8947;11224;11560;12636	1	11.5	97.275	844	7.7988e-33	0.93851	0.51528	57.72	3	0.75807	0.65352	168.69	3				1	0.72543	0.55908	82.032	3	0.55462	0.43881	43.62	2	0.42595	0.2429	36.137	2	0.42606	0.29046	55.812	2				1				1	3.9	3.8	3.9
P20449	DBP5	ATP-dependent RNA helicase DBP5	10	10	4985;5771;6618;6712;7462;8491;11230;12585;15086;16105	1	30.3	53.873	482	1.0299e-84	0.93312	0.67935	47.607	2	0.5661	0.52965	15.47	2	0.69844	0.67087	61.019	3	1.4249	1.2418	60.323	6	1.0915	0.95005	41.466	8	1.3414	1.1665	49.804	7	1.5504	1.2139	69.224	7	0.74552	0.67722	8.4227	2	1.5785	1.355	42.415	5	5.4	7.1	9.1
P07170;Q08562	ADK1	Adenylate kinase 1	16	16	1443;1444;1467;3084;4962;4963;4964;5751;6233;7023;7671;10013;11946;11947;13344;14670	2	83.3	24.254	222	2.8534e-276	0.93305	0.55769	17.234	9	1.5508	1.2705	16.744	16	2.4525	2.5682	61.291	17	6.7287	4.3424	42.614	20	5.5196	3.4299	47.223	17	4.7557	2.8625	34.872	18	1.705	1.1235	39.567	14	2.0208	1.7464	28.862	14	3.1101	2.4902	31.744	16	53.2	76.1	78.4
P0C2H8	RPL31A	60S ribosomal protein L31-A	12	1	309;2202;2203;2204;4671;4999;5000;8008;10374;11984;11985;11986	1	89.4	12.953	113	7.6493e-190	0.92881	0.46269	32.013	16	0.34395	0.27071	60.738	13	0.18572	0.1957	37.86	13	0.021338	0.012409	126.76	11	0.015947	0.0076273	74.346	10	0.438	0.20901	34.098	13	1.2161	0.69332	75.315	13	0.40308	0.22156	34.325	15	0.45944	0.27997	27.706	14	89.4	72.6	72.6
P32643	TMT1	Trans-aconitate 3-methyltransferase	9	9	2042;2420;3186;3858;4036;5710;7215;9472;11181	1	38.8	34.768	299	4.8156e-57	0.92198	0.48808	16.62	2	2.3941	1.9548	25.263	8	4.5032	4.2663	35.834	9	11.172	7.0474	44.16	10	8.1774	6.2336	85.278	15	6.5597	3.5541	40.631	12	2.6608	2.3258	27.897	10	3.2672	2.5177	34.416	12	5.915	4.7741	32.487	11	6.7	15.1	20.4
P40477	NUP159	Nucleoporin NUP159	5	5	1130;1626;3178;7812;10983	1	4	158.91	1460	1.6544e-13	0.92155	0.67519	22.651	2				0				1				1				1				1				1				0				1	1.4	0	0.7
P15705	STI1	Heat shock protein STI1	32	32	144;385;395;546;889;947;1140;1193;1334;1711;1944;2601;3168;3373;4072;4400;5102;5103;6293;6407;6819;6927;8493;10369;11608;12478;12579;12580;13025;13026;13917;14323	1	67.6	66.264	589	0	0.92153	0.52689	55.544	16	1.7216	1.4158	113.42	22	2.5625	2.6498	85.123	22	6.5059	4.2179	111.89	36	5.0617	3.4615	104.25	34	4.9304	2.9543	105.39	29	1.5302	1.1874	117.65	18	2.2852	1.1592	119.04	29	3.0996	2.4199	115.57	27	27.2	28.4	36.2
P53912;P54007;P25608		Uncharacterized protein YNL134C	8	8	1739;5840;6000;6001;6268;9082;10674;14431	3	20.7	41.164	376	2.4802e-51	0.9197	0.80137	19.555	3	3.3658	2.389	31.918	7	3.2958	2.8126	85.956	8	10.361	5.2874	59.719	6	6.7746	5.0117	79.016	5	7.4542	5.1039	79.293	9	2.8693	2.3866	77.919	7	3.3928	2.4552	74.457	8	6.3796	4.3756	89.438	6	2.9	15.2	17.3
P40096	BUR6	Negative cofactor 2 complex subunit alpha	4	4	6251;11902;11903;13933	1	18.3	15.516	142	3.1791e-13	0.91657	0.47743	9.1258	3	0.12286	0.089704	23.83	2	0.10895	0.12307	64.345	2	0.20448	0.19405	128.67	2				1				1	0.18054	0.098159	30.894	2	0.41141	0.30995	8.4434	2	0.30368	0.22665	52.867	3	18.3	12.7	12.7
P43585;Q02725	VTC2	Vacuolar transporter chaperone 2	15	15	3894;3895;4009;4176;5225;5598;7309;7526;9813;10846;12018;12493;12957;14039;15780	2	14.6	95.44	828	3.3598e-37	0.9141	0.54762	85.459	5	0.50215	0.39733	67.908	7	1.5502	1.4797	25.85	10	0.44827	0.32454	139.96	3	0.29935	0.24113	179.55	7	0.26237	0.19785	49.081	5	0.92632	0.66653	172.7	6	0.25381	0.21427	29.392	4	0.35828	0.30751	118.08	8	5	7.7	10.5
P14742	GFA1	Glucosamine--fructose-6-phosphate aminotransferase [isomerizing]	15	15	2730;3588;4532;4784;4916;5639;7584;8111;9297;12421;12596;14057;14680;15017;15729	1	24.1	80.046	717	3.8602e-55	0.91304	0.50764	13.714	3	0.46548	0.38654	72.714	8	0.18294	0.16893	107.5	8	1.2763	1.0326	71.413	15	1.2838	0.91502	33.461	15	1.3773	0.95047	32.741	11	0.64721	0.4225	54.104	10	0.68721	0.52347	63.455	7	1.0504	0.91024	44.789	11	5.3	10.9	15.3
P00925	ENO2	Enolase 2	28	17	8;741;1049;1134;1135;1570;1571;5006;5036;5824;6815;7884;8578;10580;12314;12868;12880;12885;13600;13742;13795;14357;15082;15333;15760;15891;16033;16034	1	77.3	46.914	437	0	0.9118	0.45672	29.389	50	2.3035	1.8157	22.351	53	3.0765	3.3409	48.415	49	6.5693	2.9861	51.069	64	5.0771	2.6388	66.781	55	4.5504	2.3495	56.777	58	1.9074	1.0646	78.315	51	2.7041	1.3874	69.74	60	3.9002	2.4902	42.886	60	71.9	60	73.2
P38720;P53319	GND1	6-phosphogluconate dehydrogenase, decarboxylating 1	14	14	269;1187;1992;2723;3514;3602;4340;10103;11975;12444;12781;14685;15203;15285	2	36.2	53.543	489	0	0.89816	0.45879	1.2703	2	1.4826	1.4208	23.445	7	1.3468	1.2511	26.503	7	8.2356	4.1081	102.42	17	7.7931	5.8933	66.906	14	7.4158	4.5501	54.401	11	4.6983	3.6472	58.447	8	3.3726	1.8327	44.555	8	5.6172	3.6263	47.024	9	2	14.7	14.9
Q08723;REV__Q08641	RPN8	26S proteasome regulatory subunit RPN8	7	7	2198;2335;2894;6277;8074;8186;11392	2	19.2	38.312	338	1.305e-24	0.89418	0.60919	14.63	5	0.41751	0.33745	61.968	8	0.39913	0.40595	83.729	6	0.15853	0.12791	87.785	5	1.0123	0.76711	65.418	7	1.6009	0.73577	61.961	7	0.26763	0.21551	84.252	5	0.32274	0.21303	76.035	5	0.35623	0.32332	82.318	8	13.3	15.7	15.7
P02557	TUB2	Tubulin beta chain	4	4	3286;6424;10320;12248	1	14.4	50.922	457	8.2861e-113	0.88808	0.43158	21.985	6	0.1204	0.10196	139.65	4	0.06285	0.065701	42.674	4	0.2085	0.13948	50.608	4	0.27758	0.22679	128.09	4	0.19949	0.13502	78.59	2	0.12677	0.08735	205.74	4	0.056552	0.040244	95.575	3	0.088001	0.059442	95.39	3	5	7.4	7.4
P00950	GPM1	Phosphoglycerate mutase 1	17	17	127;1818;3968;4804;5290;7384;8541;8542;8841;8946;9163;10214;10804;10964;10965;14484;15794	1	78.9	27.608	247	0	0.88395	0.40689	23.493	23	1.7177	1.4075	22.754	27	2.6883	3.1768	36.99	25	5.5193	2.4565	51.9	26	4.9941	2.1917	47.333	25	4.5415	2.0546	54.728	26	1.8476	0.98891	66.04	26	2.2824	1.0558	73.541	26	3.3906	1.891	51.759	29	57.1	75.3	75.3
P32264	PRO1	Glutamate 5-kinase	5	5	4311;7137;9072;10444;11083	1	18	47.162	428	1.9607e-14	0.87959	0.65472	86.76	2	0.28738	0.27613	82.161	3	0.12475	0.13534	134.83	2				1	1.4122	1.4275	9.3174	2	4.2114	3.2815	141.63	2				1	0.63963	0.53246	81.284	2	0.75892	0.74439	17.142	2	4.2	11.4	10.7
Q00055	GPD1	Glycerol-3-phosphate dehydrogenase [NAD(+)] 1	8	7	1382;2874;4520;9010;10260;12326;14628;15634	1	27.4	42.868	391	2.4713e-142	0.87894	0.44023	124.49	6	0.91872	0.69078	38.045	10	1.1958	1.3053	36.343	8	2.2796	1.2456	51.558	9	1.47	0.70426	119.99	9	1.2954	0.60791	34.266	7	2.3233	1.4175	23.672	10	1.3307	0.69182	45.801	11	1.2406	1.0169	67.388	12	16.9	22	22
Q08245	ZEO1	Protein ZEO1	13	13	197;2479;2480;2588;3069;3183;3238;5548;6881;6882;6885;9903;9904	1	65.5	12.589	113	7.2563e-262	0.87703	0.46417	43.257	17	1.4285	1.0913	21.828	13	1.4766	1.3671	46.43	14	0.11887	0.072432	114.88	8	0.076438	0.064763	120.78	7	0.089694	0.052395	94.183	7	0.84857	0.62698	88.047	11	0.34551	0.28316	120.66	11	0.25392	0.16641	142.51	8	65.5	38.1	42.5
Q06631	BFR2	Protein BFR2	3	3	3422;7807;7838	1	6.6	61.202	534	2.7598e-07	0.87393	0.6209	33.706	2				1				1				0				0				0				1				1	0.81603	0.81818	98.329	2	4.9	2.8	2.1
P02829	HSP82	ATP-dependent molecular chaperone HSP82	38	8	171;493;812;813;1063;1429;1499;2676;2696;3322;3323;3381;4257;5066;7112;7299;7728;7729;7976;8045;8247;8416;9328;9962;10154;10878;11292;11609;11815;12822;13124;13454;13753;13754;13988;14117;15140;15741	1	57.3	81.405	709	0	0.87179	0.44712	43.308	7	0.71044	0.56975	26.071	11	0.56164	0.48051	65.266	6	0.87324	0.67652	63.15	11	0.73376	0.6256	48.888	9	0.66612	0.43874	54.698	9	0.23808	0.17984	49.282	9	0.3103	0.17416	96.24	8	0.55139	0.39374	65.687	10	53.7	47.8	50.1
P32799	COX13	Cytochrome c oxidase subunit 6A, mitochondrial	5	5	2107;2628;3806;10705;14031	1	41.1	15.021	129	1.7855e-21	0.86854	0.43597	9.0803	2				1	0.21204	0.1905	33.809	2				1				1	0.028477	0.026218	63.824	2				1				1				1	20.2	19.4	25.6
Q05022	RRP5	rRNA biogenesis protein RRP5	19	19	475;863;3479;3748;3884;4536;4628;7205;7331;8377;8852;11168;12087;12759;13046;13940;14632;14729;15169	1	14.2	193.13	1729	3.8935e-53	0.86003	0.48226	36.898	3	2.2124	1.8774	121.24	7	0.67633	0.70986	48.255	5	0.8117	0.8351	66.582	4				1				0	5.7718	5.1838	109.2	8	2.8499	2.3396	146.7	11	1.5022	1.2945	68.166	8	1.7	3.5	3.1
P38879	EGD2	Nascent polypeptide-associated complex subunit alpha	6	6	358;1925;7440;10699;11234;12352	1	52.9	18.709	174	1.3191e-46	0.85902	0.5979	34.97	3	1.1304	0.97822	40.96	4	1.9667	1.755	68.857	7	2.2401	1.9973	5.897	2	3.3783	3.1343	201.86	3	2.2076	1.9094	52.87	3	4.4106	3.7805	164.72	2	2.8141	1.7399	17.722	5	3.7859	3.5189	14.077	5	16.7	24.1	39.7
Q08972	NEW1	[NU+] prion formation protein 1	18	18	109;2096;2164;2660;4084;4516;4740;6207;6320;7746;8087;8168;8439;8919;11030;11586;11963;14176	1	18.8	134.33	1196	4.065e-142	0.84253	0.41217	45.538	4	0.30178	0.24097	54.639	11	0.22515	0.21919	60.115	12	0.77806	0.75243	58.09	11	0.70896	0.53689	65.65	16	0.67905	0.50632	42.777	10	0.47935	0.38299	63.406	14	0.50004	0.3572	87.762	12	0.67894	0.56544	57.382	16	3.9	11.1	9.8
P40064	NUP157	Nucleoporin NUP157	7	7	2219;6084;8118;11874;12963;14275;15040	1	6.3	156.65	1391	7.8092e-14	0.84226	0.39912	5.7419	2	0.47866	0.37587	210.38	3	0.56547	0.56968	48.165	3				0				1				1	3.8422	1.7386	57.399	5	1.6992	0.808	5.5534	2	1.7618	0.86378	28.403	3	0.9	1.6	2.6
P00549	CDC19	Pyruvate kinase 1	28	28	266;312;413;473;478;1724;2156;2404;2521;3065;4353;4763;5042;5578;5686;5996;6263;6264;6945;10057;10970;12490;13234;13235;13479;14179;15576;16443	1	72.2	54.544	500	0	0.83862	0.47097	33.827	28	1.2153	0.95947	31.298	27	1.632	1.7086	38.69	27	5.3041	2.5178	90.59	37	4.7995	2.5037	118.44	50	4.7045	2.5422	100.28	46	2.3242	1.2329	96.289	30	2.8218	1.5986	86.902	25	3.8649	2.2329	103.96	39	41	49.6	45.4
P15108	HSC82	ATP-dependent molecular chaperone HSC82	42	12	171;281;493;812;813;1063;1429;1499;1673;2498;2676;3322;3323;3381;4256;5066;6465;7111;7299;7726;7727;7976;8044;8247;8416;9328;9962;10154;10878;11291;11609;11814;12822;13124;13454;13753;13754;13988;14117;15078;15140;15741	1	64.7	80.899	705	0	0.83333	0.40578	26.673	58	0.52675	0.44214	54.916	63	0.37416	0.42828	73.767	54	0.86556	0.32195	64.417	55	0.75321	0.3262	67.381	58	0.60129	0.28788	47.899	55	0.22403	0.13864	74.265	50	0.27266	0.13619	72.631	48	0.44921	0.25451	52.979	56	57.6	52.8	58.6
Q12032	AIM41	Altered inheritance of mitochondria protein 41, mitochondrial	15	15	2045;2046;2704;3081;3082;7120;8246;10157;11145;12335;12984;12985;13613;16359;16360	1	61.1	21.229	185	2.0308e-60	0.82859	0.44468	18.812	18	0.26919	0.21236	18.56	9	0.14892	0.14103	24.623	9	0.055726	0.042159	124.86	8	0.080161	0.058138	185.56	4	0.039743	0.028197	114.82	7	0.054952	0.034641	76.943	7	0.32254	0.2246	36.148	8	0.065432	0.039292	38.475	7	61.1	40.5	39.5
P29547	CAM1	Elongation factor 1-gamma 1	10	9	2529;2530;5368;6646;7356;9008;13171;13386;13457;15734	1	28.7	47.087	415	1.6887e-78	0.82606	0.63024	13.763	3	1.2662	1.0673	74.154	6	0.73898	0.6207	51.211	7	3.0785	2.9148	67.97	7	2.9664	2.183	54.628	9	2.6676	1.368	96.043	6	2.8283	1.8778	159.01	7	3.0733	2.1045	163.39	7	5.8984	4.2831	180.67	6	11.8	20.7	21.4
P80210	ADE12	Adenylosuccinate synthetase	19	19	950;1197;2716;2825;4537;7071;7691;8742;8775;9090;10740;12006;12140;15204;15348;16032;16067;16228;16485	1	64.9	48.279	433	1.298e-95	0.81069	0.53468	12.839	5	0.55679	0.4904	35.215	9	0.7733	0.66554	37.304	12	2.2972	1.4843	24.203	20	2.211	1.7236	49.819	22	1.8877	1.3384	66.465	21	1.1588	0.90352	55.049	15	1.0426	0.88065	43.723	13	1.6561	1.3891	40.194	16	13.9	22.4	31.6
P14540	FBA1	Fructose-bisphosphate aldolase	27	27	589;2235;2236;2237;2407;2458;2638;2643;3454;3605;4285;4567;4568;4995;6872;7122;8382;10696;10822;11938;12917;13130;13131;13867;15317;15318;16514	1	88.3	39.62	359	0	0.79782	0.43439	24.992	27	1.5077	1.2794	35.502	36	2.4098	2.6608	36.153	39	5.478	2.6676	90.859	46	5.3667	2.9993	63.801	48	4.2462	2.2726	54.554	46	1.8072	0.78821	62.799	35	2.3156	1.3021	69.836	40	3.4785	1.9075	56.83	50	79.4	81.1	81.1
P30665	MCM4	DNA replication licensing factor MCM4	11	11	2641;4545;5626;6603;8689;10609;11904;13185;13729;14566;15063	1	15.9	105	933	2.8449e-37	0.79541	0.44704	83.537	4	0.21269	0.17503	24.541	3	0.12422	0.1119	105	5	0.28984	0.30485	97.597	5	0.14871	0.14998	129.84	5	0.2125	0.15936	109.52	6	0.078038	0.06545	151.11	3	0.36646	0.29072	65.291	2	0.09947	0.072906	59.914	3	3.3	4.7	6
P32457	CDC3	Cell division control protein 3	16	16	1281;2511;2662;3786;3931;4812;6223;11285;11534;11844;12451;12452;12554;13529;13543;14029	1	34.6	60.054	520	1.9164e-72	0.78608	0.47575	21.996	2	2.2888	1.8275	23.921	6	2.0503	1.8573	31.021	6	0.14998	0.12521	1.6061	2				1				1	1.7414	1.2975	33.393	8	7.0224	4.956	70.378	15	0.97579	0.90021	43.496	10	4.6	12.1	9.2
Q12074	SPE3	Spermidine synthase	8	8	2273;3386;3407;5021;5868;7218;15258;16409	1	35.5	33.324	293	1.2691e-112	0.78585	0.60398	33.146	3	2.2753	2.0768	21.37	13	2.8254	2.5061	35.433	13	7.8515	4.4935	39.592	11	7.4694	5.1386	48.717	10	6.3931	4.1349	51.48	10	2.4775	2.0446	33.399	7	2.6222	2.1354	42.801	10	4.4557	3.6482	44.054	11	13.7	35.5	35.5
P47117	ARP3	Actin-related protein 3	6	6	1502;3478;4708;11130;12835;13391	1	17.8	49.541	449	1.0631e-57	0.78469	0.43644	17.073	3	0.75905	0.62472	17.377	4	0.67637	0.66495	15.652	5	1.7095	1.1503	17.294	5	1.4581	1.0148	13.831	4	1.4257	0.9013	33.671	6	0.82731	0.63406	4.7573	3	2.0853	1.711	42.392	5	1.1831	1.1124	11.399	4	7.8	12.2	9.8
P16547	OM45	Mitochondrial outer membrane protein OM45	24	24	50;371;1358;1469;1470;2067;2370;2879;4387;5080;7257;7399;7672;8010;8011;9721;10160;10359;10596;11176;11722;11956;11957;12252	1	69.2	44.58	393	2.1714e-203	0.78448	0.42083	26.191	19	0.54132	0.45378	11.154	13	1.5557	1.6396	27.843	18	0.059536	0.038046	129.02	11	0.080103	0.045602	173.21	12	0.0497	0.03066	191.71	13	0.4872	0.32202	28.597	13	1.4003	0.81618	112.42	15	0.23962	0.15955	40.46	14	38.9	32.6	49.9
P47079	CCT8	T-complex protein 1 subunit theta	17	17	1697;2787;4725;4978;4991;5946;5998;6239;8149;8375;10988;11210;13003;14129;14641;15261;16138	1	40.5	61.662	568	4.4651e-155	0.78069	0.44897	11.816	3	0.25813	0.2288	44.88	10	0.33312	0.30522	93.705	10	0.19974	0.20112	55.711	7	0.79828	0.66011	64.196	13	1.0032	0.78998	64.545	19	0.53247	0.44643	82.68	14	0.72227	0.61246	86.851	15	0.91948	0.88329	42.32	12	8.1	25.4	24.6
P38219	OLA1	Uncharacterized GTP-binding protein OLA1	22	22	298;789;1220;1637;2472;3288;5300;5507;5988;6880;7149;7350;7589;7590;8285;8743;10162;10683;10684;11773;13643;15180	1	45.9	44.174	394	0	0.78051	0.42204	31.914	20	0.31204	0.25651	37.677	21	0.10405	0.10898	49.781	23	0.75053	0.51246	24.146	21	0.53061	0.37602	42.716	21	0.50856	0.27228	40.056	21	0.37857	0.26058	30.163	21	0.39204	0.22494	33.762	21	0.52803	0.35054	20.223	21	32	38.3	34
P38804	RTC3	Restriction of telomere capping protein 3	4	4	843;5668;5669;7005	1	28.8	12.009	111	1.0366e-28	0.77509	0.44886	90.879	2	1.5659	1.1838	0	2	1.6073	1.733	126.86	2	11.479	7.5324	60.104	5	9.6094	5.3164	84.212	4	5.6047	4.0784	80.438	4	3.1005	2.5513	18.243	2	3.2638	1.9092	18.249	2	3.9425	3.2032	15.965	2	27.9	8.1	27.9
P0C0T4	RPS25B	40S ribosomal protein S25-B	10	2	0;1986;2592;2593;3324;5402;5809;11059;13061;16050	1	81.5	12.009	108	3.947e-137	0.77451	0.37866	42.988	14	0.25114	0.19764	11.759	13	0.12611	0.14952	37.309	11	0.019466	0.011548	62.148	8	0.045969	0.027251	24.652	11	0.67357	0.31317	39.032	12	1.6047	0.71142	37.235	12	0.54599	0.28555	38.415	12	0.73364	0.37568	38.984	12	81.5	66.7	66.7
P07280	RPS19A	40S ribosomal protein S19-A	15	1	4493;5242;5817;5818;7791;9284;10764;11501;11570;11571;13225;13226;13227;14361;15217	1	99.3	15.917	144	0	0.7735	0.35756	36.611	22	0.13515	0.11636	69.897	16	0.062785	0.1058	75.371	14	0.0060534	0.0030207	143.05	15	0.013011	0.0064248	164.07	14	0.14465	0.069628	52.124	15	0.32195	0.15068	82.322	11	0.12935	0.061875	91.632	15	0.13615	0.06737	54.626	15	95.1	88.9	93.1
Q12363	WTM1	Transcriptional modulator WTM1	17	17	2230;2594;4219;4233;9354;10043;10803;11217;12998;12999;13027;13028;13201;13359;13813;15369;16386	1	51.3	48.382	437	4.2377e-170	0.77105	0.40424	23.208	8	1.3068	1.0784	32.155	14	3.5334	3.5927	47.236	16	3.5608	2.4549	53.282	20	3.4912	2.7662	75.511	21	3.0324	1.7809	79.593	22	0.91318	0.55777	73.875	16	1.6864	1.1622	100.43	14	2.1896	1.7295	73.942	17	22.7	33.2	30.4
P49435	APT1	Adenine phosphoribosyltransferase 1	7	7	303;3390;8002;8025;8505;8628;12750	1	32.6	20.587	187	1.4075e-34	0.76751	0.5348	38.231	3	1.0599	0.99662	47.037	2	1.0818	1.1272	53.714	2	5.6605	4.7789	68.529	5	3.4856	2.5586	54.6	5	4.6404	3.5221	67.109	4	1.2505	1.0611	6.1631	2				1	3.581	3.0499	0.24839	2	12.3	12.3	12.3
P38934	BFR1	Nuclear segregation protein BFR1	18	18	1868;2136;2188;2465;3820;6629;6850;6983;7001;7075;11211;11212;11274;11421;11568;12103;12135;14304	1	35.7	54.639	470	1.5916e-239	0.76399	0.44204	23.18	8	0.9434	0.7434	36.62	14	0.83037	0.81159	55.705	11	0.4773	0.35759	61.555	7	0.35331	0.29067	38.871	7	0.8677	0.48026	62.766	11	6.3523	3.811	63.761	23	2.7331	1.8566	56.893	18	1.5094	1.1793	52.947	19	14.9	23	22.8
P40303	PRE6	Proteasome component PRE6	5	5	8687;9069;9313;9862;14504	1	27.6	28.439	254	2.8006e-41	0.76318	0.45044	49.348	2	0.69502	0.54126	79.665	8	0.91789	0.95956	83.285	6	0.63889	0.5111	179.26	5	1.6353	1.3923	12.265	9	2.0095	1.4115	75.387	8	0.66577	0.53712	41.821	5	0.80962	0.65667	101.03	5	1.0164	0.7758	64.051	7	8.7	18.5	18.5
P32626	UTR4	Enolase-phosphatase E1	6	6	806;2155;3088;7298;12245;15378	1	38.3	25.187	227	3.7934e-62	0.75909	0.50694	12.879	2	0.27549	0.21213	38.183	3	0.23201	0.271	3.2615	4	0.57313	0.41294	26.585	5	0.50568	0.39906	62.274	5	0.37613	0.2065	22.285	3	0.23663	0.20879	67.036	2	0.20741	0.17114	2.923	2	0.34061	0.30497	59.206	3	11	15.9	15.9
P39935	TIF4631	Eukaryotic initiation factor 4F subunit p150	9	8	94;1079;2492;2888;3250;10358;12074;13945;16519	1	16.4	107.1	952	3.5488e-79	0.75785	0.46787	75.692	9	0.37394	0.30823	103.36	8	0.24765	0.21862	91.521	6	0.40559	0.30311	39.982	6	0.41347	0.40868	46.391	6	0.66748	0.42776	100.02	6	0.9926	0.76392	132.97	7	0.42119	0.34388	48.815	5	0.35932	0.37039	141.48	6	11	11.8	10.5
P00360	TDH1	Glyceraldehyde-3-phosphate dehydrogenase 1	18	7	1072;2213;2214;2339;2800;2801;5254;5559;5647;6730;7040;7378;9020;14435;14436;15027;15200;15689	1	56	35.75	332	0	0.75646	0.45934	22.417	2	1.1599	0.94283	11.598	5	1.6467	1.5921	21.844	4	4.9514	2.5246	181.93	8	5.4616	3.1573	88.776	5	4.7386	3.2328	189.16	7	1.9794	1.3224	11.177	5	3.0645	1.9553	24.942	4	4.5893	2.9539	109.43	8	29.5	43.7	34.3
P40494	PRK1	Actin-regulating kinase PRK1	4	4	2650;6443;13247;15058	1	6.2	91.031	810	1.7621e-14	0.75356	0.43084	2.0733	2	1.9697	1.4797	171.38	2				0				1				1				0				0				0				1	1.9	3.1	0
Q04344	HNT1	Hit family protein 1	6	6	5503;7685;7991;12513;12679;16489	1	56.3	17.679	158	2.6512e-84	0.75079	0.48563	35.873	3	2.0106	1.6942	18.706	6	3.016	3.0199	27.269	8	4.8342	3.3704	81.216	5	3.8978	2.6246	16.644	7	2.9447	2.0657	16.807	7	1.3765	1.1158	41.42	6	1.9995	1.3974	58.263	5	1.7298	1.5389	28.725	8	34.2	32.9	56.3
P0CX39;P0CX40	RPS8A;RPS8B	40S ribosomal protein S8-A;40S ribosomal protein S8-B	15	15	49;3574;4569;4570;5779;7263;9802;10564;11846;11924;11925;12872;14284;15816;16423	2	73	22.489	200	5.5055e-228	0.75034	0.40736	50.755	12	0.40971	0.33353	59.116	13	0.42138	0.38379	28.794	11	0.070178	0.058315	98.579	11	0.14482	0.10112	31.019	9	1.8071	0.93509	52.603	14	4.2867	2.1209	49.012	12	1.422	0.80782	38.753	11	1.675	1.0986	25.05	13	58	51.5	46.5
P0CX51;P0CX52	RPS16A;RPS16B	40S ribosomal protein S16-A;40S ribosomal protein S16-B	10	10	254;255;4098;4693;6907;9680;12395;12408;15312;15769	2	83.2	15.847	143	1.9505e-128	0.74942	0.4336	32.272	7	0.27867	0.20998	25.402	6	0.31946	0.31212	31.495	9	0.10077	0.10222	168.61	9	0.11315	0.096851	157.32	12	1.5517	0.89825	48.864	12	3.8266	2.2691	87.485	14	1.3071	0.69035	51.523	8	1.46	1.0061	26.694	8	56.6	42	65.7
P53114	NUT1	Mediator of RNA polymerase II transcription subunit 5	12	12	2848;5959;6147;7572;8354;8404;8598;8853;8935;9891;11816;12615	1	12	128.79	1132	6.2548e-73	0.74274	0.45286	46.644	3	1.352	1.1481	24.663	6	0.18193	0.17369	213.46	4	0.55231	0.57339	45.435	2	0.19172	0.17087	244.36	3	0.094635	0.085593	118.4	2	0.14422	0.11132	106.02	7				1	0.070812	0.062498	100.85	3	3.4	4.2	3.4
P04076	ARG4	Argininosuccinate lyase	15	15	4211;4558;4695;5045;5642;5869;5870;7939;9031;9256;9787;9799;12697;14943;15806	1	50.8	51.989	463	1.1275e-238	0.74193	0.39298	43.629	7	0.9578	0.74451	23.981	16	0.93366	1.0577	35.476	16	5.8336	2.8043	67.098	19	6.2203	3.7619	97.995	19	6.1631	2.8805	116.09	16	2.4617	1.6614	51.18	17	1.7644	1.1225	94.961	15	4.0702	2.6467	100.27	17	16.2	30	30
P0CX29;P0CX30	RPS23A;RPS23B	40S ribosomal protein S23-A;40S ribosomal protein S23-B	12	12	482;1314;4341;4599;7366;7920;8833;8834;12008;12009;13333;15512	2	77.2	16.038	145	1.7524e-91	0.73618	0.40269	28.139	6	0.71901	0.56786	14.286	16	0.50125	0.58907	32.014	9	0.11457	0.10619	42.406	6	0.18824	0.11249	51.001	7	2.4545	1.2438	33.343	11	5.0466	3.0497	40.812	13	1.8173	1.1741	31.274	13	2.0315	1.7305	28.229	12	37.9	52.4	40
Q92317	NCB2	Negative cofactor 2 complex subunit beta	5	5	272;1372;7306;9493;13896	1	44.5	16.65	146	3.594e-50	0.71673	0.37997	33.866	3	0.21007	0.16162	14.941	4	0.13978	0.12144	82.464	4	0.56934	0.45593	153.77	2	0.19073	0.074783	189.17	3	0.14051	0.079193	138.58	4	0.15852	0.1024	27.028	3	0.36681	0.28772	25.67	3	0.29992	0.23208	22.951	3	24	23.3	23.3
P53236	RSC1	Chromatin structure-remodeling complex subunit RSC1	3	3	14260;14771;15983	1	3.2	106.67	928	1.1297e-11	0.71591	0.45597	34.311	2				1				1				0				0				1				1				0				0	2.2	1.1	1.1
P41920	YRB1	Ran-specific GTPase-activating protein 1	5	5	3804;7845;10906;14128;15465	1	24.4	22.953	201	2.1259e-16	0.71512	0.36914	12.048	2	1.1561	0.90666	30.495	4	2.2184	2.297	51.263	4	4.1542	1.8852	26.739	5	3.253	2.4916	38.925	6	2.5058	1.25	14.33	6	1.0034	0.9153	58.622	3	1.693	1.2065	54.521	6	2.456	1.5394	64.493	6	8	13.4	17.9
P00330	ADH1	Alcohol dehydrogenase 1	22	14	701;730;973;1213;1692;1693;1715;2464;2750;4798;5015;5016;5084;5794;8640;12369;12797;12821;13132;15678;16463;16464	1	78.2	36.849	348	0	0.70985	0.36455	24.78	32	0.93882	0.76892	37.774	36	0.94723	1.0159	48.468	39	3.1819	1.3547	63.663	41	2.8769	1.4986	55.72	59	2.777	1.5038	54.358	45	1.209	0.54718	55.596	37	1.5369	0.86856	68.705	38	2.2298	1.2574	51.906	49	73	74.4	74.4
P53549	RPT4	26S protease subunit RPT4	10	10	640;956;5032;5952;7081;8272;10367;11432;14755;16231	1	34.1	49.408	437	4.0358e-198	0.70572	0.40119	71.236	5	0.22242	0.17793	40.163	9	0.20617	0.18272	57.95	7	0.22441	0.11824	51.765	13	0.44432	0.38375	53.114	13	0.51774	0.28114	54.769	16	0.25689	0.19316	20.78	8	0.30267	0.18533	48.002	10	0.40068	0.29621	41.624	13	13.7	17.4	16
P26783	RPS5	40S ribosomal protein S5	12	12	815;1106;1374;1463;4929;6856;7042;7837;8183;13889;13890;15925	1	45.8	25.038	225	0	0.7015	0.39515	51.6	7	0.34148	0.23727	58.383	8	0.15595	0.16764	45.731	9	0.11331	0.085191	168.22	9	0.098186	0.073481	122.42	10	0.74935	0.4351	20.431	13	2.0408	1.0805	67.687	11	0.62358	0.32209	43.445	12	0.61182	0.54691	42.471	13	33.8	39.1	33.8
P05749	RPL22A	60S ribosomal protein L22-A	7	5	7195;9346;10422;13788;14155;14749;16306	1	83.5	13.693	121	5.7755e-135	0.69744	0.48673	28.728	9	0.43481	0.33678	55.462	8	0.26131	0.28769	38.419	8	0.045596	0.031415	127.28	5	0.040532	0.033652	112.99	4	0.46912	0.31417	54.591	6	1.2674	0.89568	34.22	8	0.48196	0.33702	73.481	9	0.47639	0.34825	85.45	10	58.7	52.9	52.9
P00560	PGK1	Phosphoglycerate kinase	33	33	265;508;552;604;912;913;2193;2595;2596;2892;2893;2908;3432;4051;4998;6387;6497;6617;7036;7349;7418;7798;8985;12243;12244;13024;13267;13971;14581;14716;15144;16470;16536	1	92.1	44.738	416	0	0.6962	0.36917	25.059	44	1.674	1.3466	20.173	33	2.7321	2.9571	38.386	40	5.1972	2.6218	60.068	43	4.4957	2.7783	48.88	47	3.7226	1.8702	35.045	31	1.3893	0.75502	49.225	34	2.1261	1.0702	41.323	36	2.9358	1.6444	43.05	39	69.5	64.4	75.5
P53152	MMS2	Ubiquitin-conjugating enzyme variant MMS2	4	4	11635;12882;15380;15586	1	25.5	15.544	137	1.6058e-23	0.69148	0.44762	7.9964	2				1	1.2324	1.3638	33.809	2	1.7837	1.302	55.492	3	1.2851	0.55285	75.952	3	0.72615	0.42349	14.957	2				1				1	0.75054	0.62773	73.258	2	21.2	10.2	19.7
Q02724	ULP1	Ubiquitin-like-specific protease 1	2	2	284;16350	1	3.9	72.377	621	3.526e-20	0.69081	0.40793	6.7674	3				1				0				0				1				1				0				1				1	3.9	1.3	2.6
P19097	FAS2	Fatty acid synthase subunit alpha;Acyl carrier;3-oxoacyl-[acyl-carrier-protein] reductase;3-oxoacyl-[acyl-carrier-protein] synthase	55	55	17;30;645;898;1110;1522;1641;2075;2218;2629;2744;2937;3278;3614;3924;4305;4382;4491;4551;4855;4897;4933;5293;5848;6083;8945;9315;9366;9459;9478;9628;9836;9942;10038;10547;11461;11462;11508;11527;11661;12130;12492;12901;12926;13161;14513;14688;15112;15743;16003;16051;16090;16091;16533;16537	1	39.9	206.94	1887	0	0.68862	0.47707	75.813	9	0.75637	0.67593	56.642	23	0.81417	0.7431	48.989	26	0.1683	0.1829	91.523	7	2.7593	2.6626	63.45	43	4.8421	3.3244	65.511	59	1.5281	1.2816	78.859	34	1.3503	1.0409	78.03	30	2.4437	2.0411	60.224	45	6.6	12	14.7
P40150	SSB2	Heat shock protein SSB2	29	1	9;201;1082;1341;1892;3039;5160;5653;6982;7051;7301;8417;9508;9762;10129;10402;11996;12166;12796;12860;13177;13178;13326;13403;13428;13781;13833;14972;15572	1	66.4	66.594	613	0	0.68682	0.3572	11.615	2				0				1	0.60392	0.47238	20.114	2	0.68972	0.64755	9.0071	2	0.56786	0.50051	7.776	2				0				0				1	59.1	49.1	55
P38113	ADH5	Alcohol dehydrogenase 5	9	9	462;1714;2196;3989;4376;10951;12820;13129;14858	1	35.3	37.648	351	5.519e-73	0.68435	0.44482	52.031	2	0.3754	0.31409	20.999	4	0.17788	0.1912	31.093	4	1.7043	1.2232	37.33	11	1.4155	1.1047	59.383	12	1.5859	1.3385	48.779	7	0.50878	0.47171	24.649	7	0.81908	0.69586	21.646	5	1.3083	1.1454	44.481	6	7.1	19.4	9.1
Q03558	OYE2	NADPH dehydrogenase 2	10	10	751;1513;1514;1948;3500;4664;4771;9679;11949;16049	1	35	45.01	400	4.3186e-156	0.68422	0.44178	31.367	3	1.7081	1.4557	34.539	9	2.4595	2.6191	25.85	7	4.9989	3.444	34.607	12	4.9785	3.3644	59.265	9	4.3801	2.2639	72.57	9	0.95043	0.82723	44.425	6	1.366	1.128	88.9	7	1.6078	1.3936	54.953	10	16	23.5	21.5
Q02642	EGD1	Nascent polypeptide-associated complex subunit beta-1	5	5	1438;7988;8842;14916;15284	1	44.6	17.02	157	5.2683e-97	0.68325	0.43565	20.672	6	1.1062	1.0019	9.2226	3	1.8396	2.1429	14.403	3				1	0.47564	0.46012	37.665	3	3.1499	1.9369	23.288	4	5.5697	3.6716	29.285	6	1.9011	1.2117	33.609	5	2.2997	1.9361	51.559	5	27.4	27.4	23.6
P39929	SNF7	Vacuolar-sorting protein SNF7	7	7	466;6707;7052;7248;11448;13914;13924	1	29.6	26.987	240	1.9233e-48	0.68147	0.35039	93.065	5	0.77324	0.66863	26.308	3	1.0272	1.1163	39.229	4	0.071063	0.035107	55.191	5	0.040515	0.035255	22.637	3	0.20834	0.099123	109.06	5	0.4243	0.30856	67.909	5	0.37586	0.21149	28.424	3	0.21972	0.17557	28.126	4	19.6	18.3	24.2
Q08421	ETT1	Enhancer of translation termination 1	7	7	567;5923;6773;6828;7072;8254;13586	1	17	47.351	412	1.2028e-90	0.68094	0.36211	19.097	3	1.0282	0.79112	14.196	6	0.3781	0.42244	21.716	5	0.41883	0.33289	15.948	8	0.37667	0.34058	32.53	6	0.40609	0.14405	49.988	5	0.15452	0.12738	147.75	7	0.20884	0.16854	43.378	7	0.30725	0.25603	105.34	6	7.5	15	13.1
Q12443	RTN2	Reticulon-like protein 2	4	4	1865;1866;9830;11076	1	11.7	44.358	393	7.2047e-91	0.67859	0.34755	267.18	4	1.8075	1.3725	51.53	6	0.42155	0.46987	100.47	6				1	0.079081	0.039771	26.135	3				1	2.1599	1.5054	41.289	4	1.0055	0.49435	27.411	3	0.23669	0.17859	4.9277	3	3.3	10.7	10.7
P32419	MDH3	Malate dehydrogenase, peroxisomal	13	13	1848;3443;3444;8934;8938;9599;10698;11165;12605;12606;13042;13048;15633	1	42.9	37.186	343	2.4606e-158	0.67688	0.39931	17.689	3	2.6153	2.3663	34.905	9	2.8264	2.8285	11.423	11	1.0643	0.89032	22.105	4	0.15731	0.14492	119.83	3	0.28852	0.27834	159.16	2	2.9269	2.0102	48.78	9	1.769	1.4191	50.89	6	0.89543	0.81715	5.1337	2	10.8	36.2	31.2
P07149	FAS1	Fatty acid synthase subunit beta;3-hydroxypalmitoyl-[acyl-carrier-protein] dehydratase;Enoyl-[acyl-carrier-protein] reductase [NADH];[Acyl-carrier-protein] acetyltransferase;[Acyl-carrier-protein] malonyltransferase;S-acyl fatty acid synthase thioesterase	47	47	24;67;400;797;984;1224;1242;1629;2054;2507;2688;2707;3385;3863;4070;4100;4658;5554;5607;5765;6158;6660;7230;8308;8321;8388;9134;9178;9442;9828;10303;10382;10634;10731;10756;11005;11887;12791;14102;14336;14448;14519;14762;14966;15842;16246;16304	1	30.3	228.69	2051	0	0.67313	0.56107	38.333	2	0.90348	0.75403	25.081	19	0.77008	0.81769	127.45	21	0.22763	0.21867	104.5	7	2.999	2.3315	49.397	40	7.0457	4.3662	48.675	49	2.3771	1.4859	63.884	29	1.9311	1.5231	48.599	18	3.1822	2.7906	41.789	30	1.9	10.1	11.8
P32835;P32836	GSP1;GSP2	GTP-binding nuclear protein GSP1/CNR1;GTP-binding nuclear protein GSP2/CNR2	15	15	3546;7422;9162;10274;10581;10726;11811;12371;12372;12373;13116;13117;13956;13957;16220	2	58.9	24.81	219	7.9254e-116	0.6728	0.35364	20.853	9	0.49276	0.40373	19.997	10	0.4172	0.51665	54.518	11	2.4279	1.396	56.362	10	1.6748	0.88469	47.454	9	1.4029	0.69285	37.089	9	0.64936	0.42134	62.698	13	0.85731	0.48122	25.121	10	1.3697	0.86713	31.348	11	44.3	42.5	46.1
Q01855	RPS15	40S ribosomal protein S15	9	9	236;7273;7453;7530;7531;8277;10662;10671;13887	1	90.1	16.002	142	5.1983e-216	0.66336	0.33662	39.602	8	0.25714	0.23041	33.902	13	0.11615	0.15968	41.862	11	0.014936	0.0092319	131	8	0.039324	0.02281	100.81	14	0.47808	0.24792	36.847	13	1.1329	0.59604	49.778	10	0.42115	0.22081	41.044	15	0.44009	0.28075	33.958	13	64.8	57	86.6
P38266	AIM3	Altered inheritance of mitochondria protein 3	3	3	2047;4452;12345	1	3.2	103.86	947	3.0299e-24	0.66183	0.32471	89.085	3				0				0				0				0				0				0				0				0	3.2	0	0
P36008	TEF4	Elongation factor 1-gamma 2	18	17	673;674;2128;2569;3105;4650;4651;5365;5367;6649;6869;7213;11004;11069;13172;13186;13386;14197	1	43.4	46.52	412	0	0.65876	0.30207	69.618	7	0.2621	0.19558	17.115	16	0.18176	0.18826	33.069	13	0.85759	0.64077	75.174	16	0.76866	0.39114	62.872	17	0.79658	0.40959	41.205	20	0.39665	0.27296	55.178	15	0.51808	0.31589	35.714	16	0.86548	0.57506	54.003	18	23.1	35.9	36.7
P33734	HIS7	Imidazole glycerol phosphate synthase hisHF;Glutamine amidotransferase;Cyclase	23	23	313;1171;1592;1713;2105;3405;5055;6313;6360;10208;10339;11407;12288;12324;13387;14264;14457;14802;15521;16016;16173;16568;16582	1	57.2	61.067	552	1.4002e-212	0.65551	0.44269	20.105	3	1.505	1.2584	25.048	9	1.7594	1.6935	25.587	14	6.4041	3.6978	72.401	20	5.0436	3.7235	81.7	21	4.3004	2.5106	83.833	19	1.5061	1.2415	61.688	7	1.8466	1.2229	48.502	11	2.5603	2.219	74.469	14	6.7	19.4	29.7
P32324	EFT1	Elongation factor 2	33	33	115;274;275;276;277;1105;1417;1456;1476;2496;2497;4120;4829;5357;6519;6752;6852;6855;6908;7259;7743;9589;11003;11787;13146;13369;13410;13863;14599;14711;15466;15467;15616	1	38.7	93.288	842	0	0.65384	0.33242	50.505	30	0.80956	0.67722	37.937	45	0.76132	0.8858	74.309	40	3.3452	2.2531	55.348	49	2.9361	1.7379	55.533	43	2.7169	1.5131	56.097	45	5.8457	2.969	70.176	47	2.1359	1.1447	62.229	42	2.6053	1.5385	57.657	44	26.6	35.7	31.4
P12709	PGI1	Glucose-6-phosphate isomerase	24	24	162;2317;2561;2796;3664;4372;4373;5180;5460;6091;7032;7566;8117;9530;10621;10890;13095;13517;13785;13787;13843;14105;14845;15654	1	63	61.298	554	0	0.64985	0.34512	28.706	21	1.293	1.0292	34.498	30	1.6337	1.6141	34.344	32	3.4912	1.5117	51.189	33	3.3298	1.9113	43.358	31	2.8679	1.5911	39.491	31	1.0564	0.66653	79.515	30	1.4482	0.81757	91.425	28	2.2832	1.4358	59.17	34	39.2	56.3	50.7
P07273	DST1	Transcription elongation factor S-II	6	6	1756;8769;9496;9874;10182;12188	1	17.8	34.843	309	4.81e-131	0.64684	0.33883	41.411	4	0.23307	0.18656	52.381	6	0.25851	0.33227	120.38	5	0.27038	0.20068	117.57	3	0.25426	0.18806	111.99	6	0.23983	0.14283	94.241	4	1.2694	0.85365	85.688	7	0.27534	0.17242	98.632	4	0.27941	0.22162	65.226	5	9.4	11	12.3
P06169	PDC1	Pyruvate decarboxylase isozyme 1	31	25	850;1355;2227;2228;3305;4723;4891;4892;5099;6438;6442;6781;7109;8032;8076;8077;8402;8403;8448;8993;8994;10147;10395;10977;11027;11514;12515;12516;12627;13985;16299	1	63.4	61.495	563	0	0.63679	0.30971	31.251	41	1.1736	0.995	35.478	44	1.8094	1.976	53.222	42	4.5583	2.1584	66.114	53	4.1233	2.5121	75.428	60	3.5823	2.1776	62.16	57	1.1671	0.74781	112.76	42	1.3158	0.75439	79.035	44	2.1768	1.2596	103.85	52	45.8	49.6	43.3
P50095;REV__P38882	IMD3	Inosine-5-monophosphate dehydrogenase 3	15	8	76;1188;3115;3774;4729;6914;10397;10398;10423;10630;11303;12982;13030;13622;15450	2	39	56.584	523	4.6515e-190	0.633	0.37711	23.394	10	0.55666	0.46639	22.72	11	0.45123	0.45243	38.149	8	0.37561	0.26737	59.222	11	1.2161	1.0477	29.329	17	1.7765	1.1489	31.924	16	0.6139	0.47252	27.657	11	0.59947	0.49438	26.81	13	1.0593	0.84906	44.405	18	23.1	25.2	18.2
Q12335	PST2	Protoplast secreted protein 2	4	4	260;4533;10551;13792	1	44.9	20.965	198	2.6826e-61	0.63274	0.31883	8.5757	2	0.40251	0.31295	34.969	3	0.61016	0.56769	8.6402	4	0.89479	0.4756	18.765	2	1.2149	0.79073	43.896	7	0.63116	0.27556	44.232	3	0.81071	0.46062	43.135	3	1.0012	0.52555	44.442	3	0.62736	0.40364	34.825	4	6.1	22.2	32.8
P38777	FSH1	Family of serine hydrolases 1	8	8	759;4045;6486;8300;9481;13520;15114;16352	1	41.2	27.339	243	2.1179e-36	0.63075	0.46436	28.68	5	1.0503	0.91638	27.553	7	1.5338	1.88	35.967	6	2.07	1.3521	66.201	9	1.8313	1.8196	42.65	8	2.0305	1.458	72.198	6	1.2773	1.1393	43.239	4	1.5867	1.355	40.412	9	1.4507	1.5848	32.622	7	18.5	22.2	22.6
P20435	RPO26	DNA-directed RNA polymerases I, II, and III subunit RPABC2	3	3	1976;13969;16088	1	43.9	17.91	155	1.6927e-53	0.63013	0.32904	38.586	3	0.50888	0.42213	14.602	4	0.43943	0.49752	15.883	3	0.32222	0.21774	18.379	2	0.51109	0.36074	44.997	3	0.54503	0.27805	25.038	2	0.56326	0.38103	8.066	3				1				1	30.3	43.9	43.9
P41811	SEC27	Coatomer subunit beta	10	10	1950;2605;3007;3570;6764;9791;13200;14559;14902;15917	1	16.2	99.444	889	4.0274e-85	0.6292	0.45426	27.986	2	0.46815	0.38844	62.435	6	0.37705	0.52493	54.926	3	0.57898	0.55174	34.5	3	0.55078	0.49162	21.318	3	0.47725	0.41459	54.213	5	1.127	0.77984	58.908	4	2.0434	1.6148	59.844	10	1.2066	0.92509	64.217	7	2.1	8	3.8
P25655	CDC39	General negative regulator of transcription subunit 1	9	9	2972;5941;7792;8625;10561;12247;13505;13575;14018	1	5.3	240.28	2108	2.7727e-33	0.62526	0.37765	14.652	3	0.21326	0.19681	133.21	5	0.10298	0.097993	141.8	8	0.31489	0.18009	127.79	5	0.13094	0.11513	138.58	4	0.15342	0.14352	148.25	4	0.095393	0.071607	95.166	2	0.075851	0.043507	80.778	3	0.077231	0.052127	50.974	2	2.1	2.5	3.1
Q04491	SEC13	Protein transport protein SEC13	8	8	3693;4224;5721;5722;8036;15566;15684;15840	1	31	33.043	297	2.3496e-64	0.62044	0.35657	37.234	2	0.98458	0.78277	18.176	7	1.292	1.3306	32.832	8	1.5451	1.2199	22.786	8	1.4643	1.3484	40.476	6	1.2541	0.85913	64.144	9	0.49587	0.35355	22.866	4	1.0635	0.61202	85.688	7	0.50544	0.46345	70.662	5	20.5	23.9	28.6
P0C2I8;P0CX70;P0CX71;P0CX72;P0CX73;P0CX74;P0CX75;P0CX76;Q12085;Q6Q5H1;P0C2I3;P0C2I5;P0C2I6;P0C2I7;P0C2J1;P47098;Q03434;Q03612;Q12141;Q12414	TY1A-LR4;TY1A-DR6;TY1A-ER1;TY1A-LR2;TY1A-PL;TY1A-JR1;TY1A-LR3;TY1A-ML2;TY1A-GR1;TY1A-PR3;TY1B-DR6;TY1B-LR2;TY1B-LR3;TY1B-LR4;TY1B-PR3;TY1B-JR1;TY1B-ML2;TY1B-ER1;TY1B-GR1;TY1B-PL	Transposon Ty1-LR4 Gag polyprotein;Capsid protein;Gag-p4;Transposon Ty1-DR6 Gag polyprotein;Capsid protein;Gag-p4;Transposon Ty1-ER1 Gag polyprotein;Capsid protein;Gag-p4;Transposon Ty1-LR2 Gag polyprotein;Capsid protein;Gag-p4;Transposon Ty1-PL Gag polyprotein;Capsid protein;Gag-p4;Transposon Ty1-JR1 Gag polyprotein;Capsid protein;Gag-p4;Transposon Ty1-LR3 Gag polyprotein;Capsid protein;Gag-p4;T…	15	0	1678;3303;3891;5151;7436;9656;9893;9894;10904;13436;13640;14577;14961;15610;16549	20	46.4	49.003	440	0	0.61755	0.32452	21.17	12	0.75413	0.62786	69.773	21	0.95838	0.95266	104.75	20	0.1302	0.099077	114.4	14	0.023332	0.010529	132.86	13	0.10266	0.054715	151.99	16	2.8967	1.3545	108.99	26	0.46531	0.32671	52.401	21	0.33082	0.19162	54.691	21	25.9	43.9	40.9
P46784;Q08745	RPS10B;RPS10A	40S ribosomal protein S10-B;40S ribosomal protein S10-A	4	4	641;5881;5882;10307	2	27.6	12.738	105	1.7321e-25	0.61344	0.3321	52.647	5	0.29344	0.2231	17.276	5	0.27311	0.24448	31.646	5	0.049006	0.024189	62.107	4	0.16892	0.14705	164.53	5	0.96829	0.48883	55.588	5	1.7778	1.1458	23.575	5	0.74755	0.37251	16.845	5	0.94084	0.50289	25.14	5	27.6	26.7	26.7
P10081	TIF1	ATP-dependent RNA helicase eIF4A	15	15	790;1466;3045;3932;3933;4155;4258;4984;6857;9421;11163;12501;13857;14737;14924	1	57.5	44.697	395	0	0.61186	0.30894	30.903	13	0.36959	0.30924	33.946	23	0.26661	0.27849	25.529	21	1.0921	0.69779	60.227	32	0.84266	0.63481	40.842	23	0.65334	0.39865	32.748	28	0.39156	0.27942	44.656	19	0.37128	0.24686	43.648	23	0.60416	0.47803	44.439	23	31.9	36.2	47.1
Q12091	DAP1	Damage response protein 1	6	6	2209;3086;4881;5730;10246;16396	1	51.3	16.757	152	1.4798e-17	0.60881	0.35116	25.085	3	0.42855	0.3826	30.396	4	0.95929	1.0147	18.462	4	0.52564	0.47791	201.78	4	0.55246	0.5556	36.691	4	0.33355	0.26223	93.837	3	0.49815	0.46771	25.612	2	0.58499	0.34656	31.72	3	0.38603	0.31167	4.1939	2	10.5	30.9	29.6
P32381	ARP2	Actin-related protein 2	10	10	463;1616;5843;6133;7546;9356;9377;11129;11347;15463	1	40.9	44.073	391	4.7798e-162	0.60534	0.39519	36.546	7	0.39681	0.3353	23.958	13	0.33825	0.33302	33.312	8	0.51997	0.52526	43.313	11	0.59201	0.47703	32.729	11	0.72341	0.42978	33.732	12	0.41199	0.33983	97.806	10	0.80417	0.66792	81.991	13	0.60063	0.48664	36.048	9	22	40.9	27.6
P23542	AAT2	Aspartate aminotransferase, cytoplasmic	21	21	377;378;1384;1902;5972;7971;8288;8979;9242;9243;9668;9811;10074;10679;10974;11010;12899;13649;13927;14692;14693	1	56.9	46.057	418	0	0.59683	0.31174	40.546	12	3.0253	2.3138	30.584	27	2.5968	2.7266	29.724	29	2.2356	1.6091	34.159	26	0.82956	0.57675	46.59	24	0.76374	0.40842	66.929	20	3.2339	2.5552	57.971	24	1.9077	1.3357	42.911	22	1.3103	1.128	45.356	22	29.7	50.2	46.9
P38625	GUA1	GMP synthase [glutamine-hydrolyzing]	15	15	119;120;4716;5930;6485;8000;8058;8198;8495;9130;9952;11371;11710;13880;14964	1	34.9	58.482	525	9.2032e-158	0.59673	0.38723	8.551	6	0.32265	0.2795	51.889	12	0.40355	0.43407	76.729	15	1.4295	1.157	58.983	14	1.0603	0.95838	46.613	19	0.97232	0.66162	44.785	20	0.3784	0.30577	26.594	10	0.45857	0.36143	42.251	12	0.72277	0.61744	29.938	14	9.5	24.4	22.5
P09436	ILS1	Isoleucine--tRNA ligase, cytoplasmic	34	34	1030;1323;1362;1591;1741;2169;2634;2812;3396;3842;4381;4814;4876;6019;7308;7789;9027;9324;9712;10058;10149;10562;10644;12502;12546;12738;13685;13922;14122;15184;15248;15288;16131;16180	1	39.9	122.98	1072	0	0.59535	0.30352	75.029	14	0.39477	0.3272	83.573	20	0.2153	0.23097	59.432	24	2.4609	2.0034	44.648	38	2.3678	1.9121	64.861	38	2.3379	1.5555	52.226	33	0.90742	0.77604	61.289	25	0.88432	0.67204	36.953	25	1.9666	1.5743	48.827	31	13.2	20.1	22.3
P33330	SER1	Phosphoserine aminotransferase	17	17	1100;1572;1797;2265;4500;4515;5528;5650;6222;6318;6861;6955;9622;9623;10106;11988;12914	1	51.9	43.415	395	2.677e-229	0.59315	0.30333	25.52	8	0.98728	0.91912	41.294	12	1.2566	1.1167	21.448	15	4.8941	3.6609	46.513	19	3.9818	3.3157	48.563	24	3.3907	2.2935	47.252	22	1.565	1.1426	41.069	13	1.4309	1.0808	38.263	17	2.463	2.1386	51.488	17	21.8	34.7	30.9
P15180	KRS1	Lysine--tRNA ligase, cytoplasmic	22	22	1373;2654;2734;2818;2819;3725;3743;3998;6210;6949;6952;7295;7703;9126;10713;11766;11870;12307;13678;13876;15519;16214	1	54.8	67.958	591	1.6829e-268	0.59278	0.41052	77.549	7	0.34458	0.27331	22.092	22	0.30851	0.31403	28.056	26	1.7648	1.2884	41.317	26	1.4832	0.99468	45.721	24	1.5561	1.0319	47.704	26	1.1312	0.8152	27.952	22	0.85714	0.61664	33.223	22	1.2971	0.9888	51.595	26	12.5	25.4	32.7
P15624	FRS1	Phenylalanine--tRNA ligase beta subunit	14	14	3896;4202;6547;8050;8917;9703;10340;10481;10850;11396;14026;14027;14544;14803	1	26.6	67.364	595	3.8972e-67	0.59136	0.42047	43.297	2	0.7825	0.75159	62.091	6	1.0782	1.037	63.547	5	3.2582	2.8187	67.089	13	4.6073	3.662	29.263	10	4.8564	3.8465	42.528	11	1.4285	1.1193	88.749	6	2.1663	1.6996	12.422	4	3.249	2.9395	90.184	13	5	7.7	9.2
P29952	PMI40	Mannose-6-phosphate isomerase	9	9	3184;3706;6374;8384;10301;10387;10852;15243;15244	1	22.6	48.188	429	5.3624e-75	0.58746	0.35955	36.994	2	0.31114	0.30238	33.525	5	0.53305	0.4839	28.89	5	2.0422	1.6415	27.178	12	1.9811	1.7406	32.838	11	1.5803	1.2316	103.2	11	0.58866	0.47122	39.714	4	0.80093	0.65155	31.213	6	1.2136	1.0986	20.935	3	8.6	10	11
P00931	TRP5	Tryptophan synthase	28	28	191;268;1449;2114;2179;2693;3034;3078;3427;4404;5366;5860;6289;6735;8317;8430;8615;10556;11674;12296;12536;12537;13055;13389;14093;14138;14426;14963	1	58.8	76.625	707	0	0.58646	0.29463	31.788	13	0.60168	0.48878	35.436	25	0.51166	0.56136	57.054	23	3.2768	1.9882	47.196	30	2.753	1.9533	43.192	35	2.3807	1.0803	56.376	31	0.89109	0.74237	38.169	24	1.1636	0.77923	70.11	24	1.9273	1.4039	94.656	24	20.7	40.7	41.7
P40518	ARC15	Actin-related protein 2/3 complex subunit 5	2	2	10279;13487	1	20.1	17.134	154	4.9353e-47	0.58628	0.41615	1.7633	3	0.65047	0.56766	21.046	4	1.2493	1.1213	12.316	4	1.5625	1.3155	7.2014	3				1	1.8755	1.5782	27.19	3				1	1.8525	1.4727	16.025	4	1.2798	1.0847	2.0743	3	20.1	20.1	20.1
P28274	URA7	CTP synthase 1	15	13	1019;2991;5025;5519;5521;6810;7620;9475;9756;10079;10083;11416;11637;16035;16556	1	34.7	64.71	579	7.9907e-74	0.58278	0.37563	51.526	5	0.49394	0.40082	30.419	9	0.21257	0.18228	105.41	9	1.1115	0.90022	39.834	11	0.83028	0.65531	23.63	10	1.0314	0.85569	31.489	8	1.1392	0.87144	36.853	12	1.532	1.0828	45.456	11	0.81362	0.75205	24.388	14	10.7	14.9	19.3
P41057	RPS29A	40S ribosomal protein S29-A	4	4	345;726;4920;16156	1	94.6	6.6606	56	2.3063e-106	0.58185	0.28578	16.96	7	0.51883	0.39766	13.194	5	0.27026	0.30771	29.981	6	0.049301	0.041868	40.109	5	0.10945	0.065315	39.802	7	1.4965	0.78068	8.6147	7	3.9965	1.7131	80.695	7	1.4518	0.74389	65.374	6	1.2881	0.62571	60.548	7	94.6	94.6	94.6
P39676	YHB1	Flavohemoprotein	11	11	1024;2816;3424;5995;8843;9784;10035;10087;10319;10701;14855	1	38.8	44.646	399	6.7337e-91	0.57836	0.37143	25.374	7	0.66466	0.50412	32.016	10	0.60183	0.4974	27.232	9	0.93754	0.81188	55.19	11	0.68782	0.56651	75.711	10	0.85787	0.60106	64.008	10	0.26563	0.19797	76.824	7	0.60326	0.44588	72.017	10	0.5318	0.5144	43.594	12	19.5	30.3	26.1
P06101	CDC37	Hsp90 co-chaperone Cdc37	10	10	221;3172;3864;3872;3875;6502;9645;11404;13151;14799	1	19.4	58.384	506	8.273e-27	0.57405	0.41361	9.7669	2	0.86003	0.72045	30.556	3	0.98158	1.1561	54.195	2	1.533	1.0643	24.12	8	1.5146	0.97175	33.762	10	1.5337	1.0391	49.682	6	0.83719	0.62391	3.3837	2	1.01	0.84234	11.55	2	1.0305	0.76743	50.199	2	3.2	3.8	4.9
P48164	RPS7B	40S ribosomal protein S7-B	19	8	116;679;2176;2177;2178;6190;7776;7777;9049;11246;12113;12263;12264;12810;12811;13765;15130;15179;15419	1	81.6	21.634	190	8.137e-196	0.57025	0.28436	21.868	8	0.18313	0.14498	59.687	14	0.17803	0.19889	16.552	8	0.050065	0.03549	68.022	7	0.088465	0.074389	90.867	9	1.0146	0.53646	26.303	11	2.6967	1.9107	111.93	14	0.93082	0.75591	33.126	14	1.0665	0.74921	56.734	12	75.8	66.3	61.6
P14907	NSP1	Nucleoporin NSP1	10	10	4464;6151;6301;7024;10657;10658;10659;14006;14403;15941	1	25.3	86.515	823	1.3175e-28	0.57015	0.35349	41.464	2	0.094295	0.076189	146.9	3	0.89481	0.78835	156.5	3	0.83994	0.75634	66.003	2	0.36129	0.35566	0	2	0.11306	0.085428	121.09	2	1.1532	0.94236	138.73	7	1.0469	0.62572	136.55	4	0.40677	0.36189	145.99	3	1.3	15.2	14
Q12118	SGT2	Small glutamine-rich tetratricopeptide repeat-containing protein 2	15	15	1333;1394;2225;4793;4794;7054;7335;9595;12494;14774;15118;15119;15214;15997;15998	1	44.2	37.218	346	4.6064e-265	0.56282	0.29089	56.992	15	0.98939	0.79195	33.69	22	1.0015	1.112	73.677	19	0.83734	0.57519	80.075	18	0.76372	0.51807	82.21	22	0.70732	0.40477	107.71	19	0.44031	0.28428	91.769	22	0.52416	0.2924	68.869	21	0.4373	0.33373	42.005	21	36.7	35.5	33.5
P39730	FUN12	Eukaryotic translation initiation factor 5B	13	13	246;770;1842;2275;2434;3145;5475;5638;6363;7772;11786;12229;15047	1	16.5	112.27	1002	2.1356e-158	0.56272	0.29547	70.851	5	0.37582	0.3214	51.87	6	0.17417	0.18891	128.87	8	1.5798	1.144	58.004	15	1.2463	0.98323	64.882	14	1.4044	1.1206	72.284	16	0.64558	0.54911	163.14	12	0.63665	0.49016	87.802	8	1.1242	0.99259	70.109	12	5.5	6.8	8
Q03148;P43545;P53824	SNZ1	Pyridoxine biosynthesis protein SNZ1	11	11	1679;1728;1782;3824;4361;4501;5272;12648;12677;13328;14585	3	48.1	31.817	297	5.0207e-131	0.56131	0.30151	51.491	13	0.80725	0.64259	23.597	17	1.1601	1.2231	34.612	16	3.7177	2.2011	65.14	15	3.8722	1.6328	76.393	14	3.2324	1.6883	66.044	14	1.115	0.94733	122.42	11	1.3016	0.66627	60.984	12	2.0988	1.21	75.575	13	48.1	39.7	47.5
P41058	RPS29B	40S ribosomal protein S29-B	5	5	344;724;725;4921;16036	1	98.2	6.7276	56	2.5474e-57	0.55699	0.27139	8.8427	3	0.51184	0.41999	13.147	4	0.3371	0.40178	43.293	5	0.049955	0.052299	41.882	5	0.17333	0.12935	46.773	7	2.4259	1.1244	25.965	7	1.0718	0.78122	110.75	3	0.6559	0.41866	72.279	5	0.46122	0.37836	62.075	4	75	57.1	80.4
Q07688	YPD1	Phosphorelay intermediate protein YPD1	8	8	623;1475;4922;7550;9400;10288;12782;13728	1	60.5	19.168	167	6.8003e-66	0.55618	0.30168	54.885	9	0.2167	0.1729	28.981	11	0.12728	0.14118	41.703	10	0.42289	0.30616	55.121	9	0.29216	0.28482	74.955	12	0.27603	0.20264	95.771	13	0.13058	0.10098	129.78	10	0.16323	0.12346	113.59	9	0.23314	0.20333	62.357	10	53.3	43.7	29.3
P36069	PMU1	Probable phosphomutase PMU1	6	6	1980;2950;6545;12995;15645;16028	1	33.6	33.776	295	8.4418e-73	0.55322	0.35668	28.566	3	0.29226	0.22045	12.324	6	0.21074	0.19235	33.975	4	0.5724	0.4455	40.784	3	0.35657	0.30228	49.568	6	0.31749	0.2285	40.998	4	0.29314	0.2225	8.5897	4	0.21721	0.15136	4.784	2	0.28374	0.20833	16.719	4	11.9	26.8	29.8
P0CX31;P0CX32	RPS24A;RPS24B	40S ribosomal protein S24-A;40S ribosomal protein S24-B	10	10	1380;6903;7010;7482;7483;11160;12432;12433;13469;15050	2	73.3	15.329	135	1.05e-119	0.54828	0.2558	44.918	18	0.22428	0.17834	78.223	15	0.16366	0.16272	40.638	11	0.027289	0.014183	155.63	13	0.062199	0.038927	90.834	11	0.84893	0.39631	28.133	12	1.8289	1.0407	52.143	15	0.67806	0.44603	49.131	15	0.69719	0.42663	39.125	15	73.3	65.9	65.9
P43588	RPN11	26S proteasome regulatory subunit RPN11	4	4	2928;3099;9406;9588	1	11.1	34.398	306	3.9563e-13	0.54378	0.31722	15.58	2	0.32441	0.26933	40.761	3				1	0.42192	0.32605	8.3386	2	1.1822	0.91758	12.004	2	1.3212	0.67683	21.019	3	0.39903	0.34984	26.763	2				1	0.68301	0.5723	9.8325	3	4.6	8.5	2
Q12055	FAP7	Putative adenylate kinase FAP7	6	6	1907;2242;2409;9393;13353;16577	1	34.5	22.723	197	9.5028e-19	0.54352	0.27608	2.7512	2				1	0.39428	0.35442	310.74	3	0.37686	0.26896	105.3	2	0.047336	0.036731	163.75	2				1				1				1	0.17017	0.13462	52.073	2	14.2	4.6	26.4
P26786	RPS7A	40S ribosomal protein S7-A	21	10	173;523;524;525;2176;2177;2178;4013;6077;6924;7776;7777;9049;11245;12113;12263;12264;12808;12809;15179;15419	1	76.3	21.622	190	4.7302e-200	0.53726	0.28557	28.542	27	0.21619	0.17308	98.473	22	0.22081	0.26403	57.243	17	0.057858	0.045948	63.383	15	0.10064	0.045626	81.197	17	0.9775	0.53773	22.474	23	2.5606	1.6112	39.697	26	0.90348	0.48939	22.603	25	0.97373	0.71107	32.149	21	61.1	66.8	55.3
P38701	RPS20	40S ribosomal protein S20	11	11	2770;4783;6432;6963;9801;11288;12300;14527;14528;14739;15095	1	65.3	13.907	121	0	0.53649	0.29757	14.666	15	0.22497	0.17744	18.382	13	0.21575	0.22964	47.662	13	0.040721	0.027699	39.019	9	0.091017	0.057702	43.468	12	1.1982	0.59304	49.458	16	3.2018	1.7922	43.9	19	0.96237	0.56568	63.14	14	1.1191	0.79654	29.286	16	65.3	63.6	62
P19358	SAM2	S-adenosylmethionine synthase 2	22	11	876;1893;2251;2794;2795;5861;5991;7014;8561;9956;11828;12262;12434;12435;13037;13664;13772;13841;14256;14714;16108;16109	1	77.6	42.255	384	2.5789e-274	0.5305	0.31856	19.879	3	0.31434	0.27588	27.999	6	0.15985	0.15141	29.29	5	0.71313	0.51395	43.126	10	0.68113	0.68161	51.388	7	0.50807	0.43499	88.046	7	0.23098	0.17763	87.125	6	0.22761	0.1947	40.587	6	0.46916	0.41587	49.333	7	43.8	52.1	44.8
P08018	PBS2	MAP kinase kinase PBS2	5	5	240;6174;10577;12700;15553	1	8.2	72.719	668	1.1596e-48	0.52568	0.25854	111.8	3	0.23185	0.18657	42.45	3	0.074125	0.082916	174.15	3	0.34114	0.17827	42.331	3	0.31627	0.29472	24.606	2	0.27934	0.17256	58.75	4	0.15208	0.1116	7.2013	3	0.20573	0.15002	117.4	3				1	4.5	4	3.1
P23638	PRE9	Proteasome component Y13	6	6	456;5738;14379;14557;14669;15627	1	34.9	28.714	258	1.3985e-58	0.52552	0.25797	36.203	3	0.99036	0.71018	66.535	3	0.94658	0.89681	28.856	8	0.41315	0.25528	49.572	9	1.8526	1.6363	35.481	6	1.9072	1.3294	35.14	6	0.67643	0.52923	38.832	4	0.99717	0.70309	37.996	6	1.1311	1.1031	40.39	5	18.2	18.2	34.9
P15891	ABP1	Actin-binding protein	9	9	554;2475;4625;5939;6513;6723;6724;14268;15430	1	23.5	65.575	592	5.3232e-125	0.52488	0.31992	39.403	5	0.29337	0.23197	23.078	6	0.54567	0.57998	86.144	8	0.72436	0.5377	88.651	8	0.57449	0.42145	23.093	8	0.51496	0.3841	83.856	10	0.21726	0.14191	132.76	6	0.39843	0.30512	102.92	8	0.66897	0.52066	104.82	10	11.8	16.9	23.3
P39969	BOI2	Protein BOI2	8	8	801;1604;2294;2790;6122;10530;13007;15057	1	10.4	115.69	1040	1.0582e-31	0.52346	0.38769	8.6468	2	0.14961	0.1153	6.1033	3	0.13318	0.11666	85.373	4	0.24694	0.23779	73.927	3	0.083542	0.072222	73.89	6	0.092448	0.058536	26.629	2				1	0.11676	0.10414	105.16	5	0.10215	0.080782	22.758	3	2.4	2.5	7
P04037	COX4	Cytochrome c oxidase subunit 4, mitochondrial	5	5	2618;7736;8574;10972;13638	1	57.4	17.142	155	1.041e-77	0.52199	0.33983	12.768	2	0.34475	0.3313	27.529	3	0.2726	0.23393	22.716	3				1	0.098815	0.096301	150.71	2	0.16806	0.13305	124.55	3				0	1.6587	0.9971	88.417	4	0.31937	0.23704	14.349	2	35.5	46.5	35.5
P15454	GUK1	Guanylate kinase	9	9	440;1505;2245;7799;11965;12035;13245;13661;15064	1	73.3	20.637	187	7.4889e-87	0.52082	0.27605	52.013	6	0.46305	0.33951	42.046	9	0.50686	0.5143	47.518	8	1.8772	1.1174	66.648	10	1.4201	0.91991	63.269	9	1.1086	0.93511	71.56	11	0.40238	0.29622	9.4326	8	0.6475	0.39306	26.863	6	0.92735	0.70827	34.817	9	41.7	51.9	29.9
P47176	BAT2	Branched-chain-amino-acid aminotransferase, cytosolic	13	13	1107;1273;2942;3130;3276;4386;5082;6592;10008;10805;10901;12639;14002	1	52.7	41.624	376	3.5086e-82	0.51943	0.34606	18.302	2	0.48807	0.44715	53.219	6	0.33824	0.30221	46.309	6	2.7396	2.1688	94.357	10	1.665	1.3549	81.002	13	1.6209	1.0544	58.24	13	0.81165	0.6512	43.178	9	0.74812	0.51112	36.156	6	1.0122	0.89973	25.454	8	16.5	11.7	23.9
P17255	VMA1	V-type proton ATPase catalytic subunit A;Endonuclease PI-SceI	38	38	267;992;1035;1168;1589;2381;2485;2701;3302;3609;3718;4038;4242;5194;6087;6088;6129;6586;6831;7057;7275;7558;8432;8548;8659;9336;10863;12227;12361;12443;12473;13558;13749;14471;14491;14877;15911;16509	1	47.2	118.64	1071	0	0.51856	0.27655	48.605	23	0.54687	0.47296	49.075	36	1.0953	1.1693	63.507	42	1.0313	0.75345	92.294	44	0.8873	0.67505	127.35	41	0.83427	0.57772	94.051	38	0.87953	0.66888	150.84	40	0.58901	0.42154	146.7	46	0.654	0.52509	132.71	47	24.8	32.3	39.2
P53111	ARI1	NADPH-dependent aldehyde reductase ARI1	11	10	339;357;1821;5213;5552;6694;8307;12784;12785;15066;15968	1	36.6	38.083	347	1.9668e-47	0.51585	0.30591	113.32	4	0.34651	0.32212	89.748	3	0.32939	0.30281	47.782	5	1.9236	1.4819	66.081	7	1.5688	1.3826	59.742	12	1.3398	1.1133	46.849	10	0.86056	0.65538	52.474	5	0.73535	0.63159	71.825	4	0.78769	0.71999	84.446	7	11.2	9.5	16.7
P49723	RNR4	Ribonucleoside-diphosphate reductase small chain 2	14	14	1455;2591;2651;3431;3673;5984;6248;9391;10128;14383;14547;16199;16200;16308	1	51	40.054	345	1.6637e-181	0.51355	0.27727	23.837	5	0.41866	0.29613	21.961	15	0.50882	0.50171	55.795	16	0.79173	0.5531	33.546	17	0.8083	0.47311	41.29	16	0.6594	0.42105	47.481	16	0.25786	0.19533	101.71	11	0.34349	0.19589	72.796	9	0.51381	0.33221	37.711	17	15.7	45.5	40
P38075	PDX3	Pyridoxamine 5-phosphate oxidase	12	12	343;1834;2413;2789;4134;5784;10443;10791;11338;13732;15726;15849	1	72.4	26.908	228	2.5001e-101	0.51144	0.25916	24.501	3	1.1732	0.92592	18.864	5	1.5896	1.7321	25.937	10	3.9547	2.9158	52.154	13	3.1998	2.3461	55.877	10	2.4411	1.826	36.921	16	1.3347	0.90572	37.984	6	1.017	0.79236	42.164	9	1.8648	1.5782	37.973	9	17.5	36.4	52.6
P40561	SGN1	RNA-binding protein SGN1	2	2	636;11905	1	9.6	28.954	250	9.8314e-07	0.51135	0.30031	4.993	2				0				0				0				1				1				1				1	0.43908	0.33446	13.901	2	9.6	0	0
Q08962	NIP7	60S ribosome subunit biogenesis protein NIP7	3	3	2027;7571;9674	1	22.7	20.38	181	2.75e-07	0.5107	0.29302	83.848	2				1				1				0				0	0.78036	0.64733	17.22	2				1	1.6073	1.1055	3.4823	2	0.93999	0.86461	31.661	2	16	5.5	5.5
P38009	ADE17	Bifunctional purine biosynthesis protein ADE17;Phosphoribosylaminoimidazolecarboxamide formyltransferase;IMP cyclohydrolase	22	18	122;219;2916;3557;3558;5440;5978;9039;10064;10593;10672;10737;12081;13068;13611;13835;14038;14727;14917;16015;16218;16512	1	65.2	65.262	592	8.5902e-276	0.50427	0.27161	33.554	6	1.1016	0.99068	29.438	14	1.8008	1.6361	31.532	17	5.1134	3.5226	59.046	23	5.125	3.3454	61.076	24	4.3786	2.3472	47.131	22	1.3748	1.0821	34.381	10	1.8583	1.4253	76.725	15	2.7698	2.1025	77.715	21	14.4	30.2	32.3
Q86ZR7	YKL033W-A	Putative uncharacterized hydrolase YKL033W-A	11	11	223;4378;4774;4831;6023;8632;8710;10127;10729;14332;15860	1	60.6	26.17	236	5.2429e-135	0.50097	0.26642	42.771	6	0.26494	0.22994	42.45	6	0.22356	0.2364	38.536	8	0.94837	0.80163	76.872	12	0.70032	0.58717	30.688	9	0.501	0.43284	28.872	7	0.23869	0.1969	66.244	4	0.28226	0.21041	16.743	4	0.4689	0.44862	19.039	8	27.1	38.1	42.8
P10659	SAM1	S-adenosylmethionine synthase 1	26	15	328;827;1410;2251;2792;2793;5569;5861;5991;6720;6721;7014;8560;9956;12262;12438;12509;13037;13665;13841;14257;14258;14714;15036;16108;16109	1	86.4	41.818	382	0	0.50071	0.24835	46.463	27	0.21278	0.16523	42.045	29	0.10828	0.12324	67.612	25	0.29148	0.19984	56.452	24	0.24	0.17308	66.648	31	0.20688	0.10818	53.333	20	0.11666	0.065896	111.01	26	0.14217	0.094749	82.642	24	0.19579	0.15738	63.628	29	67.8	72.8	69.9
P38841	YHR138C	Uncharacterized protein YHR138C	6	6	2038;3136;4449;6576;7437;13681	1	68.4	12.752	114	5.2514e-43	0.49922	0.25527	17.899	6	0.32141	0.24449	8.5269	5	0.47194	0.48912	25.018	4	0.184	0.16933	74.186	4	0.10778	0.10962	151.61	4	0.14244	0.094179	57.316	5	0.23269	0.18258	37.672	5	0.24491	0.17149	21.693	4	0.1126	0.09654	21.078	4	53.5	42.1	53.5
Q12163	NBP2	NAP1-binding protein 2	3	3	886;5224;13839	1	23.7	26.57	236	3.0615e-124	0.49509	0.27811	2.4115	2	0.12709	0.095736	98.816	3	0.12088	0.10754	96.575	3	0.084037	0.050931	19.967	2	0.074547	0.060578	54.108	2				1	0.18072	0.13345	104.69	3				0	0.054671	0.048735	4.8898	2	7.2	13.6	13.6
P04807	HXK2	Hexokinase-2	16	12	1721;2882;4405;4907;5188;5764;6274;6709;6953;7221;7908;8131;11803;13826;14933;16031	1	45.1	53.942	486	2.3373e-264	0.4898	0.32898	56.936	9	1.2535	0.94535	29.104	11	1.2054	1.1473	28.649	14	2.9051	2.1778	48.396	18	2.2809	1.4658	49.296	15	1.8647	1.3601	37.983	16	0.87714	0.59392	53.641	13	1.0143	0.62731	57.133	12	1.741	1.5157	34.602	16	31.7	35.2	43
P32379	PUP2	Proteasome component PUP2	5	5	2271;2623;7624;7969;11625	1	21.2	28.617	260	2.5886e-38	0.48226	0.25586	24.799	4	0.65871	0.55419	40.705	6	0.82074	0.79667	13.916	5	0.51251	0.32284	29.191	3	1.4199	1.0539	41.15	4	1.9381	1.0236	44.084	4	0.59375	0.40881	23.422	5	0.76695	0.61192	26.999	4	1.0679	0.70157	110.97	7	12.7	12.7	12.7
P39939	RPS26B	40S ribosomal protein S26-B	4	1	4830;6965;10439;12064	1	50.4	13.447	119	6.9205e-132	0.48193	0.25582	18.324	5	0.66889	0.53699	56.657	10	0.54527	0.53165	65.932	6	0.11097	0.088129	45.57	7	0.19098	0.12474	16.461	7	2.4264	1.2207	13.511	7	5.1495	3.8123	40.119	7	1.9043	0.95746	33.222	10	2.0238	1.3619	36.62	9	13.4	50.4	50.4
P23639	PRE8	Proteasome component Y7	9	9	1009;7291;7959;8463;9056;11192;13348;13690;15530	1	43.2	27.162	250	4.335e-122	0.48189	0.24699	20.334	4	0.48825	0.41727	68.125	6	0.58256	0.64633	93.456	5	0.33136	0.23254	44.656	8	0.91544	0.64833	37.677	7	1.3099	0.64226	46.745	7	0.31539	0.25029	47.2	6	0.47333	0.34227	34.425	4	0.6456	0.50615	33.541	6	23.2	34.4	24
P23301;P19211	HYP2	Eukaryotic translation initiation factor 5A-1	8	8	767;1440;1823;6653;7078;10016;12437;14936	2	72	17.114	157	0	0.48145	0.27357	50.788	6	0.50929	0.41092	22.753	6	0.75888	0.82371	30.915	5	0.88304	0.50782	44.219	8	0.85063	0.59256	83.341	8	2.7093	1.2631	54.707	8	3.1573	1.7459	54.148	6	2.2009	1.2588	67.428	7	2.1906	1.5166	38.812	7	33.1	40.8	28.7
P36007	SRY1	Threo-3-hydroxyaspartate ammonia-lyase	10	10	1276;4048;4380;5011;8368;9502;12295;14226;14880;15737	1	44.2	34.899	326	7.8106e-141	0.48087	0.27175	33.396	9	0.1371	0.11627	71.121	15	0.12254	0.1406	42.026	9	0.4541	0.39783	69.951	12	0.36919	0.28686	46.584	14	0.29574	0.12106	115.33	10	0.20608	0.16614	88.661	11	0.231	0.17278	53.992	11	0.37603	0.36906	88.202	12	28.2	38	29.8
P01095	PBI2	Protease B inhibitors 2 and 1	6	6	3846;5109;5349;9973;9974;15356	1	72	8.5897	75	3.1808e-62	0.47772	0.33856	9.0859	2	0.7093	0.56203	27.609	6	2.6079	2.4404	26.275	6	3.2936	2.3522	21.928	7	3.1149	2.0709	37.694	8	2.6654	1.8869	39.502	5	1.6073	1.2818	12.634	5	1.9879	1.4447	8.5223	5	2.4569	1.8346	23.872	5	34.7	64	64
P53184	PNC1	Nicotinamidase	7	7	359;970;1725;3068;4367;4433;14422	1	60.6	24.993	216	2.9787e-101	0.47432	0.24704	10.015	4	0.96185	0.79134	15.496	7	1.1619	1.0992	24.266	8	2.2711	1.444	49.178	10	1.7265	1.2037	24.736	7	1.4577	0.85868	28.427	6	0.80769	0.68132	47.034	8	0.80699	0.46609	49.476	6	0.99037	0.69933	25.439	8	28.2	45.8	45.8
P53905	LSM7	U6 snRNA-associated Sm-like protein LSm7	2	2	9141;11671	1	13.9	13.006	115	2.518e-06	0.47402	0.31949	27.33	2				1	0.56118	0.56111	3.229	2	0.5439	0.40936	11.494	2				1				1	0.99881	0.74524	8.0784	2	1.0507	0.81955	2.1406	2	1.0269	0.83558	14.832	2	13.9	13.9	13.9
P14832	CPR1	Peptidyl-prolyl cis-trans isomerase	14	13	872;3974;3975;4422;5232;5449;5450;7336;9300;12841;12842;13210;13591;14778	1	96.9	17.39	162	0	0.46757	0.256	21.052	21	1.2218	0.99577	25.421	17	1.8835	2.3086	48.456	17	2.5732	1.5123	45.594	16	1.9144	0.87584	35.577	16	1.6468	0.75294	28.528	18	0.93875	0.4508	34.971	12	0.9986	0.56945	30.88	18	1.2811	0.83243	24.515	19	96.9	93.2	73.5
P12385	SUP45	Eukaryotic peptide chain release factor subunit 1	22	22	537;1327;3506;3721;4153;4646;4796;7169;8170;8202;8261;9184;9303;9576;9965;10037;10095;12522;13261;13278;14595;15585	1	56.8	49.005	437	2.5194e-208	0.4671	0.25505	21.096	12	0.22034	0.17061	67.386	18	0.20864	0.21007	59.402	22	0.26561	0.21529	24.047	19	0.1902	0.161	72.111	18	0.2287	0.13662	76.603	15	0.31258	0.21499	67.218	17	0.30643	0.20688	37.99	18	0.44852	0.31313	44.921	19	25.9	45.3	48.5
P38968	SEC31	Protein transport protein SEC31	17	17	445;904;1512;2312;2461;6097;6492;8913;9182;10299;10781;10831;11399;11707;13316;14634;14965	1	16.3	138.72	1273	9.2371e-98	0.46535	0.30267	22.54	3	0.50314	0.49211	51.884	7	0.96711	1.0342	81.616	10	2.4477	2.3152	49.688	14	2.0999	1.7895	32.226	14	1.6278	1.4669	35.587	7	0.62911	0.45801	63.434	5	1.5338	1.1587	42.177	9	1.345	1.2648	34.655	14	2.2	5.5	6.5
P16140	VMA2	V-type proton ATPase subunit B	15	15	1065;1066;1129;1609;2828;2829;2968;4585;6063;6331;6842;8902;10924;12350;14420	1	38.1	57.749	517	0	0.46311	0.24554	27.844	17	0.50668	0.40404	27.641	18	1.0665	1.086	39.582	18	0.75975	0.52105	47.556	18	0.64484	0.41355	35.027	17	0.57705	0.3116	38.716	20	0.52496	0.31421	25.432	17	0.48613	0.32938	21.592	17	0.4876	0.30203	29.99	17	36.8	36.4	37.9
Q3E841	YNR034W-A	Uncharacterized protein YNR034W-A	5	5	291;10445;13066;13067;13127	1	59.2	10.781	98	1.5525e-60	0.46289	0.2806	19.368	4	0.61348	0.54672	10.859	2	0.4001	0.34074	8.6669	2	1.3929	0.87085	17.407	5	1.057	0.79493	30.655	3	0.83142	0.52331	22.861	4	0.48771	0.42264	24.185	4	0.46745	0.38309	6.458	5	0.6707	0.58052	23.366	5	59.2	20.4	20.4
P40024	ARB1	ABC transporter ATP-binding protein ARB1	19	19	1575;2263;3730;5537;6261;6909;7978;8968;8999;9390;9676;11388;11389;11719;11830;12354;13647;14305;15170	1	41.1	68.376	610	1.9077e-287	0.45583	0.26193	40.19	18	0.10972	0.083717	71.352	23	0.069132	0.069632	72.156	19	0.3095	0.21551	48.697	23	0.27787	0.1968	55.463	25	0.26263	0.15375	64.017	23	0.22979	0.16311	81.045	22	0.26957	0.15303	76.85	25	0.26933	0.21309	46.943	26	25.9	32.1	29.8
P05453	SUP35	Eukaryotic peptide chain release factor GTP-binding subunit	12	12	1167;1787;3076;3160;4808;4993;6964;9358;9772;12171;13412;13697	1	21.3	76.55	685	6.629e-84	0.45528	0.28091	37.549	7	0.16247	0.13036	40.379	6	0.095765	0.10213	81.467	3	0.76056	0.51216	93.487	10	0.4372	0.36082	53.47	9	0.50254	0.4385	66.707	8	0.51421	0.30742	58.847	7	0.57162	0.36103	52.956	6	0.48649	0.35874	44.278	9	10.5	7.7	6
P38759	VPS29	Vacuolar protein sorting-associated protein 29	5	5	5785;6527;8435;9553;13541	1	20.6	31.012	282	1.5208e-26	0.45031	0.32168	33.338	3	0.44278	0.38632	9.4619	2	1.8184	1.899	71.859	5	1.0407	0.67622	48.402	3	0.26921	0.27754	134.05	4	0.74317	0.48389	129.95	2	0.94516	0.69519	49.2	4	0.45178	0.32689	113.34	3	0.35839	0.34233	12.291	3	16	8.9	16.3
P15019	TAL1	Transaldolase	20	19	866;925;2239;2240;3156;4034;4035;4358;4359;5550;6548;6796;7815;8038;8488;8489;10191;13967;14381;14618	1	58.2	37.036	335	3.0553e-160	0.44385	0.34972	74.217	7	3.725	2.9201	94.263	13	4.1477	4.174	69.417	9	9.5604	5.0914	126.68	15	8.6275	5.7865	121.22	18	6.0915	2.8971	95.875	15	0.60464	0.45562	96.596	8	2.8775	1.5573	63.814	7	5.2036	3.0568	85.296	15	21.2	38.5	39.4
P39076	CCT2	T-complex protein 1 subunit beta	12	12	1053;1054;1607;4935;5879;6109;8400;8851;12799;14133;15263;15391	1	31.3	57.203	527	1.5238e-84	0.44157	0.29995	41.592	8	0.31739	0.30408	16.064	2	0.59901	0.56057	66.536	4	0.3092	0.3181	128.71	6	1.2519	1.0667	53.72	12	1.4973	1.1041	40.878	13	0.32324	0.25816	132.93	2	0.58616	0.51649	51.737	3	0.86364	0.87015	17.701	5	15.9	4.9	9.9
Q00955;P32874	ACC1	Acetyl-CoA carboxylase;Biotin carboxylase	51	51	199;230;354;1816;3150;3368;3915;4029;4315;4399;4882;5128;5129;5342;5543;5849;5914;6108;6455;6536;6677;7625;7725;7774;7836;8001;8033;8255;8303;8676;9730;10344;10757;11264;11841;12036;12092;12713;12735;12892;12928;13731;13840;14612;14614;14987;15353;15493;16174;16230;16427	2	29.7	250.35	2233	0	0.44132	0.26798	83.519	14	0.36325	0.27594	43.159	28	0.25422	0.25775	43.698	31	1.03	0.82706	54.976	42	1.8579	1.4671	54.265	53	2.0384	1.2695	53.499	49	2.7849	1.6534	59.731	49	1.0756	0.78339	67.363	48	1.2045	1.0646	62.479	51	7.4	13.1	15.6
P22515	UBA1	Ubiquitin-activating enzyme E1 1	28	28	3133;3538;4469;4636;5027;5028;5605;6755;7762;8511;8848;9216;9659;10611;10836;11153;11307;11398;12559;12798;13089;13478;13675;14350;14410;14785;14829;15822	1	35.5	114.26	1024	3.2693e-173	0.43939	0.28311	85.479	10	0.37134	0.30827	72.143	15	0.34506	0.4096	67.178	20	1.5604	1.0604	68.529	30	1.2644	1.07	53.687	27	1.3842	0.821	66.829	24	0.66014	0.43653	92.265	19	0.4899	0.39505	70.014	16	1.0847	0.73681	78.657	19	11.9	12.3	21.3
Q04869		Uncharacterized protein YMR315W	12	12	305;533;3823;5842;7912;10051;10052;10778;13053;13139;14580;14950	1	40.4	38.215	349	3.9138e-111	0.43435	0.26926	27.837	7	0.25795	0.20816	35.113	5	0.26274	0.2586	26.994	6	1.8924	1.3589	41.696	12	1.6583	1.0579	73.296	15	1.3963	0.63311	45.62	13	0.41139	0.29052	28.953	6	0.5436	0.39413	89.766	5	0.90972	0.60186	100.17	7	16	18.9	21.2
P20081	FPR1	FK506-binding protein 1	5	5	3540;5077;5637;12565;13800	1	62.3	12.158	114	6.6506e-97	0.43431	0.21855	38.991	6	0.34007	0.28996	16.168	7	0.57086	0.58887	17.883	8	1.157	0.81348	48.167	7	0.99106	0.75348	21.514	11	0.96697	0.54625	31.073	9	0.25896	0.20678	30.167	4	0.44052	0.33364	37.746	6	0.58183	0.54543	31.859	7	62.3	62.3	62.3
P38707;P34233	DED81	Asparagine--tRNA ligase, cytoplasmic	18	18	769;1353;2337;2379;3639;5490;11323;11324;11679;13319;13504;13707;13708;14193;14290;15433;15513;15514	2	35.4	62.206	554	1.3751e-163	0.43083	0.34283	20.415	3	0.74884	0.60174	61.611	18	0.77463	0.88553	73.931	16	4.1774	3.1141	41.884	22	4.6014	4.1536	35.843	20	5.4949	2.6203	55.187	24	1.5853	1.2015	47.43	18	1.6024	1.2542	40.749	15	3.0651	2.5698	28.589	22	4	25.5	25.1
P35197	GCS1	ADP-ribosylation factor GTPase-activating protein GCS1	13	13	1275;4018;9686;9986;10430;10777;11563;11564;12587;12723;14705;15101;16043	1	43.2	39.296	352	2.3297e-170	0.42865	0.28885	80.532	2	0.13707	0.1235	74.275	7	0.16284	0.17055	55.972	4	0.45724	0.38627	98.273	8	0.2999	0.20972	112.31	8	0.30191	0.18236	137.9	10	0.18149	0.14465	39.915	3	0.18988	0.11721	25.041	2	0.21678	0.14207	69.748	6	10.8	26.7	18.8
P40302	PRE5	Proteasome component PRE5	7	7	2103;5599;7574;11187;12080;12649;14551	1	47	25.604	234	2.5585e-65	0.42501	0.27345	13.669	3	0.44567	0.37977	3.514	3	0.66282	0.62644	15.048	5	0.50917	0.35912	66.544	7	1.6474	1.0839	41.563	11	2.0494	1.161	54.478	8	0.69037	0.54757	40.705	5	0.93436	0.73373	14.377	3	1.2987	1.0829	30.073	8	17.9	22.6	20.1
Q07807	PUF3	mRNA-binding protein PUF3	7	7	1960;3489;9172;10063;12938;13105;13628	1	11.6	98.067	879	6.7581e-50	0.42266	0.30076	63.479	3	0.29642	0.25732	130.83	4	0.71488	0.86274	190.98	4	0.382	0.29485	48.853	4	0.27674	0.24518	6.1021	2	0.27152	0.20148	38.477	2				1	1.3901	0.87713	95.705	4	0.37097	0.37153	142.14	4	4.6	5.5	7.4
Q05016		Uncharacterized oxidoreductase YMR226C	13	13	971;1633;3496;6029;6460;7721;8096;10480;10710;11366;13907;14479;14944	1	68.2	29.158	267	7.6108e-136	0.41193	0.22639	27.917	5	0.79512	0.66291	21.267	13	1.0782	1.1009	31.285	11	2.4463	2.1408	31.158	15	2.2746	1.7048	58.383	12	1.9626	1.1664	70.792	10	0.89924	0.64706	46.488	10	0.90817	0.71608	39.217	13	1.4464	1.3277	30.355	13	17.2	45.3	31.5
Q07551		NADPH-dependent alpha-keto amide reductase	19	19	657;1886;3504;6311;6568;7179;8629;9455;9685;10109;10925;11800;11801;12482;12602;12603;13634;14596;16394	1	81.4	35.56	312	0	0.40726	0.23668	27.189	6	0.66317	0.52348	36.46	10	0.88629	0.86502	40.892	15	2.4195	1.7262	24.337	21	1.8326	1.3501	30.068	21	1.6417	0.90653	27.499	19	0.60282	0.43669	62.116	15	0.78839	0.54421	36.687	14	1.1663	1.004	39.34	16	27.2	42.9	53.8
P41277	RHR2	(DL)-glycerol-3-phosphatase 1	23	15	1419;1745;2754;2772;3474;4317;4848;6035;6684;7390;7593;7734;7735;10772;10868;11017;11178;12107;12884;15738;15823;15845;16136	1	75.2	27.947	250	3.1257e-281	0.40277	0.20695	44.032	27	0.76199	0.62328	31.318	25	1.0293	1.1268	68.601	26	3.7229	2.3017	50.636	31	2.5245	1.6599	51.992	28	2.0145	1.0604	41.997	28	0.63892	0.4411	78.061	21	0.90164	0.57305	55.203	24	1.4076	0.92764	50.89	27	67.2	69.6	64.8
P40218		Uncharacterized protein YMR147W	8	8	3199;7760;9851;9852;11499;12967;13289;13905	1	52.5	25.915	223	4.0219e-116	0.39222	0.21639	52.27	3	0.052093	0.036728	140.13	5	0.032302	0.03531	127.36	5	0.082546	0.073433	97.735	2	0.082907	0.054707	35.46	2	0.1346	0.10568	29.384	2	0.18445	0.11598	104.08	4	0.028477	0.022347	137.6	3	0.04636	0.041777	244.72	4	16.6	26.9	40.4
Q05775	HCR1	Eukaryotic translation initiation factor 3 subunit J	10	10	665;2104;3108;3109;4603;7287;10887;11712;14171;14172	1	40.8	29.564	265	1.213e-210	0.38979	0.21064	29.648	7	0.24848	0.19032	13.048	7	0.1668	0.20388	44.188	7	0.028401	0.016302	175.2	6	0.30871	0.20861	28.537	10	0.85746	0.39616	40.762	9	0.82751	0.5464	26.778	6	0.50789	0.28489	29.938	9	0.61244	0.48434	31.505	11	18.9	30.9	28.3
P16120	THR4	Threonine synthase	22	22	278;1531;1532;2162;2163;3006;3438;3741;4231;5466;6780;7178;7243;7503;9453;9815;10893;11244;12198;12684;12778;12806	1	50.8	57.474	514	0	0.38476	0.22635	43.43	15	1.1598	0.91315	16.807	20	0.99696	1.0248	33.961	24	3.8695	2.4925	67.507	30	2.9606	2.1319	51.738	31	2.3598	1.2619	58.144	22	0.85477	0.62872	44.856	20	0.87506	0.64142	49.637	17	1.6957	1.2366	35.436	18	22.6	25.5	35.2
P07284	SES1	Serine--tRNA ligase, cytoplasmic	17	17	883;1383;2371;2941;4489;5098;5695;7401;8675;9498;9531;10156;12947;13530;13636;14277;16305	1	44.8	53.309	462	1.1089e-268	0.38428	0.2093	58.155	8	0.52925	0.47613	46.704	14	0.63754	0.60496	48.706	16	1.5353	1.2722	57.148	20	2.4923	1.9432	78.717	19	2.4483	1.4866	35.067	18	1.0324	0.79173	40.242	20	1.1234	0.83855	27.143	11	1.5988	1.3556	50.012	18	22.1	29.4	36.6
Q99369	FSH3	Family of serine hydrolases 3	5	5	574;3618;6829;12216;15190	1	17.7	30.418	266	9.1433e-24	0.38095	0.21348	11.76	2	0.18653	0.14178	71.223	3				1				1	0.14011	0.1471	19.629	2				1	0.11904	0.095602	152.12	4				0				0	3.8	13.9	7.9
Q01560	NPL3	Nucleolar protein 3	5	5	6144;10264;12317;12577;12578	1	13	45.407	414	1.2816e-28	0.37782	0.21721	66.755	5	0.30678	0.22561	11.419	4	0.4792	0.49094	9.1952	3				1	0.24102	0.17268	61.085	2	0.29418	0.19898	15.131	2	0.61857	0.38824	57.848	4	0.54837	0.34822	59.013	4	0.60268	0.39569	58.587	4	10.1	7.7	4.8
P52286	SKP1	Suppressor of kinetochore protein 1	5	5	5492;6991;10833;12376;15626	1	25.8	22.33	194	5.6531e-36	0.37729	0.20104	26.298	2	0.91781	0.77324	7.4552	6	0.83182	0.81295	13.604	6	0.58242	0.37966	36.657	4	0.41577	0.34809	24.031	4	0.41536	0.29294	25.016	3	0.51074	0.33011	0.91219	3	0.45601	0.26524	34.13	5	0.42235	0.3135	17.646	5	11.9	25.3	25.3
P53141	MLC1	Myosin light chain 1	10	10	244;507;1655;1656;3202;3736;4997;6910;9001;15564	1	52.3	16.444	149	2.4461e-87	0.37578	0.19839	8.9119	9	0.13019	0.10588	29.262	5	0.086999	0.10284	4.5105	6	0.17483	0.13867	40.163	6	0.1991	0.13472	31.967	7	0.23933	0.14816	62.622	6	0.13843	0.080845	24.363	5	0.27104	0.15791	23.512	6	0.14635	0.11439	5.1779	6	51.7	34.2	43
P53929		Uncharacterized protein YNL108C	3	3	4393;12358;13939	1	12.2	30.748	270	9.4198e-11	0.37381	0.2109	25.646	2				0				1	0.7139	0.63676	35.679	3	0.51583	0.48242	42.051	3	0.30221	0.26146	54.528	3				0				1	0.34775	0.33474	0.7867	3	4.1	0	3.3
P25555	GBP2	Single-strand telomeric DNA-binding protein GBP2	4	4	3519;4509;8501;9944	1	11	48.728	427	3.5672e-15	0.36606	0.23253	23.287	2	0.34774	0.30261	8.4271	3	0.33474	0.3264	2.0715	3				1	0.19303	0.15808	48.646	2	0.33987	0.26076	23.572	2	0.84856	0.66663	22.175	2	0.86077	0.56804	52.405	3	0.49666	0.44924	39.463	2	4.7	4.7	4.7
P53691	CPR6	Peptidyl-prolyl cis-trans isomerase CPR6	15	15	3384;3550;4894;5445;7588;9959;10107;10108;11372;11914;11915;13590;13759;13986;15524	1	36.7	42.071	371	8.3717e-89	0.36424	0.1965	29.945	4	0.60701	0.45522	92.36	8	1.137	1.2453	117.6	12	3.0242	1.8957	119.7	16	2.1318	1.2908	84.189	16	2.3163	1.123	45.903	14	1.2716	0.92867	55.202	9	1.2704	0.68834	50.029	11	1.7174	1.2234	118.68	14	10	22.1	28.6
P29366	BEM1	Bud emergence protein 1	9	9	965;1411;5531;7804;8765;9087;11866;13693;14497	1	19.4	61.605	551	7.777e-23	0.36331	0.26399	186.31	4	0.13072	0.1198	128.75	2	0.37597	0.40285	208.58	7	0.1468	0.13665	15.998	2	0.16201	0.15352	23.701	2	0.23767	0.18326	138.15	4	0.18041	0.1431	53.574	4				0	0.1527	0.12477	23.825	2	9.1	4.5	15.6
P46683	YAR1	Ankyrin repeat-containing protein YAR1	10	10	257;258;2336;2494;3169;3662;4641;4942;7404;13845	1	75	22.355	200	3.9149e-278	0.36057	0.24787	17.65	5	0.23065	0.19487	106.79	6	0.16734	0.19415	98.898	4	0.7102	0.65873	80.378	4	0.5693	0.453	55.562	5	0.52141	0.36589	78.79	5	0.42939	0.26399	96.949	3	0.23635	0.16471	16.701	4	0.3035	0.25562	129.47	6	33	43.5	22.5
P11484	SSB1	Heat shock protein SSB1	29	1	9;201;1082;1341;1892;3039;5160;5653;6982;7051;7301;8417;9508;9762;10129;10402;11996;12165;12796;12860;13177;13178;13326;13403;13428;13781;13833;14972;15572	1	66.4	66.601	613	0	0.3586	0.18094	37.347	38	0.40289	0.35269	31.093	32	0.55327	0.58626	65.895	42	0.5689	0.36716	66.362	37	0.51318	0.30977	77.6	39	0.46118	0.23958	67.004	39	0.48751	0.30166	60.73	29	0.37831	0.22522	58.811	34	0.43552	0.2931	84.759	35	59.1	53.5	55
P24783	DBP2	ATP-dependent RNA helicase DBP2	5	5	6657;8665;12276;14040;16297	1	12.8	60.999	546	9.8191e-39	0.35623	0.21571	0.20552	2	0.2033	0.14753	8.7545	3	0.35368	0.35874	27.798	5				1	0.097038	0.097073	112.73	2	0.62018	0.54144	20.866	4	1.2371	1.081	11.131	5	0.24579	0.16442	104	2	0.57002	0.53339	23.154	3	3.7	8.1	11.7
P40343	VPS27	Vacuolar protein sorting-associated protein 27	6	6	44;880;881;8725;9036;9892	1	10.6	70.973	622	2.4296e-20	0.35068	0.20886	22.602	4				1	1.2674	1.425	19.914	2	0.30777	0.24927	43.484	3	0.21946	0.21016	41.537	2				1				1				0				1	7.9	2.3	2.7
Q06440	CRN1	Coronin-like protein	15	15	1480;1891;3707;5820;6225;6728;8835;8850;8973;9263;10429;14879;15614;16433;16434	1	26.9	72.552	651	1.7189e-94	0.34708	0.17355	190.34	3	0.61672	0.48861	54.749	9	1.3399	1.3331	24.396	14	1.1702	1.0819	27.991	13	0.92094	0.8151	15.545	9	0.68117	0.57572	32.01	10	0.29772	0.21646	21.288	7	0.92357	0.76878	48.303	7	0.68659	0.55943	35.863	9	6.3	13.5	20
P32327	PYC2	Pyruvate carboxylase 2	21	8	134;297;1300;1884;6427;6717;7492;8323;8681;8682;9000;9988;11634;12374;13100;13192;13193;14082;14679;15666;15674	1	26.1	130.17	1180	2.5661e-164	0.34532	0.18599	48.902	8	0.36004	0.29124	46.209	12	0.31737	0.33015	35.557	16	1.4697	1.1205	60.747	21	2.042	1.5007	52.161	29	2.4078	1.5748	54.691	26	0.65165	0.55089	70.724	19	0.90728	0.64114	42.732	13	1.5503	1.3207	41.531	18	5.4	11.6	16.7
Q04432	HSP31	Probable chaperone protein HSP31	7	7	1517;3701;7304;10196;13852;13866;16281	1	41.4	25.67	237	7.8852e-42	0.34169	0.18514	18.968	2	0.51227	0.37929	23.283	8	0.7653	0.757	17.872	10	2.0967	1.6174	41.057	9	1.6104	1.4892	36.389	11	1.5067	1.1281	29.545	9	0.56935	0.37551	23.056	8	0.66398	0.46146	24.401	8	0.99101	0.92952	33.605	14	8.4	20.7	20.7
P32471	EFB1	Elongation factor 1-beta	11	11	189;190;243;387;388;7147;8180;8718;11321;12838;15525	1	61.2	22.627	206	0	0.34111	0.17117	44.997	10	0.40069	0.29912	30.594	7	0.33575	0.36252	43.237	7	0.36509	0.27871	81.215	6	1.4248	0.85474	35.296	9	1.3372	0.66504	34.189	7	0.40694	0.33194	50.751	6	0.56162	0.32967	50.167	7	0.9413	0.65582	68.811	9	40.3	37.4	35
Q07938	MEU1	S-methyl-5-thioadenosine phosphorylase	8	8	2712;3451;4562;5999;9789;10921;12826;15363	1	34.1	37.856	337	8.2947e-29	0.33686	0.17517	37.036	5	0.27414	0.24036	50.47	6	0.16373	0.15755	66.395	7	0.42651	0.31955	24.488	6	0.33126	0.23633	46.85	8	0.39213	0.19489	51.725	5	0.24038	0.17795	77.255	4	0.33359	0.27309	45.554	2	0.43342	0.46393	61.299	6	15.4	16.3	11.3
Q03305	RMT2	Arginine N-methyltransferase 2	5	5	12196;12524;12674;14353;14458	1	27.2	47.469	412	2.2431e-21	0.33429	0.20054	8.918	2	0.11474	0.10416	57.551	2				1				0				0				1				1				1	0.16743	0.14906	97.009	2	10.2	14.3	9.5
P39015	STM1	Suppressor protein STM1	12	12	2192;2319;2320;2349;3403;4745;6818;7333;7355;9966;10459;13637	1	62.3	29.995	273	8.1054e-223	0.33266	0.1742	78.169	4	0.5914	0.47632	82.393	9	0.24938	0.22713	99.132	6	0.25272	0.23221	32.335	5	0.2032	0.10569	142.25	7	1.9305	1.4353	146.72	7	3.5498	2.5212	174.4	9	0.16547	0.1238	150.61	7	1.5512	0.92778	177.26	8	22.3	41.8	31.1
Q05506		Arginine--tRNA ligase, cytoplasmic	27	26	379;959;1636;1757;1758;1832;1938;3972;4310;4981;7152;7979;8334;8889;9143;9351;10709;11140;11751;11871;12065;12448;13877;15003;15872;16061;16227	1	51.6	69.524	607	0	0.33212	0.19587	114.92	7	0.22984	0.17088	43.27	26	0.15257	0.16243	47.385	23	0.99022	0.68466	40.342	29	0.88092	0.64412	36.605	34	0.84687	0.52506	36.963	32	0.34791	0.23055	48.249	24	0.34627	0.26873	35.51	22	0.63582	0.50773	27.382	27	13.8	36.1	36.1
O43137	YBR085C-A	Uncharacterized protein YBR085C-A	5	5	1555;2243;7201;10629;12715	1	50.6	9.4044	85	1.1831e-26	0.33131	0.2296	37.156	2				1	0.60239	0.61096	63.047	2				1	2.7786	1.9997	15.522	3	2.2452	1.6173	19.809	3	0.67085	0.48659	28.019	2				1	1.7828	1.5429	13.132	2	30.6	14.1	29.4
P07806;P07806-2	VAS1	Valine--tRNA ligase, mitochondrial	37	37	376;968;2048;2097;2327;2340;3291;3292;3461;3778;4519;6218;6333;6601;6703;7022;7344;7887;8083;8086;8392;8600;9022;10019;10917;12367;12929;13253;13460;13814;13865;14283;14478;14853;14982;15724;16310	2	45.2	125.77	1104	0	0.33114	0.1995	51.428	11	0.35821	0.28529	45.142	31	0.24267	0.25501	62.58	28	1.8803	1.4834	44.651	37	1.5094	1.1635	61.306	42	1.7693	0.96054	60.718	42	0.84325	0.56268	54.748	25	1.0453	0.63628	45.086	29	1.1695	0.87852	49.002	33	11.8	27.1	26
P06102	NOT3	General negative regulator of transcription subunit 3	6	6	6143;7148;8343;8731;10661;16331	1	6	94.402	836	4.2075e-11	0.32758	0.18649	2.2477	2	0.42036	0.33746	26.008	3				1				1	0.26416	0.27791	23.608	2				1				1				1				1	1.9	3.3	1.2
P48362	HGH1	FAM203 family protein HGH1	7	7	1407;7966;8452;10488;12094;13527;15477	1	22.1	44.951	394	1.9268e-33	0.32754	0.22011	7.9646	3	0.46011	0.37111	78.44	2	0.12161	0.11852	38.088	5	0.84391	0.83001	82.418	4	0.50798	0.48179	39.331	6	0.44413	0.31509	47.887	5	0.32175	0.26466	58.238	6	0.27451	0.1826	24.414	3	0.48773	0.41421	16.25	5	8.1	6.3	11.4
P25367	RNQ1	[PIN+] prion protein RNQ1	4	4	5501;7513;8135;9052	1	23	42.579	405	9.2229e-129	0.3275	0.19017	28.829	6	0.12287	0.091235	14.248	5	0.031863	0.03313	90.783	5	0.094104	0.068498	60.69	5	0.10273	0.097187	74.286	3	0.074673	0.047838	105.84	4	0.055466	0.045636	21.117	3	0.063647	0.033885	84.466	4	0.056374	0.038414	81.863	6	23	14.1	23
P32589	SSE1	Heat shock protein homolog SSE1	37	34	159;1184;1421;1422;2988;3552;4265;4266;5184;5429;5608;6853;7128;7714;8521;8711;9076;9111;9112;9113;10469;10526;10835;10861;10922;11109;11450;11451;11495;11851;13680;13793;13984;15157;15240;16070;16265	1	56	77.365	693	0	0.32679	0.17107	34.416	27	0.44449	0.36023	76.886	41	0.65444	0.74125	49.556	46	1.5866	1.0932	59.963	51	1.5929	0.90014	65.769	48	1.3754	0.76157	59.573	46	0.77826	0.50617	69.758	39	0.8744	0.51479	69.358	41	1.0828	0.74773	36.252	43	33.2	42.6	46.2
P27809	KRE2	Glycolipid 2-alpha-mannosyltransferase	6	5	93;572;3428;3665;5889;14402	1	15.4	51.386	442	8.4853e-22	0.32213	0.1674	8.3966	2				1	6.4123	5.8208	136.63	6				0				0				0				1				0				0	4.1	4.1	15.4
Q06252		Uncharacterized protein YLR179C	8	8	4141;5069;7515;7949;7950;10483;14767;15922	1	57.2	22.151	201	1.7451e-156	0.31555	0.16932	43.943	7	0.80192	0.60383	30.313	10	0.95018	1.1104	32.846	12	2.3819	1.8061	44.885	12	1.8218	1.3812	48.81	13	1.7783	0.84667	40.967	10	0.348	0.25619	35.51	8	0.58215	0.3668	38.478	12	1.1443	0.77679	27.787	13	35.3	57.2	57.2
P07245	ADE3	C-1-tetrahydrofolate synthase, cytoplasmic;Methylenetetrahydrofolate dehydrogenase;Methenyltetrahydrofolate cyclohydrolase;Formyltetrahydrofolate synthetase	28	28	52;85;760;1297;1306;2132;3083;3481;3597;4288;4539;8445;9060;9131;9785;9865;10017;10665;10854;11142;12279;12802;12975;13440;14180;14262;14984;16239	1	44.2	102.2	946	2.581e-258	0.30931	0.20962	75.812	5	0.89928	0.70533	34.692	19	1.5364	1.4791	23.633	27	3.3637	2.3047	55.473	36	3.7021	2.4221	47.609	31	3.9632	2.515	47.025	30	1.2644	0.84678	46.617	24	1.7361	1.2176	33.2	26	3.0336	2.3711	64.973	33	7.3	19.6	24.4
Q03144	SNO1	Probable glutamine amidotransferase SNO1	5	5	11641;13051;14036;14723;15000	1	28.6	24.906	224	7.491e-80	0.30891	0.19224	39.972	5	0.18889	0.15125	74.171	5	0.078031	0.097817	58.376	9	0.42602	0.25106	17.818	6	0.40279	0.23858	39.266	8	0.4197	0.20276	101.21	9	0.15364	0.13307	93.695	7	0.13137	0.080353	47.594	6	0.28316	0.21853	31.862	7	25.9	20.5	28.6
P54858	DOS2	Protein DOS2	6	6	1538;2987;3232;7064;8487;9368	1	29.7	35.964	310	1.7887e-60	0.30179	0.25095	87.631	3	0.27081	0.21642	19.938	3				1				1	0.15112	0.13455	2.1928	2	0.26636	0.2537	36.228	2				1	0.22108	0.19649	76.335	2	0.2335	0.20742	48.8	5	14.2	23.5	4.2
Q04067	TIF35	Eukaryotic translation initiation factor 3 subunit G	3	3	4914;6252;12560	1	29.6	30.501	274	3.208e-35	0.30132	0.20351	6.9365	2	0.17601	0.14673	8.7445	2	0.18994	0.21564	10.757	2				1	0.46309	0.43912	8.3186	2	0.51266	0.42763	7.7414	3	0.23298	0.17332	62.467	3	0.2841	0.23563	5.3516	2	0.3655	0.27011	26.513	3	20.1	20.1	21.5
P06106	MET17	Protein MET17;O-acetylhomoserine sulfhydrylase;O-acetylserine sulfhydrylase	17	17	1136;3220;5214;6637;7426;7560;8874;11731;14120;14121;14796;15869;15870;15879;16132;16333;16391	1	44.1	48.671	444	5.7871e-261	0.29672	0.1641	25.3	10	0.5129	0.40864	30.956	15	0.67322	0.7206	27.582	14	1.4811	0.97135	46.016	20	1.5873	1.4234	55.864	18	1.3767	0.88445	40.486	18	0.58486	0.42076	71.64	14	0.68247	0.50091	62.534	15	1.1478	0.87441	45.037	16	24.5	29.7	29.7
P0C0V8	RPS21A	40S ribosomal protein S21-A	5	1	97;1299;4800;10614;14673	1	94.3	9.7457	87	4.6753e-101	0.29304	0.15827	16.727	6	0.27997	0.21755	21.265	7	0.54118	0.6372	13.855	5	0.049339	0.031411	67.707	4	0.3071	0.22471	25.409	5	3.9964	1.8939	40.926	5	0.47318	0.26346	115.69	6	0.91868	0.60389	26.878	6	1.3418	0.91851	25.262	7	46	46	46
P39976	DLD3	D-lactate dehydrogenase [cytochrome] 3	19	18	101;619;1882;1929;4595;4898;4899;6967;6968;8020;8136;8996;10084;12420;13502;13574;15442;16039;16432	1	42.7	55.224	496	4.0302e-137	0.28698	0.15446	26.747	10	0.22153	0.16409	50.591	17	0.17681	0.16556	47.621	15	0.71949	0.48812	73.506	21	0.55605	0.41492	65.008	20	0.60193	0.33957	63.891	11	0.19602	0.13886	139.46	13	0.26611	0.17438	55.858	12	0.44625	0.37369	39.316	18	19.4	29.6	20.6
P33297	RPT5	26S protease regulatory subunit 6A	16	16	696;1123;1887;2076;2745;3035;4293;5163;7454;8210;8250;9189;9745;14051;14363;15104	1	64.3	48.255	434	8.3281e-249	0.28076	0.16784	26.092	10	0.13982	0.1207	121.47	11	0.22834	0.23574	117.2	12	0.22958	0.15076	30.267	10	0.509	0.39194	76.674	19	0.54182	0.31556	92.26	16	0.13377	0.092138	49.772	8	0.10559	0.081339	74.244	14	0.28028	0.22783	66.849	17	33.4	25.6	40.3
P11154	PYC1	Pyruvate carboxylase 1	19	6	118;297;1300;1884;3452;5382;6717;8324;8331;8681;8682;9000;11634;12374;13100;14082;15496;15666;15674	1	22.1	130.1	1178	6.2678e-211	0.2745	0.1851	16.587	2	0.39875	0.36128	53.45	4	0.42149	0.41711	27.306	6	0.96817	0.73841	67.976	9	2.5479	2.2857	43.846	9	2.2867	1.4518	59.244	10	0.9935	0.77446	46.055	4	0.9383	0.79929	47.024	6	1.2076	0.95245	65.367	7	7.6	13.8	14.6
P00937	TRP3	Anthranilate synthase component 2;Glutamine amidotransferase;Indole-3-glycerol phosphate synthase	22	22	1028;1827;2160;2467;2526;2621;2954;3142;3751;4766;9570;10582;11618;11631;13337;13472;13692;14355;15567;15571;15682;15974	1	64.3	53.489	484	3.5599e-249	0.27228	0.14559	41.018	7	0.34852	0.28888	35.898	12	0.31401	0.28182	45.715	15	1.7483	1.3473	43.072	22	1.4174	1.109	83.83	22	1.5041	1.0232	64.484	27	0.5218	0.38912	92.803	21	0.57774	0.36805	38.479	19	0.93051	0.77772	49.729	13	19.8	26	41.3
Q12447	PAA1	Polyamine N-acetyltransferase 1	13	13	958;3241;3242;5894;6328;6695;6696;6890;7193;8747;8923;10195;15865	1	68.6	21.947	191	0	0.26661	0.13309	42.862	11	0.16334	0.1276	18.686	10	0.1551	0.17931	50.865	12	0.40232	0.27521	65.137	10	0.33913	0.25487	42.903	9	0.28249	0.14232	46.623	12	0.16827	0.10454	50.066	10	0.21256	0.14393	52.704	11	0.27949	0.20922	42.347	12	56.5	46.1	51.8
P10622	RPP1B	60S acidic ribosomal protein P1-beta	2	2	32;2700	1	47.2	10.667	106	3.6223e-168	0.26368	0.12431	38.259	4	0.17898	0.15072	210.14	3	0.17679	0.16508	45.723	4	0.11427	0.079998	220.22	2	0.26077	0.22762	285.55	2	0.62973	0.40081	114.95	2	0.53146	0.38174	11.467	3	0.32169	0.27031	128.11	3	0.90839	0.58556	150.15	2	47.2	47.2	47.2
P07260	CDC33	Eukaryotic translation initiation factor 4E	10	10	3054;3464;4480;6898;9002;12479;14481;15926;15938;15939	1	53.1	24.254	213	8.5021e-94	0.25927	0.1556	23.285	6	0.1951	0.15814	58.974	11	0.26172	0.26723	38.457	10	0.14801	0.10443	28.834	8	0.18748	0.16551	36.773	12	0.29022	0.20722	61.682	13	0.47222	0.35002	90.146	8	0.28692	0.16477	59.193	9	0.35673	0.23163	21.554	11	29.6	39.4	33.8
P05319	RPP2A	60S acidic ribosomal protein P2-alpha	7	7	423;7425;7456;9526;13453;15560;16278	1	81.1	10.746	106	3.6116e-117	0.25912	0.15072	48.529	8	0.1555	0.13166	44.06	8	0.19511	0.21637	24.926	5	0.076538	0.063983	91.854	4	0.087891	0.073309	131.97	7	0.10167	0.08344	127.7	8	1.5185	0.79103	148.95	11	0.77655	0.38818	94.617	5	0.46454	0.36429	59.62	8	67.9	66	66
P47120	LIA1	Deoxyhypusine hydroxylase	10	10	396;1375;2049;2412;2430;3011;5178;5195;14428;14475	1	52.3	36.164	325	3.4052e-208	0.25874	0.13411	29.125	4	0.17316	0.12811	88.146	6	0.15114	0.16027	169.15	9	0.385	0.26109	43.668	11	0.37531	0.27393	42.601	7	0.24737	0.1454	58.407	6	0.11552	0.073378	129.79	7	0.20796	0.12763	73.188	6	0.28857	0.23659	35.072	10	20.3	23.1	40
P07283	SEC53	Phosphomannomutase	10	10	1212;1558;2687;2766;2781;4174;4175;12745;14146;14538	1	47.6	29.063	254	3.1265e-201	0.25658	0.11897	46.015	13	0.15651	0.13394	56.074	13	0.077303	0.074621	53.603	14	0.24006	0.1601	45.644	17	0.20897	0.1351	41.284	17	0.16316	0.093849	27.881	14	0.092555	0.068989	71.73	11	0.085733	0.041343	60.867	13	0.14959	0.10319	37.339	16	47.6	46.1	46.1
P06105	SCP160	Protein SCP160	41	41	605;732;795;796;929;1710;2863;3437;3712;4019;4292;4618;4910;5718;6047;6423;6581;6877;7059;7161;7388;7544;8019;8102;9748;9760;9846;10068;10231;10797;12654;12833;13455;13570;13904;14335;14450;14867;15085;15299;15818	1	41.1	134.81	1222	0	0.24866	0.16068	43.317	11	0.71522	0.6893	57.986	21	1.5401	1.4061	71.021	31	0.42047	0.35812	68.918	25	0.33006	0.29821	55.425	23	0.68053	0.52366	38.17	27	3.9207	2.473	86.807	50	2.3198	1.6245	53.882	40	1.1555	1.0023	46.313	30	10.2	15.5	20.9
P38431;P38431-2	TIF5	Eukaryotic translation initiation factor 5	20	20	6;7;19;86;1403;1799;1908;2029;3009;3010;4192;4193;6220;8688;8960;9982;10368;12220;12793;13655	2	47.9	45.261	405	6.354e-287	0.24832	0.1537	65.304	12	0.28199	0.22917	74.353	14	0.12953	0.12256	104.3	15	0.66321	0.5134	56.463	19	0.65164	0.50619	86.941	19	0.64539	0.45346	83.864	19	0.4599	0.28674	92.371	17	0.54237	0.37944	45.381	13	0.62667	0.52644	86.261	15	33.1	35.8	41.7
P43573	BUD27	Bud site selection protein 27	7	7	3067;6379;8478;9544;11128;12589;15916	1	10.7	91.421	796	1.1091e-30	0.24804	0.17056	86.603	4	0.26434	0.2297	58.096	4	0.43859	0.45561	193.45	3	0.33607	0.27536	27.326	2	0.26395	0.23189	174.62	2				1	0.43031	0.34194	148.26	3	0.19243	0.15987	90.367	2	0.18078	0.16757	101.28	4	4.4	5.7	5.3
Q01662	MAP1	Methionine aminopeptidase 1	11	11	89;1573;2305;6774;7285;8844;9357;10466;10750;10761;11765	1	43.9	43.373	387	1.0762e-244	0.24804	0.14575	36.696	4	0.22467	0.18407	92.501	6	0.22877	0.24369	65.932	6	0.22697	0.17875	151.02	3	0.15724	0.15828	78.791	4	0.5932	0.40134	35.826	9	0.97811	0.70145	36.662	13	0.39063	0.29909	61.708	7	0.48631	0.40864	25.742	10	23.5	23.8	24.5
Q12329	HSP42	Heat shock protein 42	11	11	1025;1026;2768;3870;4006;4592;5658;6702;10847;11819;16133	1	27.5	42.816	375	2.412e-127	0.24586	0.14888	26.548	11	0.42139	0.34225	91.483	11	1.0558	1.1244	111.92	9	0.87959	0.5984	126.37	12	0.89835	0.36157	130.26	12	0.86478	0.47481	117.24	9	0.55781	0.31794	66.468	10	0.89357	0.45451	83.577	11	0.69733	0.43676	59.811	12	16.5	12.8	18.7
P14306	TFS1	Carboxypeptidase Y inhibitor	8	8	895;2017;4886;4912;8358;9613;10907;15921	1	50.2	24.357	219	1.8911e-130	0.2449	0.12128	15.877	3	0.409	0.33526	18.351	6	0.49291	0.53142	21.058	7	1.5083	1.0358	18.66	8	1.5881	1.1818	32.621	4	1.0736	0.85514	32.316	6	0.29852	0.24589	72.945	5	0.23542	0.18011	76.687	7	0.55422	0.43043	41.253	8	24.2	35.2	41.1
P53738	TRM112	Multifunctional methyltransferase subunit TRM112	4	4	1295;3908;9512;10023	1	25.2	15.066	135	4.7933e-10	0.24424	0.1404	2.6911	2				1				0	0.80764	0.46659	30.482	2	0.69253	0.5064	14.774	2	0.5501	0.22779	44.896	2				1				1	0.48126	0.36938	20.821	2	15.6	17.8	0
P02994	TEF1	Elongation factor 1-alpha	27	27	1584;2720;3253;3254;4206;4313;4601;4883;5805;5806;7341;9384;10315;10751;10856;10881;12651;12718;13438;13462;14055;14056;14493;14921;15830;16009;16419	1	76.4	50.032	458	0	0.24235	0.12847	65.612	35	0.24523	0.21579	55.785	43	0.20056	0.23655	55.93	40	1.1859	0.55231	67.536	44	0.8227	0.47051	66.999	42	0.84729	0.54452	46.95	44	0.75971	0.45923	94.887	44	0.75839	0.46616	79.059	40	1.064	0.62349	63.476	44	65.9	63.3	65.1
P32588	PUB1	Nuclear and cytoplasmic polyadenylated RNA-binding protein PUB1	5	5	458;4314;10576;11214;11548	1	13.2	50.762	453	3.7268e-91	0.24103	0.12487	96.128	5	0.16231	0.13002	21.3	4	0.16574	0.17342	30.494	5	0.26022	0.11193	43.063	3	0.20812	0.13767	33.91	5	0.16994	0.078465	37.114	6	0.14784	0.082388	30.293	5	0.15401	0.081296	29.188	4	0.22537	0.17849	13.958	6	13.2	11.9	11.9
Q01519	COX12	Cytochrome c oxidase subunit 6B	3	3	4363;5145;14556	1	38.6	9.7878	83	2.4545e-08	0.23995	0.15563	3.485	2				0				1				1				1				1				1	1.464	1.1891	65.965	2				0	28.9	0	15.7
P53250	TWF1	Twinfilin-1	8	8	2011;2415;10014;10798;12961;15076;15660;16104	1	26.5	37.07	332	7.7224e-42	0.23765	0.1381	26.985	4	0.35669	0.2622	102.74	5	0.46283	0.40566	106.61	4	0.76555	0.6635	41.617	8	0.55337	0.49028	76.227	7	0.52592	0.36839	51.707	6	0.21995	0.1794	202.07	3	0.56971	0.42478	1.0433	2	0.43735	0.35591	34.918	3	12.7	15.1	15.1
P06634	DED1	ATP-dependent RNA helicase DED1	15	15	92;286;1185;2170;4638;5434;6506;6937;7548;13821;13822;13849;15273;15274;16487	1	38.6	65.552	604	0	0.23691	0.12918	25.479	15	0.14916	0.12584	30.425	16	0.13853	0.14163	30.325	16	0.088477	0.045265	99.233	14	0.030715	0.018047	95.345	15	0.057392	0.031277	111.87	12	0.13755	0.09395	82.992	21	0.21719	0.14805	66.273	20	0.31049	0.21706	69.932	24	29.6	33.3	33.1
Q08985;Q04898	SAM4	Homocysteine S-methyltransferase 2	12	12	882;1695;6761;7352;7649;8599;9876;10910;11146;11147;11551;15259	2	32.6	36.668	325	3.367e-141	0.23659	0.15196	44.705	7	0.39593	0.28372	60.479	9	0.3512	0.3743	45.025	11	1.2723	0.83008	29.557	11	0.96123	0.6519	55.772	13	0.90068	0.48969	29.903	11	0.30992	0.20877	29.838	13	0.39627	0.26041	37.44	9	0.63099	0.46511	17.875	8	20	20.6	28.9
P53183	YGL039W	Putative uncharacterized oxidoreductase YGL039W	7	6	5553;10247;10626;12784;13658;13871;15697	1	24.7	38.259	348	1.3065e-44	0.23436	0.13902	58.339	4				1				1				1	0.56186	0.4869	36.866	2	2.5636	1.6428	132.36	2				1				0				1	11.2	6	6
P07281	RPS19B	40S ribosomal protein S19-B	15	1	335;4493;5242;5817;5818;7791;9284;11501;11570;11571;13225;13226;13227;14361;15217	1	99.3	15.891	144	0	0.23433	0.10794	0.1151	2	0.021389	0.01682	1.3103	2	0.036952	0.054296	54.93	2				0				0				0				1	0.052212	0.022336	7.8423	2	0.061691	0.027255	26.747	2	95.1	88.9	93.1
P46672	ARC1	GU4 nucleic-binding protein 1	17	17	3095;3590;3591;5193;6756;7237;7742;9683;10806;10994;11093;13370;14630;14747;14748;14807;16406	1	46.8	42.083	376	2.3704e-257	0.23203	0.11715	66.74	9	0.38523	0.31499	70.51	13	0.35417	0.32621	59.356	13	1.2449	0.96296	50.639	16	1.3193	0.92074	31.948	17	1.1015	0.68328	49.595	17	0.2999	0.23502	68.85	10	0.35344	0.25291	77.663	11	0.5867	0.46361	65.691	12	21.8	35.1	33
P38840	ARO9	Aromatic amino acid aminotransferase 2	13	13	688;2516;4665;5711;6067;6307;9353;9989;10932;12622;13602;15360;15696	1	36.3	58.527	513	4.0179e-178	0.22464	0.16117	94.304	2	0.23984	0.21145	57.789	6	0.22817	0.22329	83.895	8	1.3248	1.0357	41.95	16	1.1151	0.96555	21.316	15	1.061	0.79351	24.539	15	0.38792	0.28547	29.45	11	0.3238	0.27842	15.487	8	0.76908	0.65106	36.596	9	6.8	15.4	25.1
P40069	KAP123	Importin subunit beta-4	27	27	520;684;1245;2636;3042;3204;3277;3709;4154;5456;5961;7880;7952;11156;11267;11268;12189;13489;13691;13934;14090;14343;14369;14769;14798;15779;16287	1	32.3	122.6	1113	0	0.21711	0.12118	84.428	19	0.20217	0.15646	55.431	24	0.075565	0.083988	87.915	22	0.52019	0.38347	81.023	27	0.42362	0.3198	58.155	25	0.40396	0.22355	38.635	28	0.19837	0.12455	64.708	16	0.16569	0.11503	74.964	18	0.30589	0.2564	47.012	27	18.2	20.1	22.8
P06787	CMD1	Calmodulin	6	6	2277;5433;10005;13072;13073;13327	1	40.1	16.135	147	4.1565e-142	0.21262	0.11123	10.509	5	0.065232	0.049177	15.686	4	0.0979	0.11857	157.27	6	0.19416	0.15977	160.98	7	0.22596	0.17909	135.52	6	0.25712	0.14975	143.26	6	0.31355	0.18492	127.85	8	0.39911	0.29726	104.81	6	0.22312	0.15144	30.59	5	32	20.4	37.4
Q03390	VPS60	Vacuolar protein-sorting-associated protein 60	2	2	9615;10272	1	10.5	25.861	229	3.1053e-06	0.21137	0.14438	9.9823	2				0				0				0				1				0				0				0				0	6.1	0	0
P15625	FRS2	Phenylalanine--tRNA ligase alpha subunit	20	20	1845;1942;2578;3817;4762;6139;6559;7062;7788;7957;8124;9847;10356;12442;13401;14554;14720;15407;15526;15947	1	51.1	57.511	503	0	0.21078	0.12142	73.251	8	0.28711	0.24798	53.234	17	0.31743	0.32626	31.302	11	0.96501	0.75876	36.188	19	1.2408	0.83078	57.887	22	1.0952	0.64266	47.215	20	0.255	0.20846	56.932	10	0.30912	0.20893	76.385	10	0.47582	0.36389	69.761	14	19.3	35.4	25.6
P16550	APA1	Protein APA1;5,5-P-1,P-4-tetraphosphate phosphorylase;ADP-sulfurylase	15	15	247;2635;3367;3781;4005;4223;5309;5801;6567;8242;11812;12342;13557;14347;16274	1	64.2	36.492	321	1.2418e-169	0.20673	0.11226	33.595	9	0.172	0.13452	44.918	9	0.19041	0.2526	39.344	14	1.0944	0.70922	26.229	16	0.66241	0.57179	47.239	17	0.64148	0.36659	41.427	16	0.21064	0.15433	33.813	8	0.25448	0.17909	25.66	12	0.43047	0.29884	33.529	13	24	36.8	45.8
P07264	LEU1	3-isopropylmalate dehydratase	55	55	758;1044;1122;1957;1958;2502;2824;3531;4274;4476;4629;4778;4853;4854;5143;6071;6072;6959;7236;7523;7524;7559;7599;8112;8113;8114;8931;10033;10034;10328;10329;10601;10602;10603;10686;10725;10956;11051;11472;11920;12436;12685;12776;12873;12874;12903;12904;14021;14789;14794;14822;15480;15808;15809;16459	1	62.9	85.793	779	0	0.20647	0.099924	53.654	72	0.15558	0.12484	47.896	58	0.093829	0.11883	63.22	55	0.56419	0.2065	100.68	60	0.44622	0.20499	93.648	62	0.39086	0.20795	71.779	65	0.18279	0.094971	68.873	49	0.21734	0.1073	92.432	56	0.31759	0.1802	82.672	50	52.8	52.8	54
P48589	RPS12	40S ribosomal protein S12	7	7	671;5635;9106;9107;11296;15673;15703	1	62.9	15.471	143	4.8045e-142	0.20491	0.092621	7.047	11	0.12341	0.11604	92.567	12	0.3176	0.29916	94.801	17	0.027249	0.008349	49.341	5	0.029054	0.011779	199.1	7	0.2051	0.10302	40.664	7	0.42885	0.29802	61.571	8	0.15639	0.1452	73.655	9	0.22254	0.10587	77.499	10	62.9	53.1	53.1
P47096	BNA1	3-hydroxyanthranilate 3,4-dioxygenase	10	10	2291;2986;4467;4908;6463;6970;9428;12205;14077;15648	1	73.4	20.235	177	1.6205e-95	0.20154	0.10983	170.16	4	0.26867	0.18382	58.41	5	0.33236	0.3792	55.05	6	0.72712	0.51722	49.858	9	0.61732	0.3376	63.526	9	0.51389	0.30164	45.266	9	0.15211	0.10146	117.83	4	0.23456	0.17274	49.313	6	0.42843	0.27536	29.604	6	24.3	33.9	31.6
P22517	CMK2	Calcium/calmodulin-dependent protein kinase II	3	3	8766;8974;12242	1	6.9	50.447	447	1.3245e-08	0.19706	0.10157	0.12804	2	0.05952	0.047959	106.38	3	0.041437	0.04988	197.26	3	0.32712	0.2512	213.46	4	0.05816	0.033752	217.93	4	0.070432	0.043973	19.835	2				1	0.081485	0.050717	117.67	2	0.064	0.057944	146.93	3	2	4.3	4.3
P40825;P40825-2	ALA1	Alanine--tRNA ligase, mitochondrial	35	35	288;457;1977;2714;3012;3240;3733;4526;4751;4752;5346;5600;5900;7330;7365;7412;7934;7960;7990;8604;8627;8783;8784;10338;10555;10785;10786;12843;13760;14012;15933;16127;16145;16169;16362	2	39.9	110.06	983	0	0.1957	0.11693	31.917	16	0.29704	0.22597	47.516	29	0.32484	0.32514	34.381	30	0.99882	0.68253	41.246	33	1.0227	0.76276	72.627	39	0.98121	0.6017	81.731	33	0.39003	0.28587	34.638	25	0.62796	0.45788	38.688	31	0.76801	0.6809	32.346	37	18	27	28.2
P39984	HAT2	Histone acetyltransferase type B subunit 2	4	4	1778;3445;6271;10862	1	12	45.06	401	4.1637e-28	0.19496	0.13131	56.325	2	0.21278	0.1839	35.393	4	0.39826	0.3633	57.867	3	0.60419	0.47102	24.137	4	0.61136	0.46003	41.328	6	0.36729	0.26751	17.97	4	0.15526	0.11708	101.46	3	0.10855	0.085188	42.676	2	0.23572	0.24627	17.043	4	5.2	12	10
P00899	TRP2	Anthranilate synthase component 1	20	20	1985;2626;3171;4085;6396;7538;8441;8582;8878;9003;10467;11764;13645;13850;13930;14127;14178;14276;14591;15440	1	57.2	56.767	507	1.08e-281	0.1915	0.11677	62.641	17	0.18411	0.15192	70.421	19	0.21583	0.20013	52.713	22	0.71577	0.57098	47.972	24	0.67017	0.50934	33.442	24	0.65644	0.43122	41.874	25	0.30776	0.21231	70.902	22	0.30912	0.22039	74.231	20	0.52201	0.3801	48.256	21	37.7	38.3	42.2
P26637	CDC60	Leucine--tRNA ligase, cytoplasmic	43	41	227;1654;1809;2425;3360;3646;3937;3995;4561;4947;5022;5023;5489;5655;5864;5908;6669;7850;7851;8215;8819;9804;9957;10244;10245;10533;10619;10691;10700;10802;11055;11424;11594;11603;11669;11771;12340;13288;13388;14542;14746;15447;16149	1	49.4	124.14	1090	0	0.19087	0.11435	72.063	9	0.22571	0.19334	73.651	21	0.23832	0.23304	49.826	27	1.4076	1.1592	45.967	42	1.3239	1.0515	51.998	46	1.1648	0.83193	63.25	43	0.41004	0.36188	100.2	30	0.47931	0.36924	71.617	28	1.0412	0.85056	53.988	38	12.1	26.4	39.2
P37291	SHM2	Serine hydroxymethyltransferase, cytosolic	26	26	225;509;510;560;1062;3319;3417;4990;6285;6469;8162;8163;9816;10220;10767;11039;11040;11048;12077;12364;13001;14674;14675;15256;15861;16456	1	78.7	52.218	469	0	0.18919	0.094566	34.781	18	0.27574	0.2167	35.437	32	0.3572	0.39182	32.843	25	1.1316	0.7729	42.018	36	1.234	0.75853	47.617	38	1.2277	0.60873	34.479	33	0.40817	0.25951	46.556	36	0.51006	0.29314	43.783	33	0.91104	0.61517	36.699	40	41.4	59.7	58.6
P06103	PRT1	Eukaryotic translation initiation factor 3 subunit B	15	15	599;672;2393;5388;5749;9953;9983;10123;11539;12292;14238;15443;15707;15908;16012	1	23.6	88.129	763	1.1235e-49	0.18755	0.10826	14.86	3	0.10837	0.089278	125.63	5	0.25438	0.22796	79.213	7	0.29309	0.26162	119.15	8	0.72975	0.51736	107.1	11	0.6693	0.48622	121.76	11	1.2062	0.99431	93.229	13	0.76823	0.59876	93.456	10	1.0517	0.90874	109.11	16	4.1	5.2	8.9
Q07418	PEX19	Peroxisomal membrane protein import receptor PEX19	14	14	1554;2026;3161;3320;4979;5220;6070;8132;8133;9536;10152;13106;14719;15365	1	43.9	38.706	342	9.5473e-127	0.1843	0.092901	44.276	7	0.10372	0.086949	96.691	7	0.10633	0.10243	74.308	12	0.05014	0.037547	53.119	10	0.052331	0.039025	20.711	7	0.050508	0.037177	73.159	6	0.068674	0.056266	107.14	6	0.26585	0.19647	117.03	7	0.088029	0.049623	100.74	7	33.3	21.9	34.5
P22696	ESS1	Peptidyl-prolyl cis-trans isomerase ESS1	9	9	2062;5277;5410;7256;10935;11772;14047;14189;14871	1	73.5	19.404	170	2.3464e-177	0.18336	0.092527	36.044	3	0.28807	0.23184	20.714	6	0.59775	0.62614	18.259	10	0.51532	0.37459	26.368	8	0.41354	0.2681	35.11	7	0.40965	0.25486	41.297	10	0.97955	0.76515	53.816	12	0.56977	0.35193	31.836	11	0.39704	0.31601	46.237	10	38.8	39.4	51.2
P10080	SBP1	Single-stranded nucleic acid-binding protein	13	13	1991;2098;2099;2491;2649;5131;5593;6337;6338;9665;11683;14464;14812	1	58.2	32.989	294	1.1581e-220	0.18319	0.087587	60.747	11	0.22711	0.18875	16.161	10	0.28181	0.27185	42.559	10	0.1422	0.10804	63.166	9	0.30674	0.24967	37.715	12	0.37012	0.21532	58.477	11	0.71244	0.31919	86.649	11	0.52359	0.26142	32.12	9	0.5847	0.37681	23.08	10	46.3	49.3	46.9
P53316	YGR250C	Uncharacterized RNA-binding protein YGR250C	11	11	428;3111;3306;5130;8107;11784;12533;12595;14365;14781;16164	1	19.3	89.512	781	7.5178e-89	0.18282	0.14218	10.993	3	0.37863	0.33868	65.351	4	0.16556	0.17149	196.84	6	0.19639	0.16345	67.471	5	0.11669	0.096293	46.591	4	0.2688	0.16403	81.305	5	0.48708	0.37983	54.828	10	0.30804	0.24708	56.379	5	0.26068	0.26035	38.247	6	4.7	7.8	12.2
P89886	TMA20	Translation machinery-associated protein 20	11	11	2977;3517;3977;4146;4518;4952;5660;6935;7288;13181;13298	1	61.9	20.277	181	1.3032e-90	0.17783	0.11913	35.575	4	0.27253	0.20531	98.547	6	0.37217	0.44316	35.557	4	0.60627	0.5845	23.798	7	0.51191	0.38791	28.993	10	0.51768	0.3292	35.576	7	0.66854	0.50884	54.47	6	0.48892	0.29482	60.146	5	0.40908	0.34688	48.808	9	24.9	39.2	24.3
P38011	ASC1	Guanine nucleotide-binding protein subunit beta-like protein	17	17	96;939;942;1551;1552;3698;3699;4788;6835;12475;12476;14045;14046;14098;14099;14846;15754	1	64.9	34.805	319	0	0.17381	0.087479	18.704	23	0.3033	0.24722	14.852	22	0.4456	0.62312	40.552	21	0.24941	0.15919	58.682	19	0.20565	0.11184	103.05	20	0.55336	0.27249	36.439	19	1.0602	0.41589	93.077	25	0.43655	0.21144	54.513	21	0.51523	0.27223	44.233	20	64.9	41.1	53
P53834	HCH1	Hsp90 co-chaperone HCH1	10	10	1401;4597;5683;9054;10528;12861;15612;15665;15701;16407	1	68	17.246	153	8.2591e-189	0.17372	0.086718	54.242	9	0.13351	0.10996	63.244	10	0.12847	0.15409	53.642	7	0.2496	0.16169	69.086	11	0.23289	0.11948	79.339	10	0.12986	0.067429	78.746	10	0.039493	0.036454	110.05	8	0.047284	0.024442	56.985	6	0.096443	0.06181	125.62	11	52.3	57.5	46.4
P35691	TMA19	Translationally-controlled tumor protein homolog	10	10	488;1653;4301;5216;5217;7282;7345;8705;12624;14998	1	35.3	18.741	167	4.8953e-111	0.16062	0.072502	37.081	11	0.12733	0.099904	78.676	9	0.1302	0.15425	34.95	10	0.2048	0.063314	66.819	5	0.19607	0.12907	70.886	10	0.16793	0.11799	49.486	9	0.087887	0.034179	54.791	10	0.11001	0.058327	142.45	9	0.12767	0.059709	52.05	8	31.1	29.9	34.1
P35719	MRP8	Uncharacterized protein MRP8	17	17	1688;2533;2902;2903;3074;4245;5157;6848;7249;9196;11254;11457;11523;12698;13074;13811;14728	1	79.9	25.097	219	6.9674e-223	0.15906	0.085257	55.392	12	0.12223	0.10234	46.736	14	0.14392	0.1503	55.649	12	0.52715	0.45689	21.296	14	0.56763	0.46632	26.546	14	0.51919	0.41019	44.979	19	0.2661	0.22054	71.609	16	0.3249	0.21718	25.95	13	0.44337	0.36508	23.547	16	50.2	47.9	44.3
P02400	RPP2B	60S acidic ribosomal protein P2-beta	7	7	1127;3494;4900;4901;6892;9527;16279	1	83.6	11.05	110	0	0.15301	0.081201	39.874	8	0.10505	0.081828	28.537	7	0.10587	0.11934	17.106	8	0.024367	0.020901	41.428	3	0.035205	0.021165	51.848	7	0.30963	0.1516	123.24	7	0.37678	0.26702	147.6	4	0.17908	0.10085	112.28	6	0.15446	0.099213	39.37	5	60.9	59.1	59.1
P13188	GLN4	Glutamine--tRNA ligase	28	28	433;1200;1478;1686;2318;2388;2519;3123;3209;3280;5538;5969;9175;10477;10496;10790;11099;12078;12217;12531;13422;14549;14870;15021;15518;15819;16271;16390	1	41.5	93.132	809	6.4599e-108	0.15113	0.10022	48.27	6	0.23057	0.192	69.846	10	0.24428	0.24008	80.755	16	0.90485	0.73017	56.498	27	0.85648	0.74162	45.131	26	0.80826	0.66441	45.213	24	0.45264	0.34065	108.74	20	0.41502	0.33378	52.922	18	0.72487	0.63843	38.544	20	6.6	12.6	18.4
Q05515	SVF1	Survival factor 1	11	11	1150;2234;4474;6467;10150;10151;10365;10715;13358;15075;16453	1	26	54.367	481	2.0638e-73	0.14682	0.082455	66.417	3	0.27914	0.22156	40.468	7	0.20093	0.21252	66.248	7	0.6833	0.50153	44.247	12	0.35761	0.30649	39.189	11	0.29598	0.18876	30.417	6	0.2801	0.18863	59.343	5	0.23789	0.18912	85.236	6	0.26658	0.2227	62.617	8	8.5	16.6	14.1
P46655	GUS1	Glutamate--tRNA ligase, cytoplasmic	27	27	54;733;1160;1569;2200;3434;5116;5280;5789;5872;7343;7348;7613;8092;8551;8552;8755;9070;10959;11042;11933;12955;12956;14094;14970;15955;16452	1	35.5	80.842	708	7.0921e-276	0.1464	0.08279	70.413	11	0.14889	0.12215	70.204	23	0.11559	0.11608	80.421	21	0.64921	0.41072	67.345	28	0.60043	0.47562	77.369	28	0.59818	0.28659	61.862	32	0.18612	0.14376	79.058	23	0.27377	0.18165	62.962	21	0.4299	0.30379	55.992	20	17.7	23	25.1
P04147	PAB1	Polyadenylate-binding protein, cytoplasmic and nuclear	37	37	366;390;682;1058;2288;2330;2331;3106;3678;4418;4419;4420;4837;4885;6573;6966;7187;7188;7713;9326;9327;9341;9940;9941;10125;10200;10223;10425;10879;11428;11429;11545;12856;12857;13593;14341;16415	1	61.7	64.343	577	0	0.14506	0.078491	55.296	40	0.1377	0.11987	44.693	38	0.16986	0.17542	47.993	40	0.24178	0.15756	58.275	41	0.23562	0.16206	50.736	48	0.24081	0.12402	42.704	46	0.26462	0.16868	82.089	39	0.21698	0.13793	79.364	42	0.31197	0.21712	68.671	44	50.6	51	51
P40217	TIF34	Eukaryotic translation initiation factor 3 subunit I	11	11	417;2527;2581;3547;7409;9017;9253;9506;10371;13545;16234	1	32.3	38.755	347	9.5228e-53	0.14496	0.098123	37.879	5	0.20104	0.16087	129.11	7	0.2656	0.29649	87.154	9	0.42229	0.35146	36.363	9	0.49233	0.39119	35.649	12	0.80337	0.56199	39.917	12	0.61195	0.38184	36.098	7	0.28022	0.1719	43.209	8	0.38451	0.33371	57.888	9	7.2	18.7	22.5
P32527	ZUO1	Zuotin	12	12	220;2269;3622;7314;8785;9117;11437;13582;13583;14199;14206;15841	1	33	49.019	433	4.6614e-59	0.14193	0.074507	93.616	7	0.18673	0.14303	80.83	8	0.3583	0.4152	77.889	12	0.18544	0.13014	55.145	11	0.18067	0.11374	110.63	11	0.62069	0.37206	59.926	11	1.3992	1.0032	72.019	13	0.4294	0.30462	62.055	12	0.51537	0.47471	74.614	13	19.2	21.9	18.5
P38249	RPG1	Eukaryotic translation initiation factor 3 subunit A	40	40	206;870;2437;2449;2486;2969;3167;3335;3734;4152;4522;5547;7050;7068;7116;7255;7642;7712;8276;8701;8702;9318;9499;10294;11045;11395;11415;11505;11573;11611;11613;11948;12170;12519;12898;14761;14809;14810;15460;15461	1	46.9	110.34	964	0	0.1386	0.077628	84.872	24	0.15814	0.15134	83.543	33	0.21592	0.20199	87.259	33	0.25448	0.23843	117.3	31	0.35973	0.33875	112.65	38	0.52255	0.32276	108.18	44	0.58443	0.38124	78.772	39	0.33177	0.22575	75.195	35	0.41748	0.30334	80.466	44	23.1	32.9	29.1
P32656		Cation transport regulator-like protein	3	3	3118;7765;14962	1	21.1	26.293	232	6.8792e-18	0.13512	0.087227	86.778	2	0.20695	0.17136	141.58	2				1	0.60688	0.51077	93.324	2				1				1				0				1	0.5931	0.62947	86.197	2	21.1	12.9	5.2
P38912	TIF11	Eukaryotic translation initiation factor 1A	6	6	2445;9543;10412;11685;12063;16381	1	39.9	17.435	153	7.3186e-61	0.13374	0.067267	48.277	4	0.25463	0.19321	45.857	7	0.37065	0.38176	26.695	8	0.77234	0.64667	40.046	7	0.65343	0.47181	30.803	7	0.77322	0.44606	33.994	7	0.42327	0.27914	70.663	10	0.41374	0.2589	17.633	8	0.73224	0.52237	38.101	10	24.2	33.3	34.6
Q06608	YPR172W	Pyridoxamine 5-phosphate oxidase homolog	6	6	226;1157;7824;14610;15462;16532	1	38	22.507	200	5.1741e-77	0.13025	0.076936	17.118	4	0.16241	0.12682	35.917	4	0.13983	0.13208	102.43	6	0.50836	0.41872	73.141	7	0.42776	0.34411	49.971	6	0.36071	0.33254	55.102	5	0.14624	0.11463	52.487	5	0.1401	0.12743	57.928	5	0.20741	0.18914	18.764	7	26	29.5	33.5
Q05874	NNT1	Putative nicotinamide N-methyltransferase	5	5	1767;3524;4787;10768;13112	1	31.8	29.632	261	1.532e-28	0.12779	0.064803	35.351	3	0.11208	0.081148	100.97	3	0.1312	0.12965	68.064	3	0.2481	0.20624	34.046	5	0.21553	0.16762	33.829	4	0.17401	0.1104	44.014	3				1	0.086919	0.064442	24.077	2				1	8.4	15.3	15.3
P38999	LYS9	Saccharopine dehydrogenase [NADP(+), L-glutamate-forming]	16	16	296;677;1750;1880;4121;4194;4765;5704;10783;11020;12621;13698;13903;14876;15106;16147	1	56.1	48.917	446	3.1271e-122	0.12202	0.076793	55.514	4	0.26793	0.25096	61.447	8	0.42617	0.42162	45.037	10	0.85254	0.68194	42.578	12	0.70865	0.62064	16.787	10	0.64571	0.47285	30.31	10	0.28188	0.22069	10.187	2	0.30035	0.25048	23.016	7	0.47955	0.47527	43.779	12	26.7	30.3	43
P15992	HSP26	Heat shock protein 26	9	9	140;1632;3821;6862;7009;10416;12253;12865;15739	1	38.8	23.879	214	0	0.1155	0.053615	61.546	15	0.095304	0.077327	60.369	11	0.11629	0.1377	44.256	8	0.03929	0.011707	107.59	10	0.27933	0.13885	33.574	11	0.33029	0.16874	21.519	10	0.090173	0.049089	101.08	10	0.095396	0.045818	98.235	11	0.14166	0.08131	111.09	12	38.8	36.4	36.4
P00958	MES1	Methionine--tRNA ligase, cytoplasmic	35	35	209;389;1227;1681;1930;2896;2959;3978;5359;5435;5508;5585;6371;6372;6986;6989;6997;7363;7658;7784;8595;9557;10242;10920;11348;11474;11540;12616;12866;13960;14937;15538;16374;16411;16455	1	54.1	85.677	751	0	0.11538	0.065143	83.632	19	0.10285	0.085591	84.595	24	0.18017	0.15999	67.828	27	0.80337	0.56918	90.338	30	0.71331	0.53231	79.954	31	0.63202	0.37456	75.93	32	0.26596	0.17684	80.489	27	0.22399	0.14077	92.467	21	0.40264	0.33375	80.251	32	23.8	28.1	32.4
P54885	PRO2	Gamma-glutamyl phosphate reductase	18	18	505;717;2119;2539;3210;3231;3600;4226;5612;6011;6362;9007;11894;11959;12688;13954;14191;14432	1	43.9	49.74	456	8.6038e-207	0.11282	0.06312	86.244	14	0.16217	0.13344	108.96	17	0.23473	0.25852	57.719	22	0.67019	0.47305	44.471	21	0.63773	0.46993	60.717	22	0.5152	0.29703	43.128	16	0.21529	0.14235	76.108	18	0.21397	0.13298	81.929	19	0.37971	0.27038	86.761	22	33.8	27.4	35.3
P41734	IAH1	Isoamyl acetate-hydrolyzing esterase	8	8	1983;5111;5729;6157;9365;13548;14985;15364	1	36.6	27.346	238	5.1278e-46	0.1098	0.0757	66.233	4	0.166	0.13393	97.685	4	0.12732	0.14001	82.842	5	0.2689	0.25162	38.413	12	0.27696	0.19352	24.217	7	0.21709	0.19015	40.359	7	0.10394	0.084064	82.204	6	0.14818	0.10582	101.84	6	0.18683	0.18383	29.124	6	18.1	22.7	26.9
P53200	AML1	N(6)-adenine-specific DNA methyltransferase-like 1	9	9	1261;5389;7233;9273;10810;11677;11724;11725;14713	1	45.6	28.582	248	1.9162e-129	0.10891	0.064935	26.916	5	0.1283	0.09132	170.93	5	0.086105	0.083721	110.34	7	0.40344	0.28266	64.238	7	0.30837	0.20604	59.811	5	0.21702	0.09441	63.389	7	0.1677	0.10107	174.33	5	0.17196	0.087855	114.78	7	0.12873	0.10128	65.389	9	38.3	26.2	29
P41940	PSA1	Mannose-1-phosphate guanyltransferase	19	19	1459;1518;2568;2775;2776;3228;4647;4951;5838;6864;7060;7469;7470;7567;12819;14678;15205;16184;16185	1	61.8	39.565	361	0	0.1081	0.055689	67.179	18	0.12212	0.10014	59.401	14	0.14194	0.1424	31.386	15	0.68918	0.37229	51.025	16	0.60229	0.3986	41.471	19	0.52105	0.26078	28.567	15	0.13583	0.076654	50.338	15	0.2052	0.10019	37.089	15	0.33539	0.21735	81.623	19	44.6	37.1	40.7
P38788	SSZ1	Ribosome-associated complex subunit SSZ1	18	18	1208;1544;2344;4335;4371;5831;7211;7444;8479;9062;9064;9322;9827;9900;10522;14023;14793;14872	1	51.1	58.237	538	0	0.10118	0.055223	58.943	22	0.12716	0.10844	72.854	19	0.22246	0.23138	59.903	24	0.15884	0.11816	81.825	24	0.13526	0.084022	83.055	22	0.40873	0.22161	43.913	25	0.76595	0.451	64.204	25	0.27011	0.15069	60.327	21	0.30243	0.19439	88.929	21	35.5	38.1	40.3
P25567	SRO9	RNA-binding protein SRO9	6	6	1556;1557;2582;11031;16128;16208	1	18.7	48.059	434	2.4367e-51	0.099481	0.050166	32.747	2	0.07958	0.055863	58.259	3	0.075233	0.083091	182.19	4	0.071633	0.03854	222.96	4	0.045444	0.033251	42.257	4	0.059126	0.045579	134.7	4	0.26568	0.18728	65.075	3	0.10045	0.062777	60.167	4	0.13004	0.085151	35.386	3	6.9	9.7	11.1
P47089	TMA22	Translation machinery-associated protein 22	4	4	7479;9286;13745;15752	1	28.8	22.495	198	1.5916e-75	0.097914	0.067866	140.24	3	0.32399	0.28234	120.67	4				1	0.62762	0.36157	29.694	3	0.54391	0.53322	26.334	3	0.55383	0.37067	59.47	3	0.67941	0.5372	125.74	4	0.46143	0.284	155.3	4	0.57822	0.54985	126.21	4	13.1	28.8	15.2
P32582	CYS4	Cystathionine beta-synthase	29	29	577;581;1790;1912;3218;4168;5107;6384;6911;7132;7194;7754;8043;8565;8849;8880;8895;8896;10346;10499;10500;12538;13063;13670;13676;14751;15973;16000;16286	1	71.8	56.021	507	0	0.097248	0.051488	90.102	30	0.099037	0.073915	74.399	28	0.15913	0.19116	66.329	34	0.4198	0.30409	28.544	31	0.4217	0.26097	32.431	35	0.33839	0.19205	42.552	34	0.13637	0.095109	55.667	28	0.19009	0.12449	53.474	29	0.25244	0.20172	38.529	33	65.3	61.5	65.7
P34167	TIF3	Eukaryotic translation initiation factor 4B	6	6	2473;2474;3102;4728;6580;10275	1	16.3	48.521	436	9.9613e-46	0.095539	0.046431	5.2036	6	0.081361	0.062942	32.105	4	0.1292	0.1102	36.414	5	0.14986	0.12597	107.51	6	0.13293	0.07408	90.317	6	0.16423	0.05304	42.596	7	0.19105	0.10063	87.932	6	0.23485	0.11859	41.848	3	0.3383	0.22155	54.743	6	11.2	6.2	11.2
P38340	TAE1	Alpha N-terminal protein methyltransferase 1	8	8	3022;4058;4795;5622;9386;10711;13243;16006	1	48.3	26.067	232	4.762e-59	0.077444	0.046239	72.777	7	0.11066	0.089894	62.174	6	0.076936	0.076971	102.88	5	0.20728	0.17369	129.57	7	0.28563	0.25227	101.47	7	0.24023	0.21227	65.126	4	0.092431	0.087653	62.394	5	0.16383	0.11784	87.828	4	0.14448	0.14212	82.105	5	19.8	33.6	21.1
Q07532	IWR1	RNA polymerase II nuclear localization protein IWR1	9	9	5865;6381;7498;7499;10105;12161;13223;13399;14512	1	34	40.64	353	2.321e-146	0.076898	0.042308	30.485	5	0.039876	0.03186	14.461	2	0.032876	0.038604	48.986	3	0.14515	0.13853	13.486	2	0.055457	0.055884	119.47	5	0.11292	0.078091	113.55	2				1	0.15053	0.12452	49.742	2	0.11483	0.092836	61.576	4	9.9	11.6	10.8
P34078	LTV1	Protein LTV1	9	9	1397;2374;2956;7317;10092;10788;14249;14354;15615	1	24.4	53.39	463	6.3912e-186	0.074425	0.039404	119.79	3				1	0.31816	0.29712	120.45	2				1				1				1				1				1				1	5	2.2	14.3
Q12234	RUD3	GRIP domain-containing protein RUD3	12	12	526;1959;2913;7247;8790;9722;9923;10490;11196;11283;11382;14261	1	25.6	56.068	484	1.6503e-57	0.072839	0.044765	29.933	2	0.26209	0.20958	47.244	3	0.12888	0.11187	45.229	4	0.21822	0.17628	53.516	6	0.22095	0.19189	40.347	4	0.19183	0.10307	29.901	3	0.38312	0.3462	202.1	2	0.20441	0.17793	114.55	4	0.1348	0.14889	38.734	3	4.3	6.4	11.2
A5Z2X5	YPR010C-A	UPF0495 protein YPR010C-A	1	1	8826	1	33.3	7.9021	72	4.709e-40				0				0				1				0				0				0				0				0				1	0	0	33.3
I2HB53;Q8TGU7	YBR126W-A	Putative uncharacterized protein YBR126W-A	1	1	11987	2	16.2	7.759	68	1.1033e-06				0				0				0				0				0				0				0				0				0	16.2	16.2	16.2
O13516	RPS9A	40S ribosomal protein S9-A	12	1	2743;5246;6452;6453;7076;7490;11249;11971;12120;13475;14562;14732	1	81.7	22.443	197	7.77e-148				0				1				0				0				0				1	1.8282	1.4815	79.556	2				0				1	41.6	77.2	71.6
O13525	COQ4	Ubiquinone biosynthesis protein COQ4, mitochondrial	1	1	11692	1	3.9	38.627	335	1.0357e-05				0				1				0				0				0				0				1				1				0	0	3.9	0
O13563	RPN13	26S proteasome regulatory subunit RPN13	1	1	10482	1	8.3	17.902	156	1.6202e-21				1				0	0.33427	0.40489	0	2				1	0.52793	0.43124	3.4461	2	0.4551	0.38483	0	2				1				1				1	8.3	0	8.3
O13585	YPR089W/YPR090W	Dilute domain-containing protein YPR089W	2	2	2875;16395	1	1.8	102.58	888	6.3902e-05				1				0				0				0				0				0				0				0				1	1	0	0
O74700	TIM9	Mitochondrial import inner membrane translocase subunit TIM9	1	1	5394	1	25.3	10.202	87	2.9336e-09				0				0				0				0				0				0				0				0				0	0	0	0
O94742	SEM1	26S proteasome complex subunit SEM1	1	1	168	1	12.4	10.386	89	0.0014215				1				0				0				0				0				0				0				0				0	12.4	0	0
P00331	ADH2	Alcohol dehydrogenase 2	10	3	702;1692;1693;5084;5794;8640;10894;12370;12797;12821	1	36.5	36.731	348	1.6358e-204				1				0				1				1				1	0.10168	0.085202	0.41991	2				1				0				1	17.8	20.7	23.3
P00424	COX5A	Cytochrome c oxidase polypeptide 5A, mitochondrial	3	2	8673;9831;11081	1	29.4	17.14	153	5.6459e-12				1				1				0	0.41487	0.40332	71.486	2				0				1				1				1	0.63425	0.66512	116.02	2	9.2	9.2	0
P00425	COX5B	Cytochrome c oxidase polypeptide 5B, mitochondrial	2	1	1003;9831	1	21.9	17.197	151	2.9899e-09				1				0				0				0				0				0				0				0				0	21.9	9.3	0
P00445	SOD1	Superoxide dismutase [Cu-Zn]	5	5	4328;8070;13842;13879;15390	1	50	15.854	154	1.9919e-95				1	1.739	1.3996	23.003	2	4.1109	3.5059	32.966	3	2.195	1.4114	16.806	2	3.7274	2.8061	60.121	3	2.1169	0.87959	3.5406	2	11.098	7.9167	64.803	6	20.781	11.122	43.484	6	10.763	7.7796	67.992	7	16.2	28.6	50
P00724;P00724-2	SUC2	Invertase 2	2	2	4039;4092	2	4.9	60.639	532	5.2159e-10				0				0	2.0518	1.7892	14.77	2				0				0				0				0				0				0	0	0	4.9
P00812	CAR1	Arginase	9	9	1784;2071;2172;5567;9244;9409;10447;11575;15958	1	32.4	35.662	333	4.6334e-31				1	0.61662	0.5449	94.321	2	0.49618	0.44321	5.7016	2	2.0299	1.9691	81.883	9	2.6886	2.1703	42.878	8	2.2839	1.9046	47.995	8	0.78926	0.72285	0.73364	3	1.3705	1.1219	36.069	2	1.7955	1.4702	30.161	6	3.3	7.5	8.4
P00912	TRP1	N-(5-phosphoribosyl)anthranilate isomerase	3	3	12051;12214;16344	1	12.1	24.144	224	7.8549e-08				0	0.2763	0.19871	89.596	4				1				1				1				1				1				1				1	0	12.1	4.5
P01097	INH1	ATPase inhibitor, mitochondrial	2	2	7000;11695	1	27.1	9.87	85	9.2894e-10				0				1				0				0				0				0				0	10.045	7.8426	41.282	4				1	0	17.6	0
P01098	STF1	ATPase-stabilizing factor 9 kDa, mitochondrial	2	2	2424;7086	1	29.1	10.062	86	2.1614e-10				0				0				0				0				0				0				0	17.919	9.2899	14.53	4				0	0	0	0
P01120	RAS2	Ras-like protein 2	5	5	2084;9236;11356;11526;13307	1	20.2	34.705	322	1.3831e-32				0	3.4154	2.9736	32.266	4	7.0962	8.5051	32.488	5	4.3613	3.246	21.016	3	4.623	4.2248	14.593	4	3.3017	1.8551	49.556	6	6.2502	4.8521	56.193	4				1	2.8434	2.7746	19.77	3	0	16.5	14.9
P02381	VAR1	Ribosomal protein VAR1, mitochondrial	1	1	8361	1	2.8	47.123	398	4.1611e-06				1				0	0.2627	0.2249	0	2				0				0				0				1				1				1	2.8	0	2.8
P03871	REP1	Partitioning protein REP1	3	3	2856;5001;9604	1	9.7	43.231	373	5.3756e-08				1	2.7411	2.5121	4.4858	2				1				0				0				1				1				1				0	2.9	7	2.9
P03879	bI4	Intron-encoded RNA maturase bI4;Truncated, nonfunctional cytochrome b;RNA maturase bI4	2	2	451;8104	1	3.4	74.579	638	0.00010147				0				1				1				0				0				0				1				1				1	0	2	2
P04046	ADE4	Amidophosphoribosyltransferase	8	8	2737;7476;8572;11033;11699;15172;15772;16424	1	18.8	56.719	510	7.1128e-33				0	0.73525	0.69134	0.24444	2				1	1.4895	1.2502	21.237	5	4.6594	3.5894	25.478	7	5.9747	2.8413	46.321	9	1.9046	1.4491	40.222	3	2.3012	1.6991	21.648	4	4.2035	3.2635	16.002	4	0	4.7	1.6
P04050	RPO21	DNA-directed RNA polymerase II subunit RPB1	2	2	323;2699	1	1	191.61	1733	3.6014e-06				0	2.0184	1.7658	11.074	2				1				0	1.9475	1.9334	72.729	2	29.432	15.455	114.16	3				1	3.1324	1.8702	281.17	2				1	0	1	0.4
P04161	ADE8	Phosphoribosylglycinamide formyltransferase	5	5	896;1175;10867;14664;15223	1	27.6	23.54	214	1.0178e-25				0				0				0	8.8609	9.3286	322.43	5	0.52888	0.29786	320.29	4	7.0065	5.6388	239.73	3				0				0				1	0	0	0
P04786	TOP1	DNA topoisomerase 1	4	4	11238;11589;11849;16100	1	4.6	89.994	769	7.1292e-10				1				1	4.3652	3.6368	223.32	2				0				0				0	0.7112	0.61755	60.296	2	4.8066	2.818	31.071	3				1	1	1.2	2.2
P04802	DPS1	Aspartate--tRNA ligase, cytoplasmic	19	19	348;1180;2482;2590;2679;3988;4170;6883;6932;7326;8302;8634;9764;10137;11557;11716;12400;16055;16475	1	42.2	63.515	557	6.9224e-214				1	1.6713	1.4211	36.358	17	1.3075	1.216	26.521	16	5.2315	3.221	43.882	21	6.9408	4.1787	63.239	25	6.7105	3.4222	49.098	23	3.1525	2.2908	43.373	16	2.9122	2.0125	30.001	16	4.6237	3.357	70.282	20	1.4	23.2	30.2
P05150	ARG3	Ornithine carbamoyltransferase	9	9	1846;2069;4439;5165;8316;12193;14151;14593;15730	1	40.2	37.845	338	5.5963e-82				1	2.1516	1.5824	41.094	5	1.793	1.768	64.34	5	11.963	7.6312	67.1	11	10.999	7.4607	46.028	8	10.617	5.303	101.96	12	3.7451	2.7737	25.397	3	3.4878	2.726	74.668	4	7.2177	5.1414	21.102	4	5.3	11.8	11.8
P05318	RPP1A	60S acidic ribosomal protein P1-alpha	3	3	535;8443;13381	1	50.9	10.908	106	0				1	0.29007	0.26849	61.023	2	0.27115	0.273	47.393	2				1	0.30786	0.33723	96.753	4				1	0.3656	0.34907	22.52	6	0.37306	0.37114	43.944	5	0.43302	0.35496	25.982	4	28.3	50.9	30.2
P05373	HEM2	Delta-aminolevulinic acid dehydratase	5	5	1829;1953;4677;10958;13790	1	24.6	37.74	342	3.5202e-19				0				1				1	1.6979	1.4691	31.03	2	1.4098	1.4004	15.837	2	1.6226	1.5334	10.483	2				1				0	1.087	1.0355	15.361	4	0	5	5
P05374	CHO2	Phosphatidylethanolamine N-methyltransferase	3	3	2077;9631;14312	1	4.7	101.2	869	4.9173e-19				0	0.50375	0.40626	14.733	2	0.08226	0.069632	96.703	3	0.32762	0.29157	72.682	2	0.22612	0.22462	86.695	3				0	1.1281	0.91532	49.477	4	1.4518	1.0795	18.494	2				1	0	2.9	4.7
P05375	OPI3	Methylene-fatty-acyl-phospholipid synthase	1	1	5516	1	9.2	23.15	206	0.00052136				0				1				0				0				0				0				0				0				0	0	9.2	0
P05745	RPL36A	60S ribosomal protein L36-A	9	3	511;4215;4594;7265;7375;11983;13828;14738;15625	1	76	11.124	100	3.4626e-91				1				1	1.0643	0.98648	7.0362	3				0				0	4.1982	2.5906	29.609	2	9.3741	6.0373	166.85	3				1				1	76	71	71
P05747	RPL29	60S ribosomal protein L29	1	1	14550	1	13.6	6.6687	59	0.00023528				1				0				0				0				0				0				0				0				0	13.6	0	0
P06100	CDC36	General negative regulator of transcription subunit 2	1	1	5364	1	8.4	22.362	191	8.6456e-26				0				1				1				0				1				1				1				1				1	0	8.4	8.4
P06115	CTT1	Catalase T	11	11	20;1285;3814;3943;4003;4068;6296;7865;7871;12274;14951	1	30.4	64.583	562	5.7139e-73				0				0				1	7.9296	5.4659	29.657	4	8.2835	7.8137	31.232	3	9.835	8.5445	15.202	3				0				0	5.514	5.1894	7.5614	3	0	0	3.6
P06182	CYC3	Cytochrome c heme lyase	1	1	183	1	3.3	30.081	269	0.00026056				1				0				1				0				0				0				1				1				1	3.3	0	3.3
P06244;P05986	TPK1;TPK3	cAMP-dependent protein kinase type 1;cAMP-dependent protein kinase type 3	4	3	1665;1819;4394;6558	2	17.1	46.075	397	7.2549e-09				0				0				0	1.5164	1.5587	63.155	2				1				1				0				0				0	0	2	2
P06245	TPK2	cAMP-dependent protein kinase type 2	6	5	361;6558;8153;10695;11497;15746	1	23.2	44.219	380	6.5362e-28				0	0.35865	0.3264	46.647	3	0.18758	0.17903	17.647	2	1.7309	1.2182	36.406	5	0.87769	0.84516	42.993	6	0.76209	0.80207	37.454	7	0.43947	0.40502	52.54	3	0.48832	0.39839	38.555	2	0.52961	0.602	83.701	5	0	11.8	7.6
P06704	CDC31	Cell division control protein 31	3	3	579;11580;11660	1	18	18.751	161	4.4169e-09				0				1				1	0.20507	0.18188	3.5071	2	0.31563	0.27778	58.069	2				1				0	0.50461	0.37085	4.0787	2	0.23262	0.21572	1.8414	2	0	5	5
P06738	GPH1	Glycogen phosphorylase	8	8	4200;4291;5657;7693;8141;10004;13746;15520	1	11	103.27	902	6.7005e-38				0				0				0	8.1889	7.6876	60.098	6	4.2573	3.4481	135.5	2				1	9.1954	7.8633	61.051	5				0				1	0	0	0
P06781	RHO2	GTP-binding protein RHO2	2	2	7427;9142	1	20.8	21.479	192	4.9242e-06				0				1				1				0				0				0				1				1				0	0	5.7	5.7
P06785	CDC21	Thymidylate synthase	1	1	15653	1	6.6	35.047	304	0.00027418				0				0				0				1				1				1				1				0				0	0	0	0
P07255	COX9	Cytochrome c oxidase subunit 7A	3	3	4235;4236;13897	1	33.9	6.9631	59	2.3341e-09				1	0.95565	0.7137	126.72	2				1				1				0				0				1	1.6571	1.4295	55.218	3				1	16.9	32.2	16.9
P07263;P07263-2	HTS1	Histidine--tRNA ligase, mitochondrial	10	10	270;2215;5209;6065;8752;8940;11179;11981;13163;15802	2	24.2	59.952	546	1.4962e-132				1	0.73517	0.60421	28.266	10	0.79304	0.88788	23.132	9	1.9847	1.7608	23.705	10	2.5412	2.2299	24.981	13	2.4123	1.6146	25.219	12	1.8011	1.3872	33.026	8	2.4162	1.9911	36.663	14	2.4794	2.086	24.343	12	2.2	18.1	15
P07277	ERG12	Mevalonate kinase	2	2	5276;13043	1	5	48.459	443	2.1361e-06				0				0				0				1				1				0				1				0				1	0	0	0
P07278	BCY1	cAMP-dependent protein kinase regulatory subunit	7	7	4976;6125;12017;12539;12665;12815;13036	1	17.3	47.218	416	1.6e-44				0	0.4656	0.41693	126.87	2	3.6955	3.4542	17.555	2	4.7228	2.823	34.184	5	4.3204	2.3821	30.599	5	4.5886	3.2231	25.48	3	2.8309	1.7368	47.808	4	3.1397	1.8156	46.979	3	4.0681	3.8656	14.216	4	0	4.3	2.4
P07285	TRP4	Anthranilate phosphoribosyltransferase	7	7	208;964;1091;11858;12483;13776;14425	1	25	41.374	380	1.123e-29				1				0	0.62442	0.61213	148.54	3	3.9939	3.1541	39.798	6	2.8013	2.5297	66.926	6	2.1826	1.5286	39.812	7				1	1.7063	1.4649	15.597	3	1.9333	1.7247	9.1599	3	2.6	0	9.5
P07347	ARD1	N-terminal acetyltransferase A complex catalytic subunit ARD1	2	2	7752;9133	1	9.7	27.603	238	1.3128e-06				1				1				1				1				0				1				1				0				0	3.4	3.4	3.4
P07991	CAR2	Ornithine aminotransferase	8	8	148;668;4284;6464;7596;9295;11478;13659	1	29.5	46.085	424	1.6378e-48				1				0				0	9.1992	7.4063	180.21	7	4.7653	4.8641	132.55	6	3.8495	3.5058	76.509	6				1				0	4.5877	3.694	34.883	3	4	0	0
P08466	NUC1	Mitochondrial nuclease	3	3	4067;8165;13508	1	20.7	37.209	329	7.6088e-09				1				1	3.0971	3.0273	130.58	3				0				0				0				1				1				1	4	4	20.7
P08518	RPB2	DNA-directed RNA polymerase II subunit RPB2	3	3	9285;10826;14821	1	3.1	138.75	1224	3.9165e-08				0	1.5294	1.2694	6.2189	3	0.35549	0.35609	47.297	2	1.6624	1.2879	50.093	3	2.0313	1.6273	26.48	3	2.5027	1.6335	22.766	3	2.8212	2.325	50.111	4	2.4433	1.9597	4.2751	3	2.2213	1.8092	3.9499	3	0	3.1	2
P08524	ERG20	Farnesyl pyrophosphate synthase	9	9	135;545;5396;5696;5746;5853;6528;9105;14449	1	27.6	40.483	352	2.7406e-93				0	3.6998	2.9518	9.0114	3	3.2187	3.0037	3.7767	3	11.737	8.3904	121.17	11	8.8296	6.7003	70.301	11	7.5141	5.0545	88.361	8	6.5204	5.3656	104.71	5	7.8582	5.7651	38.95	4	4.4274	3.9548	51.723	9	0	5.4	6
P08525	QCR8	Cytochrome b-c1 complex subunit 8	4	4	322;4577;10853;14555	1	58.5	10.974	94	1.5469e-12				1	0.96751	0.87069	6.2167	2				1	1.0374	0.95581	141.58	2				0				0	1.1944	0.9829	4.7565	2	2.2305	1.6555	33.657	3	0.60975	0.56618	1.271	2	25.5	30.9	30.9
P08539	GPA1	Guanine nucleotide-binding protein alpha-1 subunit	6	6	2102;5742;6115;8342;9446;16458	1	15.9	54.075	472	1.4033e-12				0	1.8467	1.6439	117.2	5	0.36869	0.36175	125.04	2				0				1				0	1.2622	1.1697	106.68	3	2.0949	1.7002	106.54	4	0.66902	0.62024	16.462	3	0	10	6.1
P08679	CIT2	Citrate synthase, peroxisomal	13	10	1791;3116;3465;6804;6805;8670;9208;9448;10296;10399;13686;14498;16349	1	39.8	51.413	460	3.5616e-97				1	0.32916	0.26164	15.851	7	0.31014	0.31325	12.21	6	0.36235	0.30524	52.197	12	0.23002	0.16356	30.896	6	0.18977	0.15331	116.48	6	0.52389	0.39429	43.721	10	0.25435	0.20509	67.921	6	0.23455	0.21851	76.506	9	9.1	18	20.9
P09032	GCD1	Translation initiation factor eIF-2B subunit gamma	2	2	658;8522	1	7.1	65.699	578	2.3858e-05				0				0				0				0				1				1				1				1	1.8625	2.0129	51.767	2	0	0	0
P09064	SUI3	Eukaryotic translation initiation factor 2 subunit beta	6	6	2068;9719;12417;13820;13919;15032	1	25.6	31.574	285	2.7146e-19				1	1.6799	1.2968	159.8	2				0	0.35062	0.30135	144.28	2				1	2.1268	1.4875	33.192	4	3.3238	2.7255	120.5	3				1	0.87078	0.709	158.96	2	4.2	7.4	0
P09733;CON__ENSEMBL:ENSBTAP00000016242	TUB1	Tubulin alpha-1 chain	6	4	1779;2369;3525;4205;4463;16358	2	25.3	49.799	447	1.767e-56				0				1	0.16364	0.15731	56.792	2	2.0184	1.9172	24.658	9	1.6304	1.4377	18.071	5	1.6028	1.3614	21.478	6	0.64267	0.55247	11.771	5	1.1308	1.0047	6.1094	2	1.7726	1.68	29.883	6	0	3.8	4.3
P09734	TUB3	Tubulin alpha-3 chain	5	3	2384;3525;4463;14501;16357	1	16.4	49.693	445	1.0955e-18				0				0				0				1	1.6545	1.5082	44.838	4				1				0				0				0	0	3.8	1.6
P09880	TRL1	tRNA ligase	3	3	5411;10950;12315	1	4.2	95.336	827	3.0806e-12				0				1				1				1	0.91405	0.9668	9.2953	2	0.99852	0.91216	14.425	2				1				1	1.1437	1.0067	9.8281	2	0	3.1	2.3
P09950	HEM1	5-aminolevulinate synthase, mitochondrial	4	4	2553;5347;13562;15639	1	10.2	59.362	548	8.0846e-15				0				1				1				0				0				0				0	7.9597	6.3655	66.699	3	1.7111	1.6247	44.317	2	0	2.4	2.4
P0C0X0	RPS28B	40S ribosomal protein S28-B	4	1	4781;9382;14227;15156	1	95.5	7.5647	67	2.208e-73				1				0				0				0				0				0				0				0				0	16.4	89.6	89.6
P0C2H9	RPL31B	60S ribosomal protein L31-B	12	1	309;2202;2203;2204;4671;4999;5000;8009;10374;11984;11985;11986	1	89.4	12.967	113	1.4004e-187				1	0.31086	0.24987	34.719	2	0.18001	0.16375	12.495	3	0.16963	0.15888	146.22	2	0.48628	0.43517	62.032	2	0.52282	0.22113	9.1402	2				1	0.41883	0.29784	36.21	2	0.40884	0.31936	32.25	2	89.4	72.6	72.6
P0C2I4;O74302;P0CX57;P0CX58;P0CX59;P0CX60;P0CX65;P0CX66;P0CX67;P0CX68;P0CX69;P47099;Q04706;Q12217;O13535;P0C2J0;Q12193;P0C2I2;P0C2I9;P47100;Q03619;Q03855;Q04670;Q04711;Q12088;Q12269;Q12316;Q92393;Q07793;Q12441;Q99231	TY1A-H;TY1A-DR4;TY1A-A;TY1A-PR1;TY1A-OR;TY1A-PR2;TY1A-DR5;TY1A-ER2;TY1A-GR3;TY1A-LR1;TY1A-MR2;TY1A-JR2;TY1A-ML1;TY1A-BR;TY1B-H;TY1B-PR2;TY1B-BR;TY1B-DR5;TY1B-PR1;TY1B-JR2;TY1B-ER2;TY1B-DR1;TY1B-MR2;TY1B-ML1;TY1B-LR1;TY1B-GR2;TY1B-GR3;TY1B-OR;TY1B-DR4;TY1A-DR3;TY1B-DR3	Transposon Ty1-H Gag polyprotein;Capsid protein;Gag-p4;Transposon Ty1-DR4 Gag polyprotein;Capsid protein;Gag-p4;Transposon Ty1-A Gag polyprotein;Capsid protein;Gag-p4;Transposon Ty1-PR1 Gag polyprotein;Capsid protein;Gag-p4;Transposon Ty1-OR Gag polyprotein;Capsid protein;Gag-p4;Transposon Ty1-PR2 Gag polyprotein;Capsid protein;Gag-p4;Transposon Ty1-DR5 Gag polyprotein;Capsid protein;Gag-p4;Trans…	15	0	1678;3303;3891;5150;7436;9656;9893;9894;10905;13436;13640;14577;14961;15610;16549	31	46.2	53.325	478	0				0				0				0				0				0				0	3.2639	2.0096	3.7267	2	0.73008	0.69618	41.058	2	0.2949	0.27421	18.314	2	23.8	41.6	38.9
P0C5N3	YGL041W-A	Uncharacterized protein YGL041W-A, mitochondrial	3	3	6136;8475;15536	1	22.1	18.103	154	3.2816e-09				1				1				1				0				0				0				0	0.60507	0.49283	13.721	2				1	5.2	5.2	5.2
P0CH08;P0CH09	RPL40A;RPL40B	Ubiquitin-60S ribosomal protein L40;Ubiquitin;60S ribosomal protein L40	5	1	1316;2597;9649;11280;13958	2	51.6	14.554	128	1.9179e-71				1	4.2717	3.4731	20.987	3	2.8959	2.754	17.546	3				1				1	9.462	5.1225	3.2806	3	17.861	11.739	16.171	3	6.3795	4.6052	21.716	3	5.0754	3.5764	18.005	3	51.6	51.6	39.1
P0CX18;P0CX19	YAR066W;YHR214W	Putative GPI-anchored protein YAR066W;Putative GPI-anchored protein YHR214W	1	1	13286	2	5.4	20.593	203	0.010465				0				0				0				0				0				0				0				0				0	0	0	0
P10614	ERG11	Lanosterol 14-alpha demethylase	4	4	453;4448;7684;13568	1	10.6	60.719	530	1.4314e-11				1	2.2471	1.8783	4.6476	2				1				0				0				0	2.1024	1.8057	27.031	2				1				0	4.7	8.5	3.6
P10662	MRP1	37S ribosomal protein MRP1, mitochondrial	9	9	1143;2283;3342;3798;4627;6674;10819;11604;14533	1	31.8	36.728	321	4.2616e-29				1	2.2999	2.0953	20.332	3	1.5738	1.4897	76.972	5				0				0				0				1	5.136	3.4742	44.484	6	1.6679	1.8809	0	2	2.2	12.1	18.1
P10834	PET54	Protein PET54	2	2	7228;9740	1	10.2	34.637	293	0.00022102				0				0				0				0				0				0				0	5.6914	5.2065	35.847	2				0	0	0	0
P10964	RPA190	DNA-directed RNA polymerase I subunit RPA190	21	21	1543;1706;4902;5719;6736;7166;7775;7897;8351;12027;12673;13465;13854;14218;14359;15254;15295;15414;15488;16046;16388	1	15.6	186.43	1664	2.2334e-59				1				0	3.5789	3.6263	7.5712	2				0				0				1	4.5478	4.1853	81.485	6	5.675	4.2327	155.08	15	5.1139	4.7083	58.981	3	0.6	0	1.3
P11076;P19146	ARF1;ARF2	ADP-ribosylation factor 1;ADP-ribosylation factor 2	5	5	2974;7855;7901;11100;14423	2	35.9	20.529	181	5.2323e-76				1	1.4301	1.0982	7.7534	5	0.45964	0.47985	21.53	4	3.4947	2.154	45.903	5	2.0609	1.1537	4.8407	5	2.0612	0.96185	40.693	4	1.9605	1.4764	27.022	5	0.80846	0.4689	38.936	6	1.4478	1.3372	40.037	5	11.6	32.6	21
P11412	ZWF1	Glucose-6-phosphate 1-dehydrogenase	16	16	1037;1039;1689;2435;5725;8914;9770;10218;10541;10682;10706;13258;13262;14756;14773;16540	1	37.4	57.521	505	5.7472e-108				1	1.9949	1.6414	27.548	7	3.3946	2.8192	33.345	13	8.7066	6.2676	33.774	19	8.7621	4.9993	57.637	17	6.4167	3.7795	82.774	17	2.755	2.4076	44.857	8	3.3972	2.3194	39.638	11	4.9946	4.0982	60.149	12	3.4	13.3	21.8
P11433	CDC24	Cell division control protein 24	12	12	447;3879;6516;8671;11419;12167;12266;12840;14252;14253;15147;16531	1	16.3	96.938	854	3.3413e-59				1	0.21551	0.17872	28.179	4	0.5733	0.52541	287.6	2	0.24323	0.2088	111	3	0.17003	0.15285	196.67	4	0.29379	0.19347	20.374	2	0.35867	0.29808	29.534	2	0.23093	0.14704	74.211	2	0.18497	0.13502	145.95	5	4	7.5	4.2
P11792	SCH9	Serine/threonine-protein kinase SCH9	5	5	4657;5380;7793;9895;13334	1	7.4	91.81	824	3.9341e-15				1	0.46945	0.42441	40.332	2				1				0				1				0				1	0.35571	0.34064	0	2				1	1	2.1	1.3
P11972	SST2	Protein SST2	2	2	6925;14141	1	4	79.715	698	0.0013861				0				0				0				0				0				0				0				0				0	0	0	0
P12611	WHI2	Growth regulation protein	2	2	342;9332	1	4.5	55.345	486	0.00023986				1				0				0				1				0				0				1				0				0	2.1	0	0
P12684	HMG2	3-hydroxy-3-methylglutaryl-coenzyme A reductase 2	6	4	434;7202;8643;10323;11562;13518	1	6.8	115.69	1045	1.1846e-27				0				1				1				0				0				0	2.5041	2.0163	5.8748	2				1				0	1.3	2.7	3.4
P12753	RAD50	DNA repair protein RAD50	2	2	11463;15189	1	2.1	152.57	1312	0.0033793				0				1				0				0				0				0				1				0				0	0	2.1	0
P12754	GCD2	Translation initiation factor eIF-2B subunit delta	4	4	2872;4973;15068;15252	1	8.3	70.851	651	1.8104e-36				0				1				1				0				0				1	1.8783	1.7654	63.585	3				0				0	0	2.2	2.2
P12868	PEP5	Vacuolar membrane protein PEP5	2	2	8062;10524	1	2	117.48	1029	2.3651e-07				0				0				1				0				0				0				1				0				0	0	0	1.4
P12904	SNF4	5-AMP-activated protein kinase subunit gamma	1	1	6332	1	4.7	36.401	322	1.1516e-08				0				0				0				1				1				1				1				1				1	0	0	0
P12945	NAT1	N-terminal acetyltransferase A complex subunit NAT1	10	10	1393;3031;3769;4616;4961;7061;10891;11252;12535;15542	1	12.3	98.904	854	1.1861e-26				0				0				0				0				0	1.4818	1.2667	166.79	2	4.7016	3.7989	60.495	9				1	1.7572	1.6108	85.32	6	0	0	0
P12962	CAF20	Cap-associated protein CAF20	1	1	16501	1	6.2	18.223	161	1.8341e-05				0				1				0				0				0	0.78866	0.66877	0	2				1				1				1	0	6.2	0
P13181	GAL2	Galactose transporter	1	1	7494	1	2.4	63.625	574	3.9711e-05				0				0				0				0				0				0				1				1				0	0	0	0
P13185;P13186	KIN1	Serine/threonine protein kinase KIN1	6	6	5391;6238;9935;12260;13470;14790	2	6.7	120.07	1064	1.189e-30				0				0				0				0				0				0	8.9865	7.3343	96.243	8				0				0	0	0	0
P13298;P30402	URA5	Orotate phosphoribosyltransferase 1	7	7	1610;2604;3543;4032;4556;4813;10796	2	39.4	24.664	226	2.1894e-29				0	2.697	2.2715	10.89	3				0	11.963	8.3449	35.1	6	4.782	3.5481	17.383	3	6.1112	3.2223	40.548	4	3.8918	3.6402	27.062	3				1	5.7199	5.7144	17.375	4	0	13.3	0
P13517	CAP2	F-actin-capping protein subunit beta	4	4	1369;1830;13689;14273	1	19.2	32.629	287	1.8565e-12				1				0				1	3.3315	2.6848	26.089	2	2.5159	2.1832	28.027	2	1.8958	1.3352	62.751	2				1				1	1.8814	1.7104	3.8512	2	3.1	0	9.4
P14065	GCY1	Protein GCY	14	13	1074;1092;1605;3064;4582;5762;6186;9040;9250;9905;9906;12282;13500;14526	1	62.2	35.079	312	9.8097e-144				0	2.8789	2.4118	41.307	5	4.7681	4.5948	39.083	7	6.5487	5.1976	111.96	12	8.4596	6.574	84.338	10	5.9214	4.6235	59.873	8	2.5504	2.2813	18.651	4	3.1861	2.8938	111.53	4	5.4979	4.0669	98.334	5	0	20.8	35.6
P14693	SAM35	Sorting assembly machinery 35 kDa subunit	3	3	2939;9768;11512	1	9.1	37.404	329	1.4724e-07				1				1				0				0				0				0				0				1				0	3.3	2.1	0
P14741	GCN3	Translation initiation factor eIF-2B subunit alpha	4	4	3782;11185;13354;14195	1	15.7	34.025	305	3.6523e-70				1	1.2655	1.042	78.824	2				0				1				1				1	1.2334	1.1522	41.614	2				1	0.58925	0.47589	0.79967	3	2.6	9.2	3.9
P14743	NMT1	Glycylpeptide N-tetradecanoyltransferase	3	3	9077;10801;12048	1	8.8	52.837	455	3.0233e-19				0				0				0	5.0983	4.2059	14.584	4				1	3.3707	2.7297	11.872	2				1				0				1	0	0	0
P14747	CMP2	Serine/threonine-protein phosphatase 2B catalytic subunit A2	3	2	5136;5320;15583	1	8.9	68.527	604	4.8175e-15				1				1	0.74518	0.74635	4.7941	2	4.1	3.3775	40.688	3	3.5219	2.0301	20.252	3	2.9706	2.2838	16.099	2				0				1	2.6687	2.4759	0	2	7.5	2	2
P14772;P0CE69	BPT1;YKR104W	Bile pigment transporter 1;Putative uncharacterized protein YKR104W	2	1	11627;14887	2	1.6	176.87	1559	1.0256e-10				1				0				0				0				0				0				0				0				0	1.6	0.7	0.7
P14922	CYC8	General transcriptional corepressor CYC8	3	3	2346;11287;15141	1	3.6	107.2	966	3.7521e-11				1	3.4301	2.7531	38.87	2				1				1				1				0				0				1				0	1	2.6	1.6
P15274	AMD1	AMP deaminase	6	6	2093;7564;9495;14718;14990;16387	1	7.9	93.3	810	9.7605e-29				0				1				1				0	2.9322	2.9194	2.4232	2	4.5627	4.019	1.9026	2	15.711	11.339	35.732	5	2.7475	2.4548	29.929	2				1	0	1.1	1.4
P15303	SEC23	Protein transport protein SEC23	8	8	198;336;606;1941;9335;10126;11467;15397	1	15	85.384	768	5.4991e-36				0	0.8279	0.63806	17.673	7	0.71956	0.72845	22.902	6	1.4108	1.1957	34.95	5	0.9337	0.63176	50.678	4	0.93794	0.61032	23.218	3	2.5495	1.9443	72.513	6	2.5792	1.9327	69.908	7	1.2624	0.95865	31.878	7	0	9	5.5
P15367	SEC11	Signal peptidase complex catalytic subunit SEC11	3	3	4349;4350;11150	1	13.2	18.762	167	3.3597e-25				1	3.4952	2.6687	140.71	4	0.30116	0.2954	26.699	3				1				1				1	1.6595	1.3818	8.8042	3	0.97322	0.79519	19.444	2				1	9.6	13.2	13.2
P15496	IDI1	Isopentenyl-diphosphate Delta-isomerase	9	9	3014;4143;4289;7323;7639;13584;14132;14661;15960	1	30.9	33.351	288	4.5533e-30				0	0.4809	0.43935	28.842	3	0.28781	0.2626	49.508	4	2.164	1.5078	20.654	5	2.0832	1.8439	30.959	6	1.7132	1.3234	50.065	6	0.81528	0.63122	21.109	5	0.69537	0.59752	11.876	5	1.4267	1.2357	15.24	8	5.9	8.3	10.8
P15700	URA6	Uridylate kinase	7	7	2250;3252;3867;9378;14327;14328;15728	1	46.6	22.933	204	7.7766e-33				0				0				1	1.6532	1.3087	22.153	4	1.1735	0.86283	27.174	8	0.96919	0.53688	43.975	6				1				0				1	0	0	14.2
P15790	CKA1	Casein kinase II subunit alpha	3	3	6197;11693;15161	1	9.1	44.667	372	1.4486e-07				0				0				0				0				0				0	4.4345	3.9006	89.24	2				1				0	0	0	0
P15873	POL30	Proliferating cell nuclear antigen	11	11	1999;3555;4160;4926;5665;6719;7755;8473;10738;11848;16314	1	56.2	28.916	258	3.833e-49				0	2.2753	1.9099	82.129	4	1.6101	1.5773	118.97	2	8.5349	7.2855	98.481	5	5.2427	4.6825	44.057	3	6.7791	4.8256	11.545	4				1				1	3.6956	2.9977	44.518	7	0	19.8	15.5
P16370	RPB3	DNA-directed RNA polymerase II subunit RPB3	5	5	1867;2606;7322;14633;15858	1	19.5	35.297	318	4.832e-21				1				1	0.39331	0.36777	10.677	3				1	0.63666	0.59494	6.465	2	0.7314	0.67735	1.1065	2				0				1	0.67651	0.56448	54.497	3	5	11.3	16.4
P16649	TUP1	General transcriptional corepressor TUP1	3	3	3833;9260;14214	1	6.3	78.307	713	1.985e-17				0				0				0	3.6921	3.5464	19.017	3				1				0				0				0				0	0	0	0
P16965	STF2	ATPase-stabilizing factor 15 kDa protein	3	3	4756;9742;16120	1	69	9.6144	84	1.4723e-08				0				0				0				0				0				1	18.465	13.032	5.7697	2				1				1	0	0	0
P17065	SEC2	Rab guanine nucleotide exchange factor SEC2	4	4	41;11687;12032;12044	1	5	84.651	759	3.1173e-10				1				1				1				1				0				1				1				1				0	1.4	1.3	1.2
P17106	CBF1	Centromere-binding protein 1	2	2	8423;8691	1	7.4	39.387	351	4.7906e-29				1				1				0				1				0				0				0				0				1	4.6	2.8	0
P17157	PHO85	Cyclin-dependent protein kinase PHO85	5	5	6107;7947;10824;11061;13351	1	21.6	34.906	305	3.9239e-13				0				1	0.25406	0.23345	175.74	2	0.58465	0.50112	55.668	3	0.41521	0.39169	33.426	3	0.41247	0.38019	28.292	3				1				1				1	0	9.5	7.9
P17423	THR1	Homoserine kinase	3	3	1244;8280;16421	1	12	38.712	357	6.5995e-37				0	1.3713	1.104	0	2	1.2562	1.1394	17.662	3				1				1	9.4392	4.7945	29.218	2				0				1	4.4903	3.4875	18.563	4	0	2.2	12
P17558	PET123	37S ribosomal protein PET123, mitochondrial	2	2	13275;15302	1	7.2	35.998	318	0.00021075				0				0				0				0				1				0				0				1				0	0	0	0
P17649	UGA1	4-aminobutyrate aminotransferase	9	9	28;2373;2837;5119;7160;7432;11417;11657;12751	1	24.2	52.946	471	2.1953e-29				1	0.7552	0.57909	0	2				1	4.4803	3.5988	102.76	5	1.7816	1.0436	222.63	4	3.714	3.6396	85.98	6	1.0738	0.79069	96.675	2				1	3.318	2.4947	103.84	4	6.6	2.5	1.3
P17883	SKI3	Superkiller protein 3	2	2	3868;10131	1	1.4	163.72	1432	1.7247e-08				0				1				0				1				0				0				1				1				1	0	0.9	0
P17891	CLC1	Clathrin light chain	6	6	2270;2414;2698;2897;5243;11431	1	23.2	26.531	233	3.2738e-20				1				1	0.20144	0.18069	11.85	3	0.93628	0.91303	46.909	5	1.3373	1.1223	19.631	6	0.98978	0.66142	22.147	6	0.61407	0.38632	27.348	4	0.64935	0.45818	33.891	2	0.77739	0.70381	16.325	6	4.7	3	10.7
P18409	MDM10	Mitochondrial distribution and morphology protein 10	2	2	5588;8355	1	5.1	56.236	493	1.8629e-06				1				0				0				0				0				1				0				1				0	2	0	0
P18496	ATP10	Mitochondrial ATPase complex subunit ATP10	1	1	569	1	5.7	32.094	279	2.1359e-05				0				0				0				0				0				0				0				1				0	0	0	0
P18562	FUR1	Uracil phosphoribosyltransferase	4	4	6117;11799;16196;16347	1	31.9	24.594	216	3.4136e-12				1				1	1.6151	1.5367	0	2				1	4.7089	4.0973	36.86	3	4.7996	4.093	86.149	3				1				0				1	6	6	6
P18851	STE4	Guanine nucleotide-binding protein subunit beta	2	2	6286;6473	1	5	46.581	423	1.4808e-05				0	2.1811	1.8101	17.105	3	2.4393	2.3805	26.102	2				0				0				0	2.4889	1.876	22.652	3				1				1	0	5	5
P18852	STE18	Guanine nucleotide-binding protein subunit gamma	1	1	8216	1	9.1	12.625	110	0.00024349				1				0				0				0				0				0				0				0				0	9.1	0	0
P19454	CKA2	Casein kinase II subunit alpha	3	3	5558;6314;13104	1	8.8	39.403	339	6.5762e-08				0				1	0.97345	1.0544	5.6413	3				0				1	3.1088	2.6902	0	2				1	4.6427	3.1538	111.79	2				0	0	2.4	5.3
P19881	PHO13	4-nitrophenylphosphatase	5	5	6494;11299;13125;13639;15755	1	17	34.624	312	3.1765e-12				0				0				0				1	6.8248	5.9919	198.38	2				0				0				0				1	0	0	0
P20049	TYR1	Prephenate dehydrogenase [NADP(+)]	3	3	13935;14910;15505	1	8.6	50.923	452	1.6746e-17				0				0				0	10.495	10.15	30.866	3	8.59	7.8414	48.724	3				1				0				1				1	2.9	0	0
P20051	URA4	Dihydroorotase	8	8	77;709;1703;1861;3051;5949;8989;11018	1	29.1	40.313	364	1.2992e-21				0				0				0	1.6058	1.1328	212.99	3	1.629	1.6249	79.276	4	2.5766	2.0407	41.563	2				0				0				0	0	0	0
P20134	SFL1	Flocculation suppression protein	2	2	529;5418	1	3.3	83.344	766	6.5936e-05				0				1				1				1				1				0				0				1				0	0	2.3	0.9
P20433	RPB4	DNA-directed RNA polymerase II subunit RPB4	2	2	2310;9621	1	12.2	25.414	221	0.00017685				0				0	2.4909	2.8514	42.195	2				1				1				0				1				0				1	0	0	5
P20434	RPB5	DNA-directed RNA polymerases I, II, and III subunit RPABC1	6	6	5271;9380;9593;9990;13789;16013	1	38.6	25.079	215	7.2731e-35				0	1.1829	1.0292	23.822	4	1.0761	1.0821	5.25	4	1.0072	0.99369	12.266	3	1.5627	1.5723	46.547	5	1.7066	1.5041	31.162	5	2.3289	1.8652	44.748	5	3.6976	2.7786	65.079	7	1.934	1.6887	30.556	6	0	21.4	16.3
P20436	RPB8	DNA-directed RNA polymerases I, II, and III subunit RPABC3	2	2	11118;14663	1	17.1	16.511	146	1.1691e-29				1	0.45438	0.34073	18.118	2				1				1				1				1				1				1	0.13602	0.096369	16.631	2	17.1	17.1	17.1
P20447	DBP3	ATP-dependent RNA helicase DBP3	8	8	2199;2267;4411;8275;10111;13086;15166;15647	1	15.7	58.826	523	2.8583e-20				1	1.5533	1.469	149.83	3	1.2321	1.0891	40.894	3	0.55325	0.55681	0	2	0.5059	0.57546	47.233	4	0.49928	0.36542	3.6001	2	1.6901	1.5471	47.541	5	0.78137	0.51465	97.373	5	1.1466	1.0964	66.987	6	1.9	4.4	6.7
P20485	CKI1	Choline kinase	2	2	6397;11096	1	4	66.316	582	5.1133e-05				0				1				0				1				0				0				0				0				0	0	1.9	0
P20486	CKS1	Cyclin-dependent kinases regulatory subunit	1	1	9786	1	8	17.795	150	3.0587e-11				0	0.064723	0.049474	50.749	2				1				0				1				0				0	0.16651	0.11332	32.129	2	0.16473	0.15236	11.798	2	0	8	8
P21182	SPE2	S-adenosylmethionine decarboxylase proenzyme;S-adenosylmethionine decarboxylase alpha chain;S-adenosylmethionine decarboxylase beta chain	3	3	4513;6749;8425	1	9.3	46.232	396	1.4149e-08				0				0				0				1	0.91938	0.84741	71.848	2				1				1				0				0	0	0	0
P21243	SCL1	Proteasome component C7-alpha	7	7	142;1011;1390;5604;9879;13684;16193	1	30.6	28.001	252	4.5439e-46				1				1				1	1.1728	0.68478	36.747	2	3.0677	2.134	27.962	6	3.3188	2.2644	41.826	6	1.5093	0.89837	40.391	4	0.86083	0.63558	14.16	2	1.9383	1.5586	36.253	4	4	4.4	4
P21264	ADE2	Phosphoribosylaminoimidazole carboxylase	5	5	2965;6800;8227;14468;14878	1	13.1	62.339	571	1.3849e-28				0				0	0.68786	0.62837	67.457	3	6.3295	3.4031	33.166	4	5.0704	3.7821	23.542	5	4.9323	3.4324	36.414	4	1.5663	1.2814	98.66	2				1	1.3242	1.0013	139.54	2	0	0	5.8
P21304	PWP1	Periodic tryptophan protein 1	4	4	341;3767;12518;13827	1	9.9	63.803	576	2.9809e-25				0	1.4839	1.1069	47.205	5	1.3726	1.2881	14.398	4				1	0.80544	0.69548	25.07	3	1.1073	0.78483	25.997	5	1.1132	0.85472	38.661	5	1.4563	1.0201	10.147	4	1.2027	1.1006	23.705	6	0	6.6	6.6
P21560	CBP3	Protein CBP3, mitochondrial	3	3	4204;14083;15335	1	9.6	39.083	335	1.0286e-05				0				1				0				0				0				1				0				1				0	3.9	2.1	0
P21827	SRM1	Guanine nucleotide exchange factor SRM1	9	9	855;9212;12112;13874;14009;15281;15382;16219;16379	1	24.1	53.013	482	4.2349e-103				0	9.1016	6.5962	18.739	2	12.433	15.291	43.263	5				0				0				0				0	9.9866	6.9423	106.97	9	8.9587	8.4332	38.438	7	0	4.6	10.6
P21965	MCK1	Protein kinase MCK1	5	5	401;5845;8315;11736;16106	1	19.7	43.135	375	2.8863e-36				0	1.2303	1.1574	22.821	2	0.96772	0.8204	18.718	3	2.5662	2.1915	56.447	2	1.475	1.4553	7.2545	4	1.2513	0.92849	31.406	3	6.4185	4.3083	144.37	8	2.666	2.1815	6.7106	2	2.3916	2.2288	14.727	4	0	9.1	9.1
P22023	KRE5	Killer toxin-resistance protein 5	6	6	2302;4104;6226;6596;8726;12681	1	5.6	156.48	1365	1.8589e-22				0	5.083	3.9536	20.684	5	1.2422	1.1412	42.85	3				0				0				0	0.87044	0.65965	35.387	3				1				0	0	5.6	1.8
P22108	APA2	5,5-P-1,P-4-tetraphosphate phosphorylase 2	2	2	5310;9477	1	5.2	36.84	325	5.4782e-05				0				0				0				0				1				1				0				0				1	0	0	0
P22137	CHC1	Clathrin heavy chain	27	27	150;315;632;1759;1924;2428;2487;3537;3742;4077;5595;6565;6789;7033;7660;7748;7878;8603;10721;11136;11663;13016;14574;15042;15165;16071;16146	1	19.6	187.23	1653	1.8251e-143				0	1.2189	1.1198	16.941	5	0.51077	0.50614	16.076	5	6.5552	5.6191	108.17	21	5.6823	4.0662	110.69	20	6.0474	4.194	61.039	13	2.5679	2.2215	51.703	7	2.2868	1.8434	41.658	6	3.0967	2.7182	89.137	11	0	3.4	3.8
P22140	EPT1	Choline/ethanolaminephosphotransferase 1	1	1	5095	1	3.3	44.559	391	7.1e-05				1				1	1.1341	1.027	165.27	2				1				0				0				1				1				0	3.3	3.3	3.3
P22146	GAS1	1,3-beta-glucanosyltransferase GAS1	2	2	6359;10647	1	3.6	59.582	559	1.1028e-19				1				0				1				0				0				0				1				1				1	3.6	0	2.9
P22147	KEM1	5-3 exoribonuclease 1	22	22	1801;3117;3134;3401;3845;4278;5269;5777;7840;8929;9203;10313;10492;11989;12042;13138;13973;13974;14334;15073;15367;15969	1	17.1	175.46	1528	1.9997e-94				0	2.4823	1.986	44.806	8	0.86225	0.71258	97.606	3				0	0.99865	1.1342	7.9749	3	1.7384	1.6006	83.891	5	8.2491	6.7327	34.098	14	8.0842	5.8983	78.348	22	3.9082	3.6025	55.245	8	0	4.7	1.5
P22149	AFT1	Iron-regulated transcriptional activator AFT1	1	1	5778	1	2.6	77.682	690	4.6402e-11				0				1				0				0				0				0				0				0				0	0	2.6	0
P22202;P09435	SSA4;SSA3	Heat shock protein SSA4;Heat shock protein SSA3	14	6	1344;1922;3799;4477;4945;6582;8115;8116;9752;10404;10419;13084;13176;13786	2	23.5	69.65	642	0				1				1				1	2.3283	2.1502	282.95	3	2.4134	1.9713	41.222	4				0				1				0				0	7.5	11.8	7.3
P22214	SEC22	Protein transport protein SEC22	4	4	6744;7359;9684;10093	1	31.3	25.057	214	1.9236e-15				1				1				1				0				1				0	1.3075	0.95927	31.922	2				0				0	6.5	12.6	12.6
P22219	VPS15	Serine/threonine-protein kinase VPS15	1	1	9343	1	0.8	166.37	1454	1.2374e-05				0				1				0				0				0				0				0				0				0	0	0.8	0
P22224	SEC15	Exocyst complex component SEC15	4	4	6217;6481;14126;15222	1	4.4	105.06	910	2.8124e-07				0	1.4312	1.3163	14.06	3				0				0				0				0	0.99278	0.85908	3.9196	2				0				0	0	3.3	0
P22276	RET1	DNA-directed RNA polymerase III subunit RPC2	3	3	754;13294;15862	1	3.5	129.46	1149	5.3809e-06				0				0				0				0				0				0				0				1				0	1.4	0	0.8
P22289	QCR9	Cytochrome b-c1 complex subunit 9	2	2	869;12638	1	30.3	7.4763	66	1.6119e-21				0				1				1				0				0				0				1				1				0	19.7	30.3	10.6
P22353	MRPL8	54S ribosomal protein L8, mitochondrial	2	2	11592;14459	1	11.3	26.945	238	0.00010123				1				0				0				0				0				0				0	2.225	1.525	63.241	2				0	5	0	0
P22579	SIN3	Transcriptional regulatory protein SIN3	2	2	5124;5331	1	1.2	174.84	1536	6.079e-06				1				1				0				0				0				0				1				0				1	0.5	0.5	0
P22855	AMS1	Alpha-mannosidase	21	21	764;2367;3442;4162;4337;5060;6508;7262;7500;7885;10827;11895;12116;13482;14043;14500;14689;14745;15882;15984;16139	1	24.5	124.5	1083	1.3537e-110				0	14.496	10.923	110.68	12	16.049	16.307	100.97	17				1				1				0	5.3214	4.9544	27.231	3				1	8.3475	7.0594	4.9337	2	0	13.9	17.9
P22936	APN1	DNA-(apurinic or apyrimidinic site) lyase 1	2	2	6691;11270	1	7.9	41.439	367	2.8596e-07				0				0				0				0				0				0				0				0				0	0	0	0
P22943	HSP12	12 kDa heat shock protein	5	5	916;1903;5005;8507;8508	1	60.6	11.693	109	6.1187e-55				1				1				0	1.8681	1.0085	35.483	4	7.6753	6.0219	8.1406	3	5.7951	3.1704	7.5386	4	8.1133	5.0445	30.583	5	7.0998	3.565	26.541	3	3.3407	2.4487	15.168	3	10.1	20.2	0
P23202	URE2	Transcriptional regulator URE2	3	3	3630;5339;10527	1	16.7	40.27	354	6.285e-10				0	0.41411	0.34064	17.037	2	0.24711	0.23461	19.812	2				0	0.56607	0.46968	15.711	2				0	0.57252	0.48018	12.244	3	0.4377	0.34399	123.11	3	0.51036	0.54863	14.539	3	0	2.8	2.8
P23291	YCK1	Casein kinase I homolog 1	4	3	8509;9707;11197;13703	1	11.5	61.714	538	3.6853e-11				0				0				0				0				0				0	10.346	7.2147	32.326	2				0				0	0	0	0
P23292	YCK2	Casein kinase I homolog 2	3	2	8529;11197;14934	1	5.7	62.078	546	1.1618e-06				0				0				0				0				0				0	1.6044	1.0898	86.323	2				0				0	0	0	0
P23369	MRPL25	54S ribosomal protein L25, mitochondrial	3	3	5373;7325;7821	1	16.6	18.587	157	1.9201e-06				0				1	1.5923	1.4349	20.639	2				0				0				1	1.5254	1.4258	7.8302	2	8.0346	5.1413	19.519	2	2.2751	2.1895	19.416	2	0	5.7	12.7
P23561	STE11	Serine/threonine-protein kinase STE11	1	1	11833	1	1.3	80.72	717	0.0010881				0				1				0				0				0				1				0				0				0	0	1.3	0
P23595;P23594	PPH22;PPH21	Serine/threonine-protein phosphatase PP2A-2 catalytic subunit;Serine/threonine-protein phosphatase PP2A-1 catalytic subunit	2	2	9038;16170	2	6.9	43.046	377	4.7939e-11				0				0				0	2.0475	2.196	69.598	3				1				0				0				0				1	0	0	0
P23615	SPT6	Transcription elongation factor SPT6	8	8	6656;7781;9955;10255;11115;12029;15174;15990	1	6	168.29	1451	1.4968e-26				1	1.6696	1.6191	6.0754	3	1.1191	1.2084	57.515	5				1	2.2991	2.2917	55.475	4	1.9226	1.6656	40.916	3	1.658	1.3729	81.262	2	1.1812	1.0988	70.476	2	2.5919	2.1954	13.084	2	0.6	1.4	3.2
P23642	VAN1	Mannan polymerase I complex VAN1 subunit	3	3	1501;8483;10733	1	7.9	61.091	535	1.0181e-09				0	1.4905	1.1198	5.6215	3	0.46073	0.43107	8.9307	3				0				1				0				1				0				1	0	7.9	7.9
P23643	VPS3	Vacuolar protein sorting-associated protein 3	3	3	6069;9555;16318	1	4.4	116.92	1011	0.00025793				1				0				0				0				0				1				0				0				0	2.3	0	0
P23724	PRE7	Proteasome component C5	4	4	8897;11729;15962;16334	1	22.4	26.871	241	2.7173e-82				0				0	1.5136	1.4318	18.477	3	0.90883	0.80541	17.004	3	3.1481	2.6541	30.15	3	4.0841	3.6661	27.443	4	1.0423	0.99019	19.54	3	1.5058	1.3364	12.536	2	2.5385	2.272	15.344	3	0	0	14.9
P23797	GPI12	N-acetylglucosaminyl-phosphatidylinositol de-N-acetylase	2	2	7164;9083	1	3.3	35.446	304	3.2018e-05				0	2.1708	1.8446	21.781	2				0				0				0				0				0				0				0	0	3.3	0
P23833	SCO1	Protein SCO1, mitochondrial	3	3	3408;7945;13567	1	14.2	33.166	295	3.0739e-09				1	2.0011	1.8189	5.9141	3				1				0				0				0				1	2.6903	2.1844	10.555	2				1	3.4	7.1	3.4
P24276	SSD1	Protein SSD1	8	8	1080;1533;5384;6395;7357;7869;7893;9169	1	9.8	139.95	1250	1.6022e-54				1	0.30893	0.30049	3.0163	2				1	0.1474	0.14466	78.198	2	0.43543	0.42666	22.62	2	0.36414	0.30278	6.4054	2	1.378	1.1467	24.251	7	1.0532	0.97409	44.603	5	0.86399	0.86509	45.933	7	1.4	2.9	1.4
P24279	MCM3	DNA replication licensing factor MCM3	3	3	3155;9211;13136	1	4.8	107.52	971	1.568e-06				1				1				1				1				0				0				0				0				0	1.8	1	1.8
P24521	ERG8	Phosphomevalonate kinase	5	5	3601;10625;12530;15428;16428	1	14	50.454	451	2.9071e-15				0				1				1	5.1909	4.4092	46.698	2				1	2.5969	2.3937	134.45	3				1				1				1	0	1.3	1.3
P24583	PKC1	Protein kinase C-like 1	3	3	1420;11896;13207	1	2.7	131.48	1151	1.4955e-05				0				0				0				0				0	0.40113	0.34509	32.075	2				1				1				1	1	0.7	0
P24784	DBP1	ATP-dependent RNA helicase DBP1	1	1	12062	1	2.6	67.916	617	1.8432e-15				0				0				1				0				0				0				0				0				0	0	0	2.6
P25036	YSP3	Subtilisin-like protease 3	1	1	4930	1	2.5	52.089	478	3.9052e-05				0				0				1				0				0				0				0				0				0	0	0	2.5
P25039	MEF1	Elongation factor G, mitochondrial	5	5	406;2858;4759;9383;15326	1	7.5	84.573	761	1.6493e-14				0				1				0				1				1				0	2.283	1.9078	3.2397	2	14.532	9.1661	23.377	2	4.1468	3.2635	180.98	3	0	2.2	0
P25040	TSR4	20S rRNA accumulation protein 4	5	5	3836;4748;7204;7992;15427	1	10.3	45.993	408	3.58e-09				0				0				0				1	0.38872	0.3705	164.52	4	2.012	1.4464	192.1	2				1				0				1	0	0	0
P25043	PUP1	Proteasome component PUP1	3	3	1336;3961;3996	1	18.8	28.268	261	4.9004e-06				0				0				0				0	1.7657	1.5983	35.083	3				0				0				0				0	0	0	0
P25270	MRM1	rRNA methyltransferase, mitochondrial	1	1	15981	1	4.4	46.387	412	1.584e-06				0				1				1				0				0				0				0				1				0	0	4.4	4.4
P25293	NAP1	Nucleosome assembly protein	4	4	1904;10039;14089;14546	1	11	47.884	417	6.3778e-13				0	1.8782	1.54	19.69	2	0.97283	0.77182	25.828	3	0.4712	0.35947	25.621	4				1	0.42909	0.29781	47.241	2				1				1	1.1159	0.77267	2.4236	2	0	6	7.4
P25296	CNB1	Calcineurin subunit B	5	5	6645;6775;7675;8782;13031	1	29.7	19.639	175	7.0285e-09				0				0				1				0				0				0	0.58085	0.45094	78.854	2				0				0	0	3.4	3.4
P25339	PUF4	Pumilio homology domain family member 4	10	10	1824;1968;3689;5233;5667;5703;8046;8231;8269;13671	1	16.1	97.797	888	3.07e-62				0	0.3396	0.328	26.343	3				1				0	0.084125	0.067212	136.2	6	0.42423	0.38601	149.53	2	0.52399	0.4132	145.63	2	0.15592	0.13965	53.675	2	0.3136	0.29659	57.137	5	0	3.2	3.7
P25342	CDC10	Cell division control protein 10	6	6	1141;2923;2927;2979;3085;12043	1	26.7	37.024	322	2.0115e-47				0	1.6054	1.3467	10.1	3	1.5864	1.4706	26.989	4	0.63333	0.51227	92.897	2				1				0	1.2429	0.92987	16.599	4	5.3805	3.0489	39.735	4	0.87081	0.74694	5.9246	4	0	9.9	7.8
P25349	YCP4	Flavoprotein-like protein YCP4	6	6	33;88;112;9600;13823;15081	1	40.9	26.35	247	3.8673e-38				1	1.0427	0.93584	30.253	4	1.1038	0.9879	47.299	4	2.5134	1.8049	44.436	4	3.2843	2.7564	71.744	5	1.9004	1.4536	82.635	4	0.92549	0.84651	17.561	3	2.259	1.774	100.3	4	1.9925	1.5142	50.543	5	6.5	17	23.9
P25355	CTR86	Copper transport protein 86	1	1	6219	1	2	65.205	563	2.0054e-06				0				1				0				1				1				1				0				0				1	0	2	2
P25360;P39535	PHO87	Inorganic phosphate transporter PHO87	3	3	4244;9666;10240	2	3.7	102.54	923	4.55e-09				0				0				0				1				1				0				1				1				0	0	0	0
P25361		Uncharacterized protein YCR043C	1	1	9399	1	9.4	14.779	127	3.9191e-08				0				0				0				0				1				0				0				0				0	0	0	9.4
P25365	SED4	Putative guanine nucleotide-exchange factor SED4	4	4	4181;9183;12690;15589	1	6	114.08	1065	2.6509e-09				0	2.9391	2.1047	45.492	3	1.0834	1.0234	180.63	3				0				0				0				1				1				0	0	3	3.8
P25368	RRP7	Ribosomal RNA-processing protein 7	1	1	4167	1	5.1	34.47	297	0.00060934				0				0				0				0				0				0				0				1				0	0	0	0
P25373	GRX1	Glutaredoxin-1	4	4	1792;2575;14539;15260	1	59.1	12.38	110	1.9817e-63				0	0.86523	0.77239	22.546	2	1.6139	1.6906	12.237	4	4.1274	3.0386	27.249	7	3.793	2.9346	25.779	6	2.8506	1.9898	40.874	5	0.90884	0.64844	30.702	4	1.568	1.1413	17.215	3	2.3098	1.9508	17.883	5	0	47.3	47.3
P25374	NFS1	Cysteine desulfurase, mitochondrial	6	6	1309;2509;2678;5047;5261;6782	1	11.9	54.466	497	9.5543e-28				0	4.2557	3.6452	2.6112	2	3.6649	4.0795	19.207	3				0				0				0	2.5059	1.7954	24.286	4	12.657	6.7231	52.381	6	4.3949	3.7118	31.487	5	0	2	6.8
[truncated: 984 more rows]
[truncated: 6 more columns]
