# Supplementary material for: High confidence proteomic analysis of yeast LDs identifies additional droplet proteins and reveals connections to dolichol synthesis and sterol acetylation
Source: J Lipid Res. 2014 Jul;55(7):1465–77. doi: 10.1194/jlr.M050229 (PMC4076087; doi:10.1194/jlr.M050229)
Supplement: Supplemental Data [file supp_M050229_jlr.M050229-2.xlsx]

## Sheet: PCP7 LD_MS 25Mar14
Protein IDs	Protein names	Gene names	cluster LD
P38146	GTP-binding protein YPT10	YPT10	0.997583
P47031	Mitochondrial outer membrane protein IML2	IML2	0.995081
Q99260	GTP-binding protein YPT6	YPT6	0.992275
Q05543	Regulator of Ty1 transposition protein 103	RTT103	0.992002
P33892	Translational activator GCN1	GCN1	0.991014
P53073	ER membrane protein complex subunit 4	EMC4	0.99052
P39101	Protein CAJ1	CAJ1	0.98907
P36148	Glycerol-3-phosphate O-acyltransferase 2	GPT2	0.988214
P53903	Processing of GAS1 and ALP protein 2	PGA2	0.988192
P38333	Essential nuclear protein 1	ENP1	0.988162
P53847	Protein transport protein DSL1	DSL1	0.986873
Q12449	Hsp90 co-chaperone AHA1	AHA1	0.986565
Q12063	Probable undecaprenyl pyrophosphate synthase	NUS1	0.986525
P32610	V-type proton ATPase subunit D	VMA8	0.985539
P39723	Spindle pole component SPC72	SPC72	0.985466
Q06505	Transcription factor SPN1	SPN1	0.984473
P36018	GTP-binding protein YPT52	YPT52	0.984273
P14906;REV__Q04958	Protein translocation protein SEC63	SEC63	0.983663
P42846	Protein KRI1	KRI1	0.983159
P36017	Vacuolar protein sorting-associated protein 21	VPS21	0.982977
P40094	Conserved oligomeric Golgi complex subunit 3	COG3	0.982467
P21825	Translocation protein SEC62	SEC62	0.98069
P40564	DnaJ-like protein 1	DJP1	0.979765
P15565;P15565-2	tRNA (guanine(26)-N(2))-dimethyltransferase	TRM1	0.979652
P11075	Protein transport protein SEC7	SEC7	0.979022
P02293	Histone H2B.1	HTB1	0.978024
P36114	Mitochondrial outer membrane protein YKR018C	YKR018C	0.977668
P19073	Cell division control protein 42	CDC42	0.976246
P39531	Recyclin-1	RCY1	0.973408
P38737	Proteasome component ECM29	ECM29	0.972786
P31412	V-type proton ATPase subunit C	VMA5	0.972507
P39742	Translocation protein SEC72	SEC72	0.971309
P38342	3-ketodihydrosphingosine reductase TSC10	TSC10	0.969693
P28625	Protein YIM1	YIM1	0.968223
P40008	Protein FMP52	FMP52	0.967802
P53112	Peroxisomal membrane protein PEX14	PEX14	0.966915
P28321	Monoglyceride lipase	YJU3	0.966669
Q06510	Lysophosphatidylcholine acyltransferase	TAZ1	0.966274
P30624	Long-chain-fatty-acid--CoA ligase 1	FAA1	0.965287
P38139	Lipid droplet hydrolase 1	LDH1	0.963754
Q12349	ATP synthase subunit H	ATP14	0.963682
P53324	Steryl acetyl hydrolase 1	SAY1	0.963448
Q06839	PX domain-containing protein YPR097W	YPR097W	0.962979
P32476	Squalene monooxygenase	ERG1	0.962648
P53951	Conserved oligomeric Golgi complex subunit 5	COG5	0.961251
P47912	Long-chain-fatty-acid--CoA ligase 4	FAA4	0.96094
P40582	Glutathione S-transferase 1	GTT1	0.960454
P32567	Phosphatidic acid phosphohydrolase 1	PAH1	0.959319
P17442	Phosphate system positive regulatory protein PHO81	PHO81	0.957658
P38225;P32901	Very long-chain fatty acid transport protein	FAT1	0.95736
P38604	Lanosterol synthase	ERG7	0.957024
P06780	GTP-binding protein RHO1	RHO1	0.956506
P35196	Dehydrodolichyl diphosphate synthase RER2	RER2	0.95555
P38295	Medium-chain fatty acid ethyl ester synthase/esterase 2	EHT1	0.954773
P40471	NADPH-dependent 1-acyldihydroxyacetone phosphate reductase	AYR1	0.954448
P25087	Sterol 24-C-methyltransferase	ERG6	0.953662
P36165	Lipase 4	TGL4	0.949434
Q08959	Phosphatidylglycerol phospholipase C	PGC1	0.949292
Q12043	Lipase 5	TGL5	0.948431
P17695	Glutaredoxin-2	GRX2	0.948205
Q04958;REV__P03881	Lysophospholipase NTE1	NTE1	0.948074
Q12452	3-keto-steroid reductase	ERG27	0.947875
P39002	Long-chain-fatty-acid--CoA ligase 3	FAA3	0.947514
Q06522	Uncharacterized protein YPR147C	YPR147C	0.945251
Q05892	Uncharacterized protein YLR290C	YLR290C	0.945243
Q08650;Q06834	Diacylglycerol O-acyltransferase 1	DGA1	0.944211
Q04947	Reticulon-like protein 1	RTN1	0.943228
Q04228	UBX domain-containing protein 2	UBX2	0.941938
Q03790	Nucleoporin NUP53	NUP53	0.940369
P33754	Translocation protein SEC66	SEC66	0.939132
P36139	Protein PET10	PET10	0.938501
P61830	Histone H3	HHT1	0.936645
P40308	Lipase 3	TGL3	0.930262
Q03941	Dephospho-CoA kinase CAB5	CAB5	0.929391
P00546	Cyclin-dependent kinase 1	CDC28	0.929168
Q08651	Probable oxidoreductase ENV9	ENV9	0.924151
P53954	GDP-Man:Man(3)GlcNAc(2)-PP-Dol alpha-1	ALG11	0.923805
P33333	Probable 1-acyl-sn-glycerol-3-phosphate acyltransferase	SLC1	0.922254
P34163	Sterol esterase TGL1	TGL1	0.920207
P04911;P04912	Histone H2A.1;Histone H2A.2	HTA1;HTA2	0.920003
Q06508	Lysophosphatidic acid:oleoyl-CoA acyltransferase 1	LOA1	0.917452
P38555	GTP-binding protein YPT31/YPT8	YPT31	0.911214
Q12019	Midasin	MDN1	0.910922
Q04458	Putative fatty aldehyde dehydrogenase HFD1	HFD1	0.909238
P53860;P38907	Phosphatidylinositol transfer protein PDR16	PDR16	0.90907
P17555	Adenylyl cyclase-associated protein	SRV2	0.902701
Q08817	Leucine-rich repeat-containing protein SOG2	SOG2	0.890264
P41697	Bud site selection protein 6	BUD6	0.880915
P21538;Q12457	DNA-binding protein REB1	REB1	0.880189
P32602	Alpha-soluble NSF attachment protein	SEC17	0.877112
P40010	Nuclear GTP-binding protein NUG1	NUG1	0.871939
Q12032	Altered inheritance of mitochondria protein 41	AIM41	0.871601
P30822	Exportin-1	CRM1	0.869415
P36039	ER membrane protein complex subunit 3	AIM27	0.868925
P25340	Delta(24(24(1)))-sterol reductase	ERG4	0.84724
P52871	Protein transport protein SEB2	SEB2	0.841366
P32497	Eukaryotic translation initiation factor 3 subunit C	NIP1	0.830183
P02557	Tubulin beta chain	TUB2	0.822953
P07280	40S ribosomal protein S19-A	RPS19A	0.816432
Q12402	Protein YOP1	YOP1	0.807964
P38374	Protein YSY6	YSY6	0.806364
Q04969	Signal peptidase complex subunit SPC2	SPC2	0.791896
P43603	LAS seventeen-binding protein 3	LSB3	0.788216
P53091	DNA replication licensing factor MCM6	MCM6	0.785181
P36015	Synaptobrevin homolog YKT6	YKT6	0.7784
Q05567	Sphingosine-1-phosphate lyase	DPL1	0.759263
P38902	DNA-directed RNA polymerase II subunit RPB11	RPB11	0.757528
P16622	Ferrochelatase	HEM15	0.74854
P05317	60S acidic ribosomal protein P0	RPP0	0.742083
P32191	Glycerol-3-phosphate dehydrogenase	GUT2	0.741914
P54783	D-arabinono-1	ALO1	0.735279
P07560	Ras-related protein SEC4	SEC4	0.720563
P33307	Importin alpha re-exporter	CSE1	0.713112
P16661	Chitobiosyldiphosphodolichol beta-mannosyltransferase	ALG1	0.711879
P39743	Reduced viability upon starvation protein 167	RVS167	0.708105
P25367	[PIN+] prion protein RNQ1	RNQ1	0.707719
P38144	ISWI chromatin-remodeling complex ATPase ISW1	ISW1	0.702643
Q12250	26S proteasome regulatory subunit RPN5	RPN5	0.700628
P53337	ER-derived vesicles protein ERV29	ERV29	0.686987
P21306	ATP synthase subunit epsilon	ATP15	0.653939
P40531	Protein GVP36	GVP36	0.649999
P39517	ATP-dependent RNA helicase DHH1	DHH1	0.648023
Q06833	Uncharacterized PH domain-containing protein YPR091C	YPR091C	0.626208
P39705	Nucleoporin NUP60	NUP60	0.625185
Q12163	NAP1-binding protein 2	NBP2	0.621132
P05626	ATP synthase subunit 4	mitochondrial	0.608353
Q03940	RuvB-like protein 1	RVB1	0.607977
P14020	Dolichol-phosphate mannosyltransferase	DPM1	0.602105
Q12746	Plasma membrane-associated coenzyme Q6 reductase PGA3	PGA3	0.600605
P32332	Mitochondrial oxaloacetate transport protein	OAC1	0.59537
P29704	Squalene synthase	ERG9	0.594852
P22141	Proteasome component C11	PRE1	0.589284
P25655	General negative regulator of transcription subunit 1	CDC39	0.576863
P51996	GTP-binding protein YPT32/YPT11	YPT32	0.534005
P15731	Ubiquitin-conjugating enzyme E2 4	UBC4	0.53142
P25045	Serine palmitoyltransferase 1	LCB1	0.522598
P05750	40S ribosomal protein S3	RPS3	0.518035
P30665	DNA replication licensing factor MCM4	MCM4	0.512023
P40540	ER membrane protein complex subunit 5	KRE27	0.498175
Q05881	Uncharacterized protein YLR287C	YLR287C	0.495861
P53304	N-acetyltransferase SLI1	SLI1	0.49574
Q12466;REV__P40212;REV__Q12690	Tricalbin-1	TCB1	0.495481
P39969	Protein BOI2	BOI2	0.483461
P41896	Transcription initiation factor IIF subunit beta	TFG2	0.481704
P53879	GTP-binding protein RHO5	RHO5	0.480716
P40535;P39970	ATF/CREB activator 2	CST6	0.479604
Q99316	Protein disulfide isomerase MPD2	MPD2	0.47935
P33891	Protein transport protein TIP20	TIP20	0.466239
P46985	Probable alpha-1	MNN11	0.464769
P00128	Cytochrome b-c1 complex subunit 7	QCR7	0.462889
P35723	Endoplasmic reticulum transmembrane protein 1	YET1	0.453218
Q03104	Meiotic sister chromatid recombination protein 1	MSC1	0.450102
P80428	Actin-related protein 4	ARP4	0.441111
Q12462	Peroxisomal membrane protein PMP27	PEX11	0.435731
P30902	ATP synthase subunit d	ATP7	0.433443
P32337	Importin subunit beta-3	PSE1	0.419069
Q01852	Mitochondrial import inner membrane translocase subunit TIM44	TIM44	0.413216
Q08202	Protein OPI10	OPI10	0.392778
P40970	Serine palmitoyltransferase 2	LCB2	0.388856
P53199	Sterol-4-alpha-carboxylate 3-dehydrogenase	ERG26	0.388827
P40961	Prohibitin-1	PHB1	0.381191
P01123	GTP-binding protein YPT1	YPT1	0.381165
P38130	Probable mannosyltransferase KTR3	KTR3	0.371757
P21375	Osmotic growth protein 1	OSM1	0.368222
P38694	Putative aldehyde dehydrogenase-like protein YHR039C	MSC7	0.357426
P38626	NADH-cytochrome b5 reductase 1	CBR1	0.339777
P47133	ER membrane protein complex subunit 2	EMC2	0.335955
P06197	CDP-diacylglycerol--inositol 3-phosphatidyltransferase	PIS1	0.323355
P42949	Mitochondrial import inner membrane translocase subunit TIM16	PAM16	0.320542
P25574	ER membrane protein complex subunit 1	EMC1	0.316092
P81450	ATP synthase subunit J	ATP18	0.299445
Q08977	UPF0662 protein YPL260W	YPL260W	0.290596
P25343	Reduced viability upon starvation protein 161	RVS161	0.27707
P35189	Transcription initiation factor TFIID subunit 14	TAF14	0.273663
P22213	Protein SLY1	SLY1	0.27342
P39986	Probable cation-transporting ATPase 1	SPF1	0.271249
P53192	Golgi to ER traffic protein 1	GET1	0.261037
Q12464	RuvB-like protein 2	RVB2	0.257544
P38286	3-ketoacyl-CoA reductase	IFA38	0.256831
P40096	Negative cofactor 2 complex subunit alpha	BUR6	0.255632
P33775	Dolichyl-phosphate-mannose--protein mannosyltransferase 1	PMT1	0.244618
P16474	78 kDa glucose-regulated protein homolog	KAR2	0.244057
P09457	ATP synthase subunit 5	ATP5	0.241636
P43555	Protein EMP47	EMP47	0.239138
Q12164	Pore membrane protein of 33 kDa	POM33	0.229178
P40312	Cytochrome b5	CYB5	0.225914
Q02795	Dolichyl-diphosphooligosaccharide--protein glycosyltransferase subunit SWP1	SWP1	0.222513
P35179	Protein transport protein SSS1	SSS1	0.214483
P53868	Alpha-1	ALG9	0.209425
P32474	Protein disulfide-isomerase EUG1	EUG1	0.209151
P08067	Cytochrome b-c1 complex subunit Rieske	RIP1	0.207242
P38264	Inorganic phosphate transport protein PHO88	PHO88	0.197357
P39931	Protein SSP120	SSP120	0.194744
P02407;P14127	40S ribosomal protein S17-A;40S ribosomal protein S17-B	RPS17A;RPS17B	0.190212
P32939	GTP-binding protein YPT7	YPT7	0.18992
P28496	Sphingosine N-acyltransferase LAC1	LAC1	0.189799
Q12450	Protein ERP4	ERP4	0.176017
P11655	Guanine nucleotide-exchange factor SEC12	SEC12	0.174632
P38929	Calcium-transporting ATPase 2	PMC1	0.173633
P13586	Calcium-transporting ATPase 1	PMR1	0.172063
P46989	Autophagy-related protein 27	ATG27	0.168069
Q04697	Glucose-signaling factor 2	GSF2	0.161052
Q03579	Ceramide synthase subunit LIP1	LIP1	0.160898
P49334	Mitochondrial import receptor subunit TOM22	TOM22	0.156595
Q12391;Q12112	Transposon Ty1-NL1 Gag polyprotein;Capsid protein;Gag-p4;Transposon Ty1-NL1 Gag-Pol polyprotein;Capsid protein;Ty1 protease;Integrase;Reverse transcriptase/ribonuclease H	TY1A-NL1;TY1B-NL1	0.153567
P27514	Low-affinity phosphate transporter PHO91	PHO91	0.152644
P20606	Small COPII coat GTPase SAR1	SAR1	0.151847
Q99287	Protein SEY1	SEY1	0.150801
P07281	40S ribosomal protein S19-B	RPS19B	0.148795
P39968	Vacuolar protein 8	VAC8	0.146152
P31382	Dolichyl-phosphate-mannose--protein mannosyltransferase 2	PMT2	0.145413
P38077	ATP synthase subunit gamma	ATP3	0.144928
Q08219	Regulator of rDNA transcription protein 8	RRT8	0.143625
P32340	Rotenone-insensitive NADH-ubiquinone oxidoreductase	NDI1	0.140251
P32629	Mannan polymerase II complex ANP1 subunit	ANP1	0.137397
P39524	Probable phospholipid-transporting ATPase DRS2	DRS2	0.137134
P33767	Dolichyl-diphosphooligosaccharide--protein glycosyltransferase subunit WBP1	WBP1	0.135894
P10659	S-adenosylmethionine synthase 1	SAM1	0.135597
P53334	Probable family 17 glucosidase SCW4	SCW4	0.135232
Q92317	Negative cofactor 2 complex subunit beta	NCB2	0.13468
Q06089	Uncharacterized mitochondrial outer membrane protein YPR098C	YPR098C	0.132097
P18961	Serine/threonine-protein kinase YPK2/YKR2	YPK2	0.131548
Q08822	Probable electron transfer flavoprotein-ubiquinone oxidoreductase	CIR2	0.131524
P00830	ATP synthase subunit beta	ATP2	0.129311
Q07914	Mitochondrial import inner membrane translocase subunit TIM14	PAM18	0.128067
P05756	40S ribosomal protein S13	RPS13	0.127017
P07267	Saccharopepsin	PEP4	0.122892
P32319;P53751;REV__P47061	Vacuolar protein sorting/targeting protein VPS10	PEP1	0.122506
Q08417	Sphingoid long-chain base transporter RSB1	RSB1	0.121867
P69771	Vacuolar protein-sorting-associated protein 46	DID2	0.120121
P50085	Prohibitin-2	PHB2	0.119128
Q00245	GTP-binding protein RHO3	RHO3	0.117417
P32366	V-type proton ATPase subunit d	VMA6	0.115753
P53114	Mediator of RNA polymerase II transcription subunit 5	NUT1	0.113565
P38138	Glucosidase 2 subunit alpha	ROT2	0.113063
Q12404	Protein disulfide-isomerase MPD1	MPD1	0.110467
P00729	Carboxypeptidase Y	PRC1	0.109887
P36081	Uncharacterized protein YKL077W	YKL077W	0.108946
P21801	Succinate dehydrogenase [ubiquinone] iron-sulfur subunit	SDH2	0.108749
P32472	Peptidyl-prolyl cis-trans isomerase FPR2	FPR2	0.10868
P39744	Nucleolar complex protein 2	NOC2	0.106905
Q12160	Uncharacterized protein YPR063C	YPR063C	0.106812
P09232	Cerevisin	PRB1	0.105948
Q06263	Vacuolar protein sorting-associated protein VTA1	VTA1	0.105651
P39727	ER-derived vesicles protein ERV46	ERV46	0.104464
P39107;P53313	Mannan polymerase complexes subunit MNN9	MNN9	0.102576
P04840	Mitochondrial outer membrane protein porin 1	POR1	0.101292
Q02486	ARS-binding factor 2	ABF2	0.101214
P11491	Repressible alkaline phosphatase;Soluble alkaline phosphatase	PHO8	0.100939
P36057	Signal recognition particle receptor subunit beta	SRP102	0.1003
P35176	Peptidyl-prolyl cis-trans isomerase D	CPR5	0.10028
